# Supplementary material for: Closing Clostridium botulinum Group I Genomes Using a Combination of Short- and Long-Reads
Source: Front Microbiol. 2020 Feb 19;11:239. doi: 10.3389/fmicb.2020.00239 (PMC7050642; doi:10.3389/fmicb.2020.00239)
Supplement: TABLE S2 — C. botulinum group I core genes used for the cgMLST analysis of the 111 strains in this study (1159 loci). The allele for each strain is also shown. Allele 1 corresponds to reference C. botulinum A strain Hall (NC_009698). [file Table_2.XLS]

## Sheet: Supplementary_Table2_true
Supplementray Table 2. C. botulinum group I core genes used for the cgMLST analysis of the 111 strains in this stufy (1159 loci). The allele for each strain is also shown. Allele 1 correspond to reference C. botulinum A strain Hall (NC_009698).
Target	Begin	End	GenBank gene	GenBank product	GenBank protein_id	CDC_67190	Hall 183	CDC_297	83F_hyb	230613	Kyoto	ATCC 3502	ATCC 19397	83F_Miseq_flex	AM1295	Langeland	CDC_69094	NZ_AP014696	32A	CDC51232_Miseq_felx	ATCC 17862	B2 275	McClung 844	NCTC 2916	CDC28023	Okra	SU0634	ATCC 7949	SU0945	IBCA10-7060_Cbot_F/A	CDC 1744	657	1141-11	NZ_CP014148	NZ_CP013247	Hall 80	Walls 8G	B2 128	SU1937	Prevot Dewping	B2 331	A2B3 87	301-13	224-13	277-00	VPI 7124	SU0998	Loch Maree	Bf
CLC_0001	1	1347	dnaA	chromosomal replication initiation protein	YP_001385963.1	7	7	6	7	7	2	4	4	7	4	7	20	4	4	6	4	13	4	7	7	5	6	19	2	1	7	6	19	7	13	4	7	4	2	4	21	13	11	2	1	4	2	3	6
CLC_0002	1610	2713	dnaN	DNA polymerase III subunit beta	YP_001385964.1	2	2	6	2	7	2	4	4	2	11	7	2	17	11	6	11	27	11	2	2	5	6	21	2	1	2	6	21	2	24	11	7	30	2	4	26	15	16	2	1	11	2	3	10
CLC_0003	2732	2938		S4 domain-containing protein	YP_001385965.1	2	2	1	2	2	2	2	2	2	2	2	2	2	2	1	2	12	2	2	2	2	1	2	2	1	2	1	2	2	10	2	2	2	2	2	11	5	4	2	1	2	2	3	1
CLC_0004	3007	4101	recF	recombination protein F	YP_001385966.1	10	10	16	10	7	2	4	4	10	13	7	26	13	13	6	13	14	13	10	10	5	16	2	2	1	10	6	31	10	8	25	7	13	2	4	27	14	12	2	1	13	2	3	6
CLC_0005	4122	4385		hypothetical protein	YP_001385967.1	2	2	4	2	3	2	2	2	2	2	3	2	2	2	4	2	5	2	2	2	2	4	2	2	1	2	4	2	2	5	2	3	2	2	2	5	5	6	2	1	2	2	3	4
CLC_0021	19419	20195		ErfK/YbiS/YcfS/YnhG family protein	YP_001385974.1	10	10	6	10	5	2	4	4	10	4	5	2	14	4	6	4	13	4	10	10	5	6	20	2	1	10	6	26	10	22	23	5	14	2	4	2	13	2	2	1	4	2	3	6
CLC_0022	20220	21617		oxidoreductase, FAD dependent	YP_001385975.1	11	11	6	11	7	2	4	4	11	16	8	25	18	16	6	16	28	16	11	11	5	6	23	2	1	11	6	33	11	27	4	8	18	2	4	25	15	32	2	1	16	2	3	6
CLC_0023	21634	21987		hypothetical protein	YP_001385976.1	1	1	1	1	2	2	4	4	1	4	2	2	10	4	1	4	6	4	1	1	5	1	16	2	1	1	1	9	1	5	10	2	10	2	4	15	6	2	2	1	4	2	3	1
CLC_0024	22357	23637	serS-1	seryl-tRNA synthetase	YP_001385977.1	11	11	13	11	7	2	4	4	11	4	7	22	18	4	6	4	26	4	11	11	5	13	21	2	1	11	6	35	11	24	31	7	18	2	4	16	15	33	2	1	4	2	3	10
CLC_0044	33289	33609		hypothetical protein	YP_001385986.1	5	5	6	5	7	2	4	4	5	4	7	5	4	4	6	4	8	4	5	5	5	6	5	2	1	5	6	5	5	5	4	7	4	2	4	5	5	5	2	1	4	2	3	6
CLC_0051	38110	39735	dnaX	DNA polymerase III subunits gamma and tau	YP_001385990.1	2	2	11	2	7	2	4	4	2	4	7	2	4	4	6	4	24	4	2	2	5	11	20	2	1	2	6	27	2	23	4	7	4	2	4	12	14	12	2	1	4	2	3	6
CLC_0053	40174	40770	recR	recombination protein RecR	YP_001385992.1	2	2	1	2	2	2	4	4	2	4	2	2	8	4	2	4	12	4	2	2	4	1	2	2	1	2	2	2	2	11	4	2	8	2	4	2	4	2	2	1	4	2	3	7
CLC_0055	41240	41500	bofA	sigma-K factor processing regulatory protein BofA	YP_001385994.1	2	2	1	2	3	2	2	2	2	2	3	2	2	2	2	2	2	2	2	2	2	1	2	2	1	2	2	2	2	2	2	3	2	2	2	2	2	6	2	1	2	2	2	2
CLC_0056	41651	42343	sfsA	sugar fermentation stimulation protein A	YP_001385995.1	2	2	10	2	7	2	4	4	2	4	7	2	4	4	6	4	2	4	2	2	5	10	2	2	1	2	6	2	2	18	20	7	4	2	4	2	12	2	2	1	4	2	3	6
CLC_0057	42399	42887		NUDIX family hydrolase	YP_001385996.1	2	2	5	2	6	2	4	4	2	4	6	2	4	4	5	4	19	4	2	2	2	5	2	2	1	2	5	2	2	18	22	6	4	2	4	2	11	2	2	14	4	2	3	5
CLC_0061	45212	45916		ThiF domain-containing protein	YP_001386000.1	2	2	6	2	7	2	4	4	2	4	7	2	4	4	6	4	8	4	2	2	5	6	18	2	1	2	6	25	2	20	23	7	4	2	4	2	8	12	2	1	4	2	3	6
CLC_0094	74540	75283		NAD-dependent deacetylase	YP_001386007.1	19	11	16	11	6	2	4	4	11	17	6	11	17	17	1	17	25	17	11	11	5	16	21	12	1	11	1	15	19	24	17	6	17	2	4	11	14	15	2	1	17	2	3	10
CLC_0096	75469	76377		LD-carboxypeptidase	YP_001386008.1	9	9	1	9	6	2	4	4	9	10	6	9	10	10	1	10	7	10	9	9	5	1	9	2	1	9	1	21	9	21	10	6	10	2	4	22	14	15	2	1	10	2	3	1
CLC_0102	81305	82000		thymidylate kinase	YP_001386013.1	9	9	10	9	6	2	4	4	9	4	6	16	4	4	1	4	7	4	9	9	5	10	15	2	1	9	1	18	9	18	4	6	4	2	4	9	7	9	2	1	4	2	3	1
CLC_0103	82081	82410		hypothetical protein	YP_001386014.1	9	9	10	9	6	2	2	2	9	2	6	7	2	2	5	2	7	2	9	9	4	10	7	2	1	9	5	7	9	7	2	6	2	2	2	7	11	7	2	1	2	2	3	5
CLC_0104	82428	83372		DNA polymerase III subunit delta'	YP_001386015.1	6	6	12	6	5	2	2	2	6	2	5	6	2	2	1	2	2	2	6	6	4	12	6	2	1	6	1	27	6	20	2	5	2	2	2	6	11	6	26	1	2	2	3	1
CLC_0105	83374	84288		PSP1 domain-containing protein	YP_001386016.1	11	11	1	11	7	2	4	4	11	4	7	11	4	4	6	4	22	4	11	11	5	1	11	2	1	11	6	28	11	20	4	7	4	2	4	21	8	11	2	15	4	2	3	10
CLC_0107	84585	84755		ferredoxin, 4Fe-4S	YP_001386018.1	4	4	1	4	3	2	2	2	4	2	3	4	2	2	1	2	4	2	4	4	3	1	4	2	1	4	1	4	4	4	2	3	2	2	2	4	4	4	2	1	2	2	2	1
CLC_0108	84876	85616		hypothetical protein	YP_001386019.1	2	2	11	2	7	2	4	4	2	13	7	19	4	13	6	13	23	13	2	2	5	11	12	2	1	2	6	30	2	21	4	7	26	2	4	12	8	12	2	1	13	2	3	6
CLC_0113	89934	91145	arcA-1	arginine deiminase	YP_001386024.1	2	2	14	2	6	2	4	4	2	4	6	2	15	4	1	4	27	4	2	2	5	32	2	2	1	2	1	35	2	25	4	6	15	2	4	13	12	13	33	1	4	2	3	1
CLC_0114	91231	91698	ispF	2-C-methyl-D-erythritol 2,4-cyclodiphosphate synthase	YP_001386025.1	9	9	11	9	6	2	4	4	9	12	6	19	4	12	1	12	22	12	9	9	5	11	16	2	1	9	1	24	9	21	4	6	4	2	4	10	7	10	2	1	12	2	3	1
CLC_0118	93934	94509	spmA	spore maturation protein A	YP_001386029.1	2	2	12	2	7	2	4	4	2	13	7	2	4	13	6	13	8	13	2	2	5	12	2	2	1	2	6	23	2	23	4	7	4	2	4	24	15	16	2	1	13	2	3	6
CLC_0119	94522	95040		spore maturation protein B	YP_001386030.1	2	2	1	2	7	2	4	4	2	15	7	2	16	15	6	15	2	15	2	2	5	1	2	2	1	2	6	4	2	4	24	7	16	2	4	22	13	14	2	1	15	2	3	10
CLC_0123	98183	100120	metG	methionyl-tRNA synthetase	YP_001386034.1	10	10	17	16	7	2	4	4	16	11	7	2	11	11	6	11	29	11	10	10	5	37	25	2	1	16	6	39	10	27	11	7	11	2	4	28	14	2	2	1	11	2	3	6
CLC_0125	101941	102735		TatD family hydrolase	YP_001386036.1	9	9	13	9	7	2	4	4	9	14	7	21	4	14	6	14	24	14	9	9	5	13	19	2	1	9	6	2	9	23	27	7	4	2	4	19	12	11	2	6	14	2	3	6
CLC_0126	102963	104021		hypothetical protein	YP_001386037.1	10	10	6	10	7	2	4	4	10	13	7	11	13	13	6	13	8	13	10	10	5	6	18	2	1	10	6	11	10	8	25	7	13	2	4	23	8	11	2	1	13	2	3	6
CLC_0128	104641	105468	ksgA	dimethyladenosine transferase	YP_001386039.1	16	16	17	16	7	2	4	4	16	4	7	14	4	4	6	4	26	4	11	16	5	17	23	2	1	16	6	31	16	8	4	7	4	2	4	25	8	15	2	1	4	2	3	6
CLC_0130	106945	107532		hypothetical protein	YP_001386041.1	8	8	11	8	6	2	4	4	8	4	6	12	4	4	2	4	19	4	8	8	5	11	2	2	1	8	2	12	8	15	6	6	4	2	4	18	7	12	2	1	4	2	3	2
CLC_0131	107701	108534		lipoprotein	YP_001386042.1	4	4	6	4	7	2	4	4	4	4	7	1	4	4	6	4	19	4	4	4	5	6	14	2	1	4	6	1	4	17	23	7	4	2	4	18	11	10	2	1	4	2	3	6
CLC_0132	108702	109763		RND family marcrolide efflux protein	YP_001386043.1	12	12	6	12	7	2	4	4	12	14	7	20	14	14	6	14	23	14	12	12	5	6	18	2	1	12	6	1	12	22	28	7	14	2	4	1	13	1	2	1	14	2	3	6
CLC_0133	109774	110469		macrolide efflux ABC transporter ATP-binding protein	YP_001386044.1	7	7	5	7	6	2	4	4	7	4	6	2	4	4	5	4	16	4	7	7	4	5	13	2	1	7	5	2	7	4	4	6	4	2	4	15	4	2	2	1	4	2	3	5
CLC_0134	110466	111674		macrolide efflux ABC transporter permease	YP_001386045.1	11	11	12	11	7	2	4	4	11	13	7	2	13	13	6	13	8	13	11	11	5	12	23	2	1	11	6	13	11	25	15	7	13	2	4	13	8	32	2	18	13	2	3	6
CLC_0138	113375	113551		hypothetical protein	YP_001386049.1	1	1	3	1	1	1	1	1	1	1	1	1	1	1	3	1	1	1	1	1	1	3	1	1	1	1	3	1	1	1	1	1	1	1	1	1	1	1	1	1	1	1	2	3
CLC_0139	113629	114699		diguanylate cyclase	YP_001386050.1	9	9	12	9	7	2	4	4	9	14	7	23	14	14	6	14	8	14	9	9	5	12	13	34	1	9	6	35	9	25	32	7	14	2	4	27	15	13	2	1	14	2	3	6
CLC_0147	121199	124315	ileS	isoleucyl-tRNA synthetase	YP_001386058.1	12	12	15	12	8	2	5	4	12	4	8	24	16	4	7	4	28	4	12	12	6	15	22	2	1	12	7	24	12	26	33	8	4	2	4	27	14	13	2	1	4	2	3	7
CLC_0148	124466	125464		LacI family transcriptional regulator	YP_001386059.1	11	11	15	11	7	2	4	4	11	16	7	24	16	16	6	16	8	16	11	11	5	15	23	2	1	11	6	33	11	26	31	7	16	2	4	27	8	13	2	1	16	2	3	6
CLC_0150	129807	130874		mannose-1-phosphate guanylyltransferase/mannose-6-phosphate isomerase	YP_001386061.1	10	10	6	10	7	2	4	4	10	4	7	19	4	4	6	4	8	4	10	10	5	6	2	2	1	10	6	2	10	21	4	7	4	2	4	2	14	13	2	1	4	2	3	6
CLC_0152	132504	133310		hypothetical protein	YP_001386063.1	2	2	15	2	7	2	4	4	2	4	7	12	12	4	6	4	8	4	2	2	5	6	18	2	1	2	6	27	2	21	24	7	12	2	4	18	13	14	2	1	4	2	3	6
CLC_0153	133330	134076		hypothetical protein	YP_001386064.1	2	2	6	2	7	2	4	4	2	13	7	20	14	13	6	13	22	13	2	2	5	6	2	2	1	2	6	29	2	2	25	7	4	2	4	2	11	12	2	17	13	2	3	6
CLC_0154	134301	135683		radical SAM domain-containing protein	YP_001386065.1	9	9	6	9	7	2	4	4	9	4	7	21	13	4	6	4	24	4	9	9	5	30	20	2	1	9	6	31	9	23	28	7	13	2	4	2	2	10	2	16	4	2	3	6
CLC_0155	135870	137144		sugar-binding protein	YP_001386066.1	11	11	6	11	7	2	4	4	11	14	7	21	15	14	6	14	24	14	11	11	5	6	20	2	1	11	6	32	11	23	29	7	15	2	4	20	13	12	2	1	14	2	3	6
CLC_0158	139552	139746		hypothetical protein	YP_001386069.1	2	2	5	2	6	2	2	2	2	2	6	2	2	2	5	2	2	2	2	2	4	5	2	2	1	2	5	2	2	16	2	6	2	2	2	2	2	2	2	1	2	2	3	5
CLC_0161	141921	143048		glycoside hydrolase family protein	YP_001386072.1	9	9	6	9	7	2	4	4	9	4	7	9	12	4	6	4	8	4	9	9	5	30	2	2	1	9	6	32	9	23	27	7	12	2	4	24	8	31	2	16	4	2	3	6
CLC_0162	143165	144169	cotS	spore coat protein CotS	YP_001386073.1	11	11	6	11	7	2	4	4	11	4	7	11	15	4	6	4	8	4	11	11	5	6	13	2	1	11	6	26	11	20	21	7	15	2	4	13	8	25	2	1	4	2	3	6
CLC_0163	144293	145195		peptidase	YP_001386074.1	10	10	6	10	7	2	4	4	10	4	7	21	15	4	6	4	24	4	10	10	5	6	2	2	1	10	6	30	10	23	4	7	15	2	4	2	12	2	2	1	4	2	3	6
CLC_0164	145391	145627		hypothetical protein	YP_001386075.1	1	1	1	1	1	1	1	1	1	1	1	1	1	1	1	1	1	1	1	1	1	1	1	1	1	1	1	1	1	5	1	1	1	1	1	1	1	1	1	1	1	1	1	1
CLC_0165	145731	147293		LysM domain-containing protein	YP_001386076.1	9	9	6	9	7	2	4	4	9	4	7	2	4	4	6	4	23	4	9	9	5	6	2	2	1	9	6	31	9	21	28	7	4	2	4	22	8	2	2	1	4	2	3	6
CLC_0169	151231	152073	ipk	4-diphosphocytidyl-2-C-methyl-D-erythritol kinase	YP_001386080.1	2	2	6	2	7	2	4	4	2	4	7	2	16	4	6	4	25	4	2	2	5	35	2	2	1	2	6	2	2	23	30	7	16	33	4	24	14	2	2	1	4	2	3	6
CLC_0170	152239	152436		hypothetical protein	YP_001386081.1	2	2	6	2	7	2	4	4	2	4	7	2	2	4	6	4	14	4	2	2	5	6	2	2	1	2	6	2	2	11	19	7	2	2	4	2	11	2	2	1	4	2	3	6
CLC_0172	154036	155133		spore germination protein	YP_001386083.1	2	2	6	2	7	2	4	4	2	4	7	2	4	4	6	4	19	4	2	2	5	6	16	2	1	2	6	1	2	18	24	7	4	2	4	2	11	2	2	1	4	2	3	6
CLC_0174	156437	157069		stage II sporulation protein R	YP_001386085.1	2	2	6	2	7	2	4	4	2	4	7	2	4	4	6	4	8	4	2	2	5	6	2	2	1	2	6	22	2	18	4	7	4	2	4	2	12	2	2	1	4	2	3	6
CLC_0177	160193	161173		hypothetical protein	YP_001386088.1	2	2	12	2	7	2	4	4	2	4	7	2	13	4	6	4	8	4	2	2	5	31	11	2	1	2	6	33	2	8	27	7	13	2	4	11	8	11	2	16	4	2	3	6
CLC_0179	161758	162057		hypothetical protein	YP_001386090.1	2	2	1	2	6	2	4	4	2	4	6	2	4	4	1	4	7	4	2	2	5	1	2	2	1	2	1	7	2	7	4	6	4	2	4	2	7	2	2	1	4	2	3	1
CLC_0180	162291	163892	pyrG	CTP synthetase	YP_001386091.1	10	10	6	10	7	2	4	4	10	4	7	24	16	4	6	4	27	4	10	10	5	6	21	10	1	10	6	34	10	26	13	7	16	2	4	12	8	21	2	1	4	2	3	6
CLC_0181	164340	164684		hypothetical protein	YP_001386092.1	2	2	2	2	6	2	4	4	2	4	6	2	4	4	2	4	18	4	2	2	5	2	10	25	1	2	2	5	2	17	22	6	4	2	4	10	7	10	2	14	4	2	3	2
CLC_0183	166341	166559	rpmE	50S ribosomal protein L31	YP_001386094.1	1	1	1	1	3	1	3	3	1	3	3	1	3	3	1	3	4	3	1	1	3	1	3	1	1	1	1	3	1	4	3	3	3	1	3	3	4	3	1	1	3	1	2	1
CLC_0184	166786	167361	tdk	thymidine kinase	YP_001386095.1	2	2	2	2	6	2	4	4	2	4	6	2	4	4	2	4	19	4	2	2	5	2	15	2	1	2	2	22	2	17	21	6	4	2	4	18	11	15	2	2	4	2	3	2
CLC_0185	167378	168295		hypothetical protein	YP_001386096.1	2	2	6	2	7	2	4	4	2	4	7	2	15	4	6	4	24	4	2	2	5	6	21	2	1	2	6	33	2	23	29	7	15	2	4	14	13	21	2	18	4	2	3	10
CLC_0186	168303	169154	hemK	protein-(glutamine-N5) methyltransferase	YP_001386097.1	2	2	14	2	7	2	4	4	2	4	7	2	4	4	6	4	26	4	2	2	5	6	20	2	1	2	6	32	2	24	4	7	4	2	4	25	13	20	2	1	4	2	3	10
CLC_0187	169236	170312	prfA	peptide chain release factor 1	YP_001386098.1	2	2	6	2	7	2	4	4	2	4	7	2	4	4	6	4	12	4	2	2	5	6	17	2	1	2	6	26	2	12	23	7	4	2	4	19	12	17	2	1	4	2	3	10
CLC_0189	171008	171727		ZIP transporter family protein	YP_001386100.1	11	11	12	11	5	2	4	4	11	4	5	2	16	4	6	4	7	4	11	11	5	6	14	2	1	11	6	7	11	25	15	5	16	2	4	14	14	14	2	19	4	2	3	10
CLC_0190	171748	172803		Sua5/YciO/YrdC/YwlC family protein	YP_001386101.1	2	2	12	2	7	2	4	4	2	4	7	2	14	4	6	4	8	4	2	2	5	13	2	2	1	2	6	24	2	2	21	7	14	2	4	2	2	2	2	17	4	2	3	10
CLC_0191	172812	173264		low molecular weight protein tyrosine phosphatase	YP_001386102.1	2	2	6	2	7	2	4	4	2	4	7	2	5	4	6	4	5	4	2	2	5	21	12	2	1	2	6	22	2	5	5	7	5	2	4	11	12	12	2	1	4	2	3	10
CLC_0192	173324	173761	rpiB	ribose-5-phosphate isomerase B	YP_001386103.1	2	2	6	2	7	2	4	4	2	4	7	2	13	4	6	4	8	4	2	2	5	6	2	2	1	2	6	2	2	8	11	7	13	2	4	2	12	2	2	1	4	2	3	6
CLC_0193	173791	174420	upp	uracil phosphoribosyltransferase	YP_001386104.1	11	11	6	11	7	2	4	4	11	4	7	2	4	4	6	4	8	4	11	11	5	6	12	2	1	11	6	2	11	19	4	7	4	2	4	20	8	26	2	1	4	2	3	6
CLC_0194	174927	175415		cytidine/deoxycytidylate deaminase	YP_001386105.1	7	7	4	7	5	1	1	1	7	1	5	1	1	1	4	1	6	1	7	7	3	22	1	1	1	7	4	1	7	15	1	5	1	1	1	16	10	24	1	1	1	1	2	4
CLC_0195	175523	176557	tagO	UDP-GlcNAc:undecaprenyl-P GlcNAc 1-P transferase	YP_001386106.1	2	2	6	2	7	2	4	4	2	4	7	2	4	4	6	4	8	4	2	2	5	24	10	2	1	2	6	25	2	18	4	7	4	2	4	19	11	8	2	1	4	2	3	6
CLC_0196	176571	177728	mnaA	UDP-N-acetylglucosamine 2-epimerase	YP_001386107.1	2	2	6	2	7	2	4	4	2	4	7	2	4	4	6	4	22	4	2	2	5	6	19	2	1	2	6	30	2	21	4	7	4	2	4	13	13	29	2	1	4	27	3	6
CLC_0200	179638	180117	atpF	ATP synthase F0F1 subunit B	YP_001386111.1	2	2	2	2	4	2	2	2	2	2	4	2	2	2	2	2	8	2	2	2	4	2	2	2	1	2	2	2	2	15	2	4	2	2	2	2	8	4	2	2	2	2	3	2
CLC_0202	180670	182184	atpA	ATP synthase F0F1 subunit alpha	YP_001386113.1	2	2	13	2	7	2	4	4	2	4	7	2	4	4	6	4	8	4	2	2	5	32	2	31	1	2	6	2	2	23	4	7	4	2	4	2	12	28	2	1	21	2	3	6
CLC_0205	184484	184885	atpC	ATP synthase F0F1 subunit epsilon	YP_001386116.1	1	1	1	1	5	1	3	3	1	3	5	1	3	3	1	3	14	3	1	1	4	17	1	1	1	1	1	1	1	13	3	5	3	1	3	1	6	18	1	1	3	1	2	1
CLC_0210	189797	190051	spoIIID	stage III sporulation protein D	YP_001386121.1	1	1	1	1	1	1	1	1	1	1	1	1	1	1	1	1	1	1	1	1	1	1	1	1	1	1	1	1	1	6	1	1	1	1	1	1	1	6	1	1	1	1	1	1
CLC_0211	190151	191179		rod shape-determining protein Mbl	YP_001386122.1	2	2	6	2	7	2	4	4	2	4	7	12	13	4	6	4	8	4	2	2	5	6	12	2	1	2	6	12	2	21	13	7	13	2	4	18	11	21	2	1	4	2	3	6
CLC_0212	191304	191828		hypothetical protein	YP_001386123.1	11	11	6	11	7	2	4	4	11	4	7	15	13	4	6	4	8	4	11	11	5	6	22	2	1	11	6	15	11	14	13	7	13	2	4	19	14	14	2	1	4	2	3	6
CLC_0213	191877	192599		hypothetical protein	YP_001386124.1	2	2	6	2	7	2	4	4	2	4	7	19	2	4	6	4	22	4	2	2	5	6	18	2	1	2	6	18	2	21	2	7	2	2	4	6	13	13	2	1	4	2	3	6
CLC_0222	193580	194755	metK	S-adenosylmethionine synthetase	YP_001386125.1	9	9	6	9	7	2	4	4	9	4	7	21	4	4	6	4	13	4	9	9	5	6	2	2	1	9	6	2	9	13	4	7	4	9	4	23	13	13	2	1	4	2	3	11
CLC_0224	197206	198228		hypothetical protein	YP_001386127.1	11	11	17	11	7	2	4	4	11	4	7	21	4	4	6	4	15	4	11	11	5	17	16	2	1	11	6	16	11	23	28	7	4	2	4	24	15	14	2	19	4	2	3	6
CLC_0226	199303	199830	yfiA	ribosomal subunit interface protein	YP_001386129.1	2	2	6	2	7	2	4	4	2	4	7	2	11	4	6	4	8	4	2	2	5	6	2	2	1	2	6	2	2	4	8	7	11	2	4	17	8	8	2	1	4	2	3	6
CLC_0227	200058	202565	secA	preprotein translocase subunit SecA	YP_001386130.1	11	11	6	11	7	2	4	4	11	4	7	20	14	4	6	4	25	4	11	11	5	33	20	2	1	11	6	35	11	23	29	7	14	31	4	24	8	8	2	1	4	2	3	6
CLC_0231	207939	208532		hypothetical protein	YP_001386134.1	9	9	12	9	7	2	4	4	9	4	7	13	16	4	6	4	8	4	9	9	5	12	20	2	1	9	6	13	9	24	29	7	16	9	4	25	15	25	2	1	4	2	3	11
CLC_0232	208943	210592		hypothetical protein	YP_001386135.1	11	11	13	11	7	2	4	4	11	4	7	26	19	4	6	4	30	4	11	11	5	39	23	2	1	11	6	42	11	28	35	7	19	37	4	29	16	33	2	1	4	2	3	6
CLC_0233	210613	210873		hypothetical protein	YP_001386136.1	2	2	9	2	7	2	4	4	2	4	7	7	11	4	6	4	2	4	2	2	5	19	7	2	1	2	6	7	2	7	7	7	11	2	4	7	10	7	2	1	4	2	3	6
CLC_0234	210887	211573		Ser/Thr protein phosphatase	YP_001386137.1	2	2	1	2	6	2	4	4	2	4	6	9	13	4	1	4	24	4	2	2	5	1	9	2	1	2	1	9	2	23	28	6	13	2	4	12	11	31	2	1	4	2	3	1
CLC_0238	215470	216258		RelA/SpoT domain-containing protein	YP_001386141.1	9	9	11	9	7	2	4	4	9	4	7	9	4	4	6	4	21	4	9	9	5	11	18	2	1	9	6	24	9	20	23	7	4	24	4	9	13	12	2	1	4	2	3	6
CLC_0245	220646	221245		DnaJ family molecular chaperone	YP_001386146.1	2	2	11	2	7	2	4	4	2	4	7	2	4	4	6	4	14	4	2	2	5	11	2	2	1	2	6	2	2	21	4	7	4	2	4	1	14	12	2	1	4	2	3	6
CLC_0247	222110	222649		adenylyl cyclase CyaB	YP_001386147.1	2	2	6	2	7	2	4	2	2	2	7	2	2	2	6	2	8	2	2	2	5	6	2	2	1	2	6	2	2	18	2	7	2	2	2	19	8	10	2	1	2	2	3	6
CLC_0248	222956	223993		hypothetical protein	YP_001386148.1	2	2	6	2	7	2	4	2	2	2	7	17	12	2	6	2	8	2	2	2	5	29	2	2	1	2	6	2	2	19	24	7	2	27	2	20	10	2	2	1	2	2	3	6
CLC_0252	226612	228270		threonyl-tRNA synthetase/uridine kinase	YP_001386152.1	12	12	7	12	8	2	5	4	12	18	8	25	19	18	7	18	29	18	12	12	6	39	2	2	1	12	7	27	12	27	34	8	19	37	4	28	16	32	2	21	18	2	3	11
CLC_0254	228640	229161	pssA	CDP-diacylglycerol--serine O-phosphatidyltransferase	YP_001386154.1	6	6	7	6	6	2	4	4	6	4	6	13	4	4	7	4	2	4	6	6	6	1	2	2	1	6	7	2	6	15	6	6	4	2	4	2	9	2	2	1	4	2	3	7
CLC_0255	229348	229764		hypothetical protein	YP_001386155.1	4	4	5	4	4	2	2	2	4	2	4	5	2	2	5	2	6	2	4	4	4	8	12	2	1	4	5	19	4	6	4	4	2	12	2	2	6	2	2	1	2	2	3	5
CLC_0256	229870	230754		lipid kinase	YP_001386156.1	9	9	5	9	6	2	2	2	9	2	6	20	14	2	5	2	23	2	9	9	4	5	2	2	1	9	5	30	9	12	6	6	14	27	2	22	12	13	2	1	2	2	3	5
CLC_0260	235591	236286	sleB	spore-cortex-lytic enzyme	YP_001386160.1	10	10	6	10	5	2	3	4	10	4	5	10	11	4	6	4	7	4	10	10	5	6	2	2	1	10	6	14	10	16	3	5	11	10	4	14	7	21	2	1	4	2	3	6
CLC_0261	236650	237564	cysK-1	cysteine synthase A	YP_001386161.1	11	11	7	11	8	2	5	4	11	16	8	11	16	16	7	16	25	16	11	11	6	7	21	32	1	11	7	34	11	23	28	8	16	30	16	24	14	2	2	1	16	2	3	7
CLC_0262	237579	238175	cysE	serine O-acetyltransferase	YP_001386162.1	11	11	15	11	8	2	5	4	11	4	8	20	4	4	7	4	13	4	11	11	6	7	2	2	1	11	7	13	11	22	5	8	4	20	4	23	13	2	2	1	4	2	3	7
CLC_0263	238197	239162		(Fe-S)-binding protein	YP_001386163.1	12	12	7	12	8	2	5	4	12	4	8	20	5	4	7	4	24	4	12	12	6	7	2	2	1	12	7	2	12	22	5	8	5	12	4	23	14	2	2	17	4	2	3	7
CLC_0264	239310	240011		1-acyl-sn-glycerol-3-phosphate acyltransferase	YP_001386164.1	11	11	12	11	7	2	4	4	11	4	7	21	4	4	6	4	25	4	11	11	5	30	2	2	1	11	6	2	11	23	27	7	4	21	4	24	13	2	2	16	4	2	3	6
CLC_0265	240104	240745	nth	endonuclease III	YP_001386165.1	12	12	7	12	8	2	5	4	12	4	8	23	5	4	7	4	27	4	12	12	6	7	21	2	1	12	7	2	12	25	5	8	5	30	4	26	14	21	2	1	4	2	3	7
CLC_0267	242278	243507		competence damage-inducible protein A	YP_001386167.1	11	11	7	11	8	2	5	4	11	18	8	29	20	18	7	18	33	18	11	11	6	7	28	2	1	11	7	45	11	31	38	8	20	41	4	32	16	44	2	23	18	2	3	7
CLC_0268	243533	244516		hypothetical protein	YP_001386168.1	12	12	11	12	8	2	5	4	12	4	8	13	15	4	7	4	25	4	12	12	6	11	21	2	1	12	7	32	12	24	30	8	22	13	4	13	14	28	2	18	4	2	3	11
CLC_0269	244626	245660		glutamyl aminopeptidase	YP_001386169.1	2	2	7	2	8	2	5	4	2	4	8	11	14	4	7	4	12	4	2	2	6	7	12	2	1	2	7	2	2	21	25	8	14	28	4	2	12	2	2	17	4	2	3	7
CLC_0271	247153	248505		von Willebrand factor A	YP_001386171.1	11	11	7	11	8	2	5	4	11	4	8	23	14	4	7	4	26	4	11	11	6	7	21	13	1	11	7	23	11	25	31	8	22	23	4	23	12	35	2	1	4	2	3	7
CLC_0272	248652	249659	splB	spore photoproduct lyase	YP_001386172.1	11	11	7	11	8	2	5	4	11	4	8	25	17	4	7	4	30	4	11	11	6	7	23	15	1	11	7	43	11	27	36	8	33	25	4	29	14	42	2	20	4	2	3	7
CLC_0275	251400	252503		Bmp family lipoprotein	YP_001386175.1	4	4	12	4	8	2	5	4	4	4	8	4	4	4	7	4	14	4	4	4	6	7	2	2	1	4	7	4	4	21	25	8	4	4	4	4	14	28	2	1	4	2	3	11
CLC_0277	254221	255324		sugar ABC transporter permease	YP_001386177.1	2	2	7	2	8	2	5	4	2	4	8	2	5	4	7	4	18	4	2	2	6	7	2	2	1	2	7	2	2	17	23	8	5	2	4	2	11	2	2	1	4	2	3	7
CLC_0279	256355	257080		polysaccharide deacetylase	YP_001386179.1	12	12	7	12	8	2	5	4	12	4	8	14	16	4	7	4	23	4	12	12	6	7	14	32	1	12	7	14	12	21	28	8	16	14	4	22	15	14	2	18	4	2	3	11
CLC_0280	257409	258782	rpoN	RNA polymerase factor sigma-54	YP_001386180.1	11	11	7	11	8	2	5	4	11	4	8	14	15	4	7	4	21	4	11	11	6	7	14	29	1	11	7	14	11	20	25	8	15	14	4	14	13	30	2	1	4	2	3	7
CLC_0282	260179	261186	gap-1	glyceraldehyde-3-phosphate dehydrogenase, type I	YP_001386182.1	11	11	12	11	7	2	4	4	11	4	7	14	18	4	6	4	27	4	11	11	5	6	17	2	1	11	6	17	11	16	33	7	30	17	4	26	16	24	2	1	4	2	3	6
CLC_0283	261483	262679	pgk	phosphoglycerate kinase	YP_001386183.1	12	12	7	12	8	2	5	4	12	4	8	12	19	4	7	4	28	4	12	12	6	7	25	2	1	12	7	36	12	27	33	8	19	12	4	12	17	12	2	22	4	2	3	7
CLC_0284	262741	263487	tpiA	triosephosphate isomerase	YP_001386184.1	11	11	7	11	8	2	5	4	11	4	8	11	15	4	7	4	23	4	11	11	6	7	14	2	1	11	7	11	11	22	26	8	15	11	20	11	13	31	2	1	4	2	3	7
CLC_0285	263579	265108	gpmI	phosphoglyceromutase	YP_001386185.1	11	11	15	11	8	2	5	4	11	4	8	11	16	4	7	4	26	4	11	11	6	7	22	2	1	11	7	12	11	24	4	8	16	12	4	12	14	12	2	19	4	2	3	7
CLC_0287	266682	266915	secG	preprotein translocase subunit SecG	YP_001386187.1	2	2	7	2	8	2	5	4	2	2	8	2	2	2	7	2	15	2	2	2	6	7	2	2	1	2	7	2	2	15	2	8	2	2	4	16	2	2	2	1	2	2	3	7
CLC_0288	267124	269301	rnr	ribonuclease R	YP_001386188.1	2	2	17	2	8	2	5	4	2	4	8	2	18	4	7	4	26	4	2	2	6	36	15	35	1	2	7	38	2	24	4	8	18	2	4	25	14	37	16	1	4	2	3	11
CLC_0289	269710	270468	surE	stationary phase survival protein SurE	YP_001386189.1	10	10	6	10	7	2	4	4	10	4	7	10	14	4	6	4	23	4	10	10	5	6	10	29	1	10	6	10	10	21	4	7	14	10	4	22	12	10	2	1	4	2	3	6
CLC_0290	270725	271195	smpB	SsrA-binding protein	YP_001386190.1	2	2	5	2	6	2	4	4	2	4	6	2	10	4	5	4	17	4	2	2	2	5	2	2	1	2	5	2	2	13	4	6	4	22	4	16	9	2	2	1	4	2	3	5
CLC_0310	293432	293944		acetyltransferase	YP_001386207.1	10	10	6	10	7	2	4	4	10	4	7	18	14	4	6	4	22	4	10	10	5	6	16	2	1	10	6	25	10	20	4	7	14	29	4	21	13	11	2	1	4	2	3	6
CLC_0322	303733	304299		thiol-disulfide oxidoreductase ResA	YP_001386218.1	2	2	6	2	7	2	4	4	2	4	7	2	14	4	6	4	22	4	2	2	5	6	18	2	1	2	6	2	2	21	4	7	24	28	4	2	8	12	2	1	4	2	3	6
CLC_0324	304973	306391		sensor histidine kinase	YP_001386220.1	10	10	7	10	8	2	5	4	10	4	8	10	16	4	7	4	27	4	10	10	6	7	22	2	1	10	7	40	10	26	4	8	16	34	4	2	14	15	38	19	4	36	3	7
CLC_0329	311995	312774		RpiR family transcriptional regulator	YP_001386224.1	5	5	27	5	7	2	4	4	5	4	7	5	13	4	6	4	18	4	5	5	5	6	8	2	1	5	6	2	5	17	4	7	21	2	4	8	12	25	2	1	4	2	3	6
CLC_0330	313050	313532		PTS system glucose family transporter subunit IIA	YP_001386225.1	8	8	5	8	6	1	3	3	8	3	4	8	3	3	5	3	19	3	8	8	4	5	1	1	1	8	5	1	8	4	3	4	3	25	3	1	12	27	1	1	3	1	2	5
CLC_0332	314416	315465		sensor histidine kinase	YP_001386227.1	10	10	6	10	7	2	4	4	10	4	7	10	14	4	6	4	26	4	10	10	5	6	21	2	1	10	6	2	10	24	30	7	14	32	4	25	12	11	2	17	4	2	3	6
CLC_0333	315585	316355		peptide ABC transporter ATP-binding protein	YP_001386228.1	8	8	10	8	5	2	4	4	8	4	5	8	14	4	6	4	22	4	8	8	5	10	13	2	1	8	6	2	8	21	4	5	25	28	4	2	12	11	2	1	4	2	3	10
CLC_0334	316369	318339		peptide ABC transporter permease	YP_001386229.1	11	11	7	11	8	2	5	4	11	4	8	11	17	4	7	4	29	4	11	11	6	7	24	2	1	11	7	2	11	27	35	8	17	38	4	28	16	42	2	20	4	2	3	7
CLC_0336	320313	321884		PTS system glucose/glucoside family transporter subunit IIBC	YP_001386231.1	10	10	15	10	8	2	5	4	10	5	8	10	17	5	7	5	28	5	10	10	6	7	13	40	1	10	7	42	10	8	5	8	31	2	5	27	14	41	2	20	5	2	3	7
CLC_0337	322200	323525	glvA-2	maltose-6'-phosphate glucosidase	YP_001386232.1	8	8	10	8	7	2	4	4	8	4	7	8	15	4	6	4	24	4	8	8	5	32	12	2	1	8	6	33	8	7	4	7	15	2	4	23	13	2	2	18	4	2	3	10
CLC_0339	324631	325392		SIS domain-containing protein	YP_001386234.1	9	9	6	9	7	2	4	4	9	4	7	9	13	4	6	4	20	4	9	9	5	6	10	2	1	9	6	10	9	18	4	7	13	24	4	19	11	2	2	1	4	2	3	6
CLC_0341	325880	326077		cold shock protein	YP_001386236.1	4	4	2	4	2	2	4	4	4	4	2	4	5	4	2	4	2	4	4	4	2	2	2	2	1	4	2	2	4	2	4	2	4	2	4	2	2	2	2	1	4	2	3	2
CLC_0343	327409	327840		rrf2 family protein	YP_001386238.1	7	7	5	7	6	2	4	4	7	4	6	7	11	4	5	4	2	4	7	7	2	5	2	2	1	7	5	2	7	17	4	6	11	2	4	18	10	2	2	1	4	2	3	5
CLC_0344	327992	328597		2-hydroxychromene-2-carboxylate isomerase	YP_001386239.1	10	10	6	10	7	2	4	4	10	4	7	10	15	4	6	4	12	4	10	10	5	26	8	2	1	10	6	2	10	20	4	7	15	2	4	21	13	8	2	1	4	2	3	6
CLC_0346	329700	330461		transcriptional regulator	YP_001386241.1	11	11	12	11	7	2	4	4	11	4	7	11	16	4	10	4	28	4	11	11	5	33	24	2	1	11	6	34	11	27	4	7	16	32	4	2	15	2	2	19	4	2	3	10
CLC_0347	330580	332163		PTS system glucose/maltose-specfic transporter subunit IIBC	YP_001386242.1	11	11	6	11	7	2	4	4	11	4	7	11	17	4	6	4	28	4	11	11	5	6	22	2	1	11	6	2	11	26	4	7	31	2	4	27	15	16	2	1	4	2	3	10
CLC_0348	332425	333759	glvA-3	maltose-6'-phosphate glucosidase	YP_001386243.1	10	10	6	10	7	2	4	4	10	4	7	10	13	4	6	4	25	4	10	10	5	6	19	2	1	10	6	12	10	23	4	7	28	2	4	12	11	12	2	16	4	2	3	6
CLC_0349	333772	334245		PTS system glucose/maltose-specific transporter subunit IIA	YP_001386244.1	9	9	12	9	8	2	5	4	9	4	8	9	16	4	7	4	25	4	9	9	6	7	21	2	1	9	7	9	9	24	4	8	16	32	4	2	14	35	2	1	4	2	3	11
CLC_0351	336150	336797	eda	2-dehydro-3-deoxyphosphogluconate aldolase	YP_001386246.1	2	2	7	2	8	2	5	4	2	4	8	2	15	4	7	4	26	4	2	2	6	7	21	2	1	2	7	2	2	25	32	8	15	2	4	2	14	2	2	1	4	2	3	7
CLC_0352	336799	337803		2-dehydro-3-deoxygluconokinase	YP_001386247.1	11	11	7	11	8	2	5	4	11	4	8	11	16	4	7	4	27	4	11	11	6	7	21	2	1	11	7	11	11	8	33	8	16	2	4	23	14	15	2	1	4	2	3	7
CLC_0353	338063	339862	ade	adenine deaminase	YP_001386248.2	2	2	14	2	8	2	5	4	2	4	8	2	15	4	7	4	25	4	2	2	6	7	2	2	1	2	7	35	2	23	21	8	15	2	4	24	12	34	2	1	4	2	3	7
CLC_0403	392520	395108	adhE	bifunctional acetaldehyde-CoA/alcohol dehydrogenase	YP_001386298.1	11	11	19	11	8	2	5	4	11	4	8	29	21	4	7	4	34	4	11	11	6	44	27	12	1	11	7	49	11	31	40	8	21	2	4	33	17	47	2	24	4	2	3	7
CLC_0404	395427	395714		hypothetical protein	YP_001386299.1	11	11	7	11	6	2	5	4	11	4	6	2	5	4	7	4	8	4	11	11	6	7	11	2	1	11	7	5	11	18	5	6	5	2	4	11	13	12	2	7	4	2	3	7
CLC_0408	398579	399106		PAP2 family protein	YP_001386303.1	2	2	10	2	6	2	4	4	2	4	6	2	4	4	2	4	19	4	2	2	5	2	2	2	1	2	2	27	2	18	24	6	4	2	16	2	11	2	2	1	4	2	3	2
CLC_0410	400437	401123		DNA-binding response regulator	YP_001386305.1	10	10	11	10	7	2	5	4	10	4	7	2	5	4	1	4	25	4	10	10	6	1	21	2	1	10	1	32	10	23	5	7	5	2	4	24	13	21	2	1	4	2	3	1
CLC_0411	401133	402527		sensor histidine kinase	YP_001386306.1	12	12	15	12	8	2	5	4	12	4	8	22	16	4	7	4	26	4	12	12	6	7	13	2	1	12	7	36	12	24	32	8	16	2	4	22	14	35	2	19	4	2	3	11
CLC_0413	404124	404690		hypothetical protein	YP_001386308.1	10	10	5	10	6	2	2	2	10	2	7	10	16	2	5	2	13	2	10	10	4	5	20	2	1	10	5	33	10	23	30	7	16	2	2	25	13	11	2	1	2	2	3	5
CLC_0414	404716	405390		DedA family protein	YP_001386309.1	10	10	14	10	6	2	5	4	10	4	6	22	15	4	7	4	27	4	10	10	6	7	19	2	1	10	7	37	10	24	33	6	15	2	4	26	13	11	2	7	4	2	3	7
CLC_0417	409849	411189		MATE efflux family protein	YP_001386312.1	11	11	10	11	8	2	5	4	11	4	8	11	4	4	7	4	15	4	11	11	6	32	11	2	1	11	7	11	11	22	29	8	4	2	4	11	15	33	2	1	4	2	3	10
CLC_0418	411381	411947		HD domain-containing protein	YP_001386313.1	2	2	14	2	7	2	4	4	2	4	7	2	15	4	6	4	24	4	2	2	5	23	2	2	1	2	6	2	2	22	4	7	15	2	4	2	13	2	2	1	4	2	3	6
CLC_0421	415371	416381		hypothetical protein	YP_001386316.1	12	12	17	12	8	2	5	4	12	18	8	12	19	18	7	18	29	18	12	12	6	11	24	13	1	12	7	39	12	26	35	8	5	13	18	28	16	38	2	1	18	2	3	11
CLC_0427	423429	424361		RnfABCDGE type electron transport complex subunit D	YP_001386322.1	2	2	2	2	7	2	4	2	2	2	7	2	2	2	15	2	2	2	2	2	5	35	2	2	1	2	6	14	2	2	30	7	26	32	2	23	14	2	2	18	2	2	3	6
CLC_0430	425696	426274		RnfABCDGE type electron transport complex subunit A	YP_001386325.1	7	7	2	7	5	2	2	2	7	2	5	7	10	2	2	2	2	2	7	7	4	2	16	9	1	7	2	11	7	2	2	5	2	25	2	18	11	26	2	1	2	2	3	2
CLC_0434	429309	429701		hypothetical protein	YP_001386329.1	11	11	19	11	8	2	5	4	11	4	8	28	18	4	7	4	31	4	11	11	6	2	26	12	1	11	7	28	11	18	37	8	33	26	4	30	17	41	2	22	4	2	3	7
CLC_0435	429816	430850		apbE family protein	YP_001386330.1	20	13	7	13	8	2	5	4	13	4	8	25	17	4	7	4	29	4	13	13	6	2	23	14	1	13	7	43	20	27	36	8	32	39	4	28	16	41	2	19	4	2	3	12
CLC_0436	431698	433752		methyl-accepting chemotaxis protein	YP_001386331.1	11	11	42	11	8	2	5	4	11	4	8	11	4	4	7	4	28	4	11	11	6	2	24	38	1	11	7	40	11	27	11	8	31	36	4	11	16	39	12	1	4	2	3	7
CLC_0437	434429	436159		ATP-dependent metalloprotease	YP_001386332.1	2	2	17	2	8	2	5	4	2	4	8	2	20	4	11	4	33	4	2	2	6	11	2	2	1	2	7	39	2	30	14	8	20	2	4	32	15	38	2	23	4	2	3	11
CLC_0438	436379	437434		hypothetical protein	YP_001386333.1	11	11	16	11	8	2	5	4	11	4	8	11	17	4	7	4	29	4	11	11	6	7	24	2	1	11	7	36	11	27	13	8	17	2	4	28	14	15	2	1	4	2	3	7
CLC_0440	437921	438097		hypothetical protein	YP_001386335.1	9	9	5	9	1	2	4	4	9	4	1	2	4	4	5	4	1	4	2	9	1	5	12	2	1	9	5	1	9	1	4	1	4	2	4	1	8	2	2	1	4	2	3	5
CLC_0441	438278	439582		TPR repeat-containing DNA binding protein	YP_001386336.1	10	10	34	10	6	2	5	4	10	4	6	10	14	4	7	4	24	4	10	10	6	31	10	10	1	10	7	33	10	22	5	6	14	2	4	23	13	10	10	17	4	2	3	7
CLC_0442	439614	440867		hypothetical protein	YP_001386337.1	2	2	13	2	8	2	5	4	2	4	8	2	17	4	7	4	28	4	2	2	6	12	23	2	1	2	7	37	2	26	32	8	17	2	4	27	15	36	2	1	4	2	3	12
CLC_0449	444793	447393	clpB	clpB protein	YP_001386344.1	13	13	15	13	9	2	5	4	13	4	9	29	20	4	8	4	33	4	13	13	7	42	27	14	1	13	8	44	13	31	38	9	20	2	4	32	17	43	14	23	4	2	3	12
CLC_0459	459623	460213		PemK family protein	YP_001386354.1	2	2	6	2	7	2	4	4	2	4	7	2	11	4	6	4	18	4	2	2	5	6	2	2	1	2	6	2	2	16	4	7	4	2	4	17	4	22	2	1	4	2	3	6
CLC_0461	461291	463207	nadE	NAD synthetase	YP_001386356.1	12	12	7	12	8	2	5	4	12	17	8	12	18	17	7	17	30	17	12	12	6	28	24	12	1	12	7	39	12	27	35	8	25	2	5	29	15	38	12	1	17	2	3	7
CLC_0465	466259	467494	pepP	xaa-pro aminopeptidase	YP_001386360.1	2	2	10	2	7	2	4	4	2	4	7	2	15	4	6	4	25	4	2	2	5	6	22	2	1	2	6	2	2	24	31	7	28	2	4	22	12	13	2	1	4	2	3	6
CLC_0466	468135	468863		CobB/CobQ family glutamine amidotransferase	YP_001386361.1	13	13	12	13	8	2	5	4	13	4	8	24	5	4	7	4	9	4	13	13	6	34	2	2	1	13	7	16	13	26	31	8	5	2	4	24	15	35	2	1	4	2	3	12
CLC_0467	468921	470282		UDP-N-acetylmuramyl tripeptide synthetase-like protein	YP_001386362.1	2	2	13	2	7	2	4	4	2	4	7	11	4	4	6	4	25	4	2	2	5	32	20	2	1	2	6	34	2	23	4	7	4	2	4	24	8	33	2	16	4	2	3	6
CLC_0469	471876	472991		lipoprotein	YP_001386364.1	11	11	6	11	7	2	4	4	11	12	7	13	4	12	6	12	8	12	11	11	5	18	18	2	1	11	6	33	11	22	29	7	4	2	4	24	8	8	2	1	12	2	3	6
CLC_0481	479686	480549		metallo-beta-lactamase	YP_001386366.1	11	11	7	11	8	2	5	4	11	4	8	27	19	4	7	4	9	4	11	11	6	38	25	2	1	11	7	40	11	29	35	8	32	2	4	30	16	11	2	1	4	2	3	7
CLC_0485	485619	486617		isocitrate/isopropylmalate family dehydrogenase	YP_001386370.1	12	12	7	12	8	2	5	4	12	17	8	28	19	17	7	17	32	17	12	12	6	41	26	13	1	12	7	43	12	30	37	8	19	2	17	31	16	42	13	22	17	2	3	11
CLC_0487	488170	489936		Na+/H+ antiporter family protein	YP_001386372.1	11	11	7	11	8	2	5	4	11	4	8	29	19	4	7	4	33	4	11	11	6	44	27	43	1	11	7	46	11	31	38	8	4	2	4	32	16	17	12	1	4	2	3	7
CLC_0488	489963	490178		hypothetical protein	YP_001386373.1	1	1	1	1	4	1	3	3	1	3	4	18	9	3	1	3	7	3	1	1	4	1	16	1	1	1	1	22	1	8	5	4	3	1	3	20	8	7	1	1	3	1	2	1
CLC_0489	490266	490649	panD	aspartate alpha-decarboxylase	YP_001386374.1	2	2	7	2	8	2	5	4	2	4	8	24	16	4	7	4	13	4	2	2	6	7	22	12	1	2	7	33	2	26	30	8	23	2	4	28	14	13	12	1	4	2	3	7
CLC_0491	491698	492525	panB	3-methyl-2-oxobutanoate hydroxymethyltransferase	YP_001386376.1	2	2	7	2	8	2	5	4	2	4	9	21	4	4	7	4	26	4	2	2	6	32	19	2	1	2	7	33	2	23	30	9	4	2	4	25	13	12	2	1	4	2	3	7
CLC_0503	506512	507162		hypothetical protein	YP_001386388.1	10	10	31	10	7	2	5	4	10	4	7	2	4	4	2	4	26	4	10	10	6	2	19	2	1	10	2	30	10	24	4	7	4	2	4	25	13	14	2	1	4	2	3	2
CLC_0504	507165	507851		hypothetical protein	YP_001386389.1	9	9	2	9	6	2	4	4	9	4	6	2	4	4	2	4	11	4	9	9	5	27	20	2	1	9	2	19	9	11	4	6	4	2	4	19	11	12	2	16	4	2	3	2
CLC_0514	522241	523173		phospholipase	YP_001386399.1	11	11	10	11	7	2	4	4	11	13	7	22	13	13	6	13	25	13	11	11	5	29	22	12	1	11	6	17	11	8	4	7	13	2	4	24	16	17	12	1	13	2	3	10
CLC_0519	527170	527805		His/Glu/Gln/Arg/opine ABC transporter permease	YP_001386404.1	2	2	6	2	7	2	4	4	2	15	7	21	4	15	6	15	25	15	2	2	5	30	13	12	1	2	6	31	2	23	4	7	4	2	4	6	8	13	12	1	15	2	3	11
CLC_0520	527818	528621		polar amino acid ABC transporter amino acid-binding protein	YP_001386405.1	2	2	6	2	7	2	4	4	2	17	7	2	4	17	6	17	15	17	2	2	5	6	25	11	1	2	6	25	2	28	4	7	4	2	4	25	15	25	11	1	17	2	3	10
CLC_0521	528842	529570		hypothetical protein	YP_001386406.1	2	2	7	2	8	2	4	4	2	9	8	2	14	9	7	9	9	9	2	2	6	7	12	2	1	2	7	28	2	22	4	8	14	2	4	23	9	26	2	1	9	2	3	7
CLC_0522	529919	531130		diguanylate phosphodiesterase	YP_001386407.1	10	10	15	10	7	2	4	4	10	4	7	25	4	4	6	4	8	4	10	10	5	33	13	10	1	10	6	35	10	8	30	7	4	13	4	13	8	13	10	19	4	2	3	6
CLC_0524	532004	532795	thiM-1	hydroxyethylthiazole kinase	YP_001386409.1	2	2	6	2	7	2	4	4	2	12	8	23	18	12	6	12	27	12	2	2	5	34	22	33	1	2	6	37	2	25	4	8	18	32	4	26	16	35	11	1	12	2	3	6
CLC_0526	534839	535741	ddl	D-alanine--D-alanine ligase	YP_001386411.1	2	2	6	2	7	2	4	4	2	4	7	24	16	4	6	4	27	4	2	2	5	35	11	34	1	2	6	11	2	26	4	7	16	33	4	11	13	11	10	19	4	2	3	6
CLC_0527	535897	537039		high-affinity branched-chain amino acid ABC transporter amino acid-binding protein	YP_001386412.1	2	2	6	2	7	2	4	4	2	4	7	27	18	4	6	4	31	4	2	2	5	6	25	39	1	2	6	43	2	29	4	7	18	34	4	30	15	41	12	21	4	2	3	11
CLC_0528	537043	537915		high-affinity branched-chain amino acid ABC transporter permease	YP_001386413.1	9	9	6	9	7	2	4	4	9	4	7	20	15	4	6	4	7	4	9	9	5	6	2	7	1	9	6	31	9	22	4	7	15	28	4	2	12	29	7	18	4	2	3	6
CLC_0529	537916	538860		high-affinity branched-chain amino acid ABC transporter permease	YP_001386414.1	2	2	11	2	7	2	4	4	2	4	7	20	4	4	6	4	24	4	2	2	5	33	2	12	1	2	6	35	2	22	30	7	27	2	4	2	4	2	12	1	4	2	3	11
CLC_0531	539611	540312		high-affinity branched chain amino acid ABC transporter ATP-binding protein	YP_001386416.1	11	11	6	11	7	2	4	4	11	4	7	24	17	4	6	4	27	4	11	11	5	36	23	12	1	11	6	39	11	26	30	7	17	33	4	22	15	37	12	1	4	2	3	6
CLC_0532	540341	541117		hypothetical protein	YP_001386417.1	12	12	11	12	7	2	4	4	12	4	7	26	18	4	6	4	30	4	12	12	5	11	24	13	1	12	6	41	12	28	34	7	18	36	4	29	16	39	13	1	4	2	3	11
CLC_0534	542275	542715		hypothetical protein	YP_001386418.1	10	10	6	10	7	2	4	4	10	4	7	2	16	4	6	4	27	4	10	10	5	6	21	11	1	10	6	31	10	24	16	7	16	30	4	26	14	21	11	1	4	2	3	6
CLC_0536	544369	544938		hypothetical protein	YP_001386420.1	12	12	11	12	7	2	4	4	12	4	7	12	16	4	6	4	25	4	12	12	5	11	21	12	1	12	6	8	12	13	28	7	16	2	4	12	14	21	12	1	4	2	3	11
CLC_0538	546303	547163		hypothetical protein	YP_001386422.1	9	9	6	9	7	2	4	4	9	4	7	10	15	4	6	4	22	4	9	9	5	6	18	10	1	9	6	10	9	21	26	7	15	29	4	10	13	18	10	1	4	2	3	6
CLC_0540	548464	548946		hypothetical protein	YP_001386424.1	8	8	4	8	7	2	4	4	8	4	7	12	4	4	4	4	4	4	8	8	5	4	18	10	1	8	6	12	8	5	4	7	4	8	4	12	5	18	10	15	4	2	3	4
CLC_0541	549122	549646		hypothetical protein	YP_001386425.1	9	9	5	9	5	2	4	4	9	4	5	5	13	4	5	4	20	4	9	9	5	5	10	10	1	9	5	5	9	5	23	5	13	9	4	5	6	10	10	16	4	2	3	5
CLC_0542	549648	550238		methlytransferase-like protein	YP_001386426.1	2	2	6	2	7	2	4	4	2	4	7	9	18	4	6	4	28	4	2	2	5	34	24	11	1	2	6	9	2	26	18	7	18	2	4	27	16	24	11	1	4	2	3	6
CLC_0548	556574	557122		NUDIX family hydrolase	YP_001386432.1	2	2	6	2	7	2	4	4	2	4	7	2	15	4	6	4	23	4	2	2	5	11	20	10	1	2	6	2	2	22	27	7	15	2	4	2	13	25	10	1	4	2	3	6
CLC_0549	557933	558784		hypothetical protein	YP_001386433.1	2	2	6	2	7	2	4	4	2	4	7	23	14	4	6	4	27	4	2	2	5	10	22	2	1	2	6	34	2	25	4	7	14	2	4	26	12	29	2	1	4	2	3	6
CLC_0557	566454	567830		PhoH family protein	YP_001386440.1	13	13	7	13	8	2	4	4	13	4	8	15	18	4	7	4	26	4	13	13	6	17	22	32	1	13	7	13	13	25	4	8	18	31	4	13	9	35	13	1	4	2	3	12
CLC_0558	568098	569102		hypothetical protein	YP_001386441.1	9	9	6	9	7	2	4	4	9	4	7	9	4	4	6	4	11	4	9	9	5	25	9	9	1	9	6	26	9	19	4	7	4	24	4	9	11	9	9	1	4	2	3	6
CLC_0559	569112	570128		hypothetical protein	YP_001386442.1	9	9	1	9	6	2	4	4	9	4	6	18	4	4	1	4	7	4	9	9	5	13	9	9	1	9	1	9	9	7	23	6	4	25	4	9	12	27	9	1	4	2	3	1
CLC_0560	570448	570621		hypothetical protein	YP_001386443.1	2	2	1	2	2	2	2	2	2	2	2	2	2	2	1	2	2	2	2	2	2	1	2	2	1	2	1	2	2	2	2	2	2	2	2	2	5	2	2	1	2	2	3	1
CLC_0567	576804	577928	sagH	ABC transporter ATP-binding protein/permease SagH	YP_001386450.1	10	10	6	10	7	2	4	4	10	4	7	14	4	4	6	4	26	4	10	10	5	36	20	10	1	10	6	39	10	23	21	7	29	34	4	25	8	38	10	1	4	2	3	6
CLC_0574	584849	585112		hypothetical protein	YP_001386457.1	2	2	6	2	7	2	4	4	2	4	7	2	8	4	6	4	8	4	2	2	5	6	2	2	1	2	6	2	2	18	10	7	16	6	4	2	11	20	2	1	4	2	3	6
CLC_0575	585207	585701	tpx	thiol peroxidase	YP_001386458.1	9	9	6	9	7	2	4	4	9	4	7	19	8	4	6	4	8	4	9	9	5	29	9	9	1	9	6	9	9	21	4	7	25	28	4	9	12	9	9	9	4	2	3	6
CLC_0576	586072	586815	fabG	3-ketoacyl-ACP reductase	YP_001386459.1	10	10	6	10	7	2	4	4	10	4	7	11	8	4	6	4	8	4	10	10	5	28	11	11	1	10	6	11	10	22	12	7	12	27	4	23	13	11	11	11	4	2	3	6
CLC_0577	586878	587831		response regulator	YP_001386460.1	9	9	15	9	7	2	4	4	9	4	7	12	17	4	6	4	8	4	9	9	5	30	12	12	1	9	6	12	9	29	27	7	33	36	4	12	14	12	12	20	4	2	3	11
CLC_0599	614740	615189		hypothetical protein	YP_001386482.1	11	11	6	11	7	2	4	4	11	4	7	19	14	4	6	4	24	4	11	11	5	31	11	11	1	11	6	11	11	21	15	7	27	2	4	23	15	11	11	17	4	2	3	6
CLC_0602	616621	616833		(2Fe-2S)-binding protein	YP_001386485.1	2	2	8	2	4	2	4	4	2	4	4	2	4	4	5	4	4	4	2	2	4	8	2	2	1	2	5	2	2	13	4	4	4	2	4	2	4	17	2	1	4	2	3	5
CLC_0607	619494	621137		carbon starvation protein CstA	YP_001386489.1	12	12	17	12	7	2	4	4	12	4	7	29	19	4	6	4	34	4	12	12	5	44	26	13	1	12	6	47	12	31	40	7	37	43	4	33	16	45	13	22	4	43	3	11
CLC_0612	628442	629125		proton-coupled thiamine transporter YuaJ	YP_001386493.1	2	2	9	2	6	2	3	3	2	3	6	2	3	3	5	3	21	3	2	2	4	27	2	2	1	2	5	2	2	19	3	6	24	2	3	2	11	10	2	1	3	2	3	5
CLC_0616	631646	632341		ABC transporter ATP-binding protein	YP_001386497.1	2	2	12	2	7	2	4	4	2	4	7	2	16	4	6	4	25	4	11	2	5	12	2	2	1	2	6	2	2	23	28	7	14	2	4	2	5	13	2	1	4	2	3	6
CLC_0618	633919	635001	potA	spermidine/putrescine ABC transporter ATP-binding protein	YP_001386499.1	2	2	12	2	7	2	4	4	2	4	7	2	17	4	6	4	29	4	2	2	5	38	25	11	1	2	6	2	2	28	33	7	32	2	4	2	15	13	39	1	4	2	3	10
CLC_0619	635001	635960	potB	spermidine/putrescine ABC transporter permease PotB	YP_001386500.1	2	2	15	2	7	2	4	4	2	4	7	24	4	4	6	4	28	4	2	2	5	15	2	2	1	2	6	35	2	26	32	7	4	2	4	27	13	14	2	18	4	2	3	10
CLC_0620	635963	637804		spermidine/putrescine ABC transporter permease/spermidine/putrescine-binding protein	YP_001386501.1	2	2	14	2	7	2	4	4	2	4	7	2	20	4	6	4	31	4	2	2	5	14	2	2	1	2	6	2	2	28	37	7	34	2	4	30	18	42	2	23	4	2	3	10
CLC_0621	638161	639030		AraC family transcriptional regulator	YP_001386502.1	2	2	15	2	7	2	4	4	2	4	7	2	17	4	6	4	28	4	2	2	5	15	23	2	1	2	6	2	2	25	33	7	31	2	4	27	13	37	2	1	4	2	3	10
CLC_0629	645687	646037		tRNA-binding domain protein	YP_003204969.1	10	10	6	10	7	2	4	4	10	11	7	10	15	11	6	11	25	11	10	10	5	6	22	2	1	10	6	33	10	24	19	7	15	2	4	10	13	32	2	1	11	2	3	6
CLC_0632	647648	648349		LytTr family DNA-binding response regulator	YP_001386512.1	2	2	6	2	5	2	4	4	2	12	5	2	16	12	6	12	23	12	2	2	5	6	19	11	1	2	6	28	2	23	20	5	16	2	20	24	15	23	2	1	12	2	3	10
CLC_0633	648963	649082		hypothetical protein	YP_001386513.1	2	2	7	2	5	2	3	3	2	8	5	2	8	8	3	8	10	8	2	2	4	3	2	3	1	2	3	2	2	2	3	5	8	2	3	2	2	2	2	1	8	2	2	3
CLC_0634	649122	649247		hypothetical protein	YP_001386514.1	2	2	2	2	2	2	3	3	2	3	2	2	3	3	2	3	2	3	2	2	2	2	2	3	1	2	2	2	2	2	3	2	3	2	3	2	2	2	2	1	3	2	2	2
CLC_0635	649941	650087		hypothetical protein	YP_001386515.1	2	2	5	2	4	2	3	3	2	3	4	2	3	3	5	3	15	3	2	2	4	5	13	8	1	2	5	18	2	15	3	4	3	2	3	13	6	15	2	1	3	2	3	5
CLC_0636	650694	652046		radical SAM domain-containing protein	YP_001386516.1	2	2	6	2	7	2	4	4	2	17	7	2	18	17	6	17	32	17	2	2	5	6	29	40	1	2	6	42	2	32	37	7	18	2	4	33	16	41	2	21	17	2	3	10
CLC_0638	652666	653163		hypothetical protein	YP_001386518.1	2	2	6	2	7	2	4	4	2	16	7	2	17	16	6	16	28	16	2	2	5	6	21	11	1	2	6	2	2	26	17	7	17	2	4	27	15	26	2	1	16	2	3	10
CLC_0640	655020	655769		lipoprotein	YP_001386520.1	11	11	10	11	7	2	4	4	11	18	7	29	19	18	6	18	34	18	11	11	5	32	28	12	1	11	6	42	11	31	4	7	19	2	4	33	16	34	2	22	18	2	3	10
CLC_0641	655792	656271		acetyltransferase	YP_001386521.1	11	11	10	11	7	2	4	4	11	4	7	11	4	4	6	4	7	4	11	11	5	10	19	8	1	11	6	11	11	7	26	7	4	2	4	11	14	29	2	1	4	2	3	10
CLC_0642	656268	658736		ABC transporter permease	YP_001386522.1	11	11	19	11	7	2	4	4	11	20	7	34	22	20	6	20	39	20	11	11	5	37	31	18	1	11	6	51	11	36	4	7	42	2	4	38	16	50	2	25	20	2	3	10
CLC_0643	658751	659431		ABC transporter ATP-binding protein	YP_001386523.1	11	11	10	11	7	2	4	4	11	19	7	28	21	19	6	19	31	19	11	11	5	10	26	12	1	11	6	37	11	30	34	7	21	2	4	11	17	30	2	24	19	2	3	10
CLC_0644	660000	660263		hypothetical protein	YP_001386524.1	8	8	1	8	6	2	4	4	8	4	6	2	4	4	1	4	12	4	8	8	5	1	16	10	1	8	1	21	8	7	4	6	4	2	4	8	12	20	2	1	4	2	3	1
CLC_0645	660592	661458		degV family protein	YP_001386525.1	11	11	10	11	7	2	4	4	11	4	7	22	4	4	6	4	25	4	11	11	5	10	21	12	1	11	6	31	11	24	4	7	4	2	4	11	16	30	2	1	4	2	3	10
CLC_0649	664909	666321		sigma-54 dependent transcriptional regulator	YP_001386529.1	11	11	7	11	8	2	5	4	11	5	8	31	20	5	7	5	36	5	11	11	6	34	29	2	1	11	7	11	11	33	42	8	39	2	5	35	17	46	2	23	5	2	3	7
CLC_0651	669052	670443	asnC	asparaginyl-tRNA synthetase	YP_001386531.1	11	11	6	11	7	2	4	4	11	4	7	25	17	4	6	4	28	4	11	11	5	6	23	2	1	11	6	36	11	27	32	7	17	2	4	12	14	35	2	1	4	2	3	6
CLC_0664	681595	682311		D-alanyl-D-alanine carboxypeptidase	YP_001386544.1	10	10	6	10	7	2	4	4	10	4	7	2	15	4	6	4	26	4	10	10	5	6	21	2	1	10	6	33	10	4	4	7	15	2	4	25	13	32	2	1	4	2	3	6
CLC_0668	685577	686389		response regulator	YP_001386548.1	2	2	15	2	7	2	4	4	2	4	7	25	16	4	6	4	29	4	2	2	5	33	22	2	1	2	6	34	2	27	4	7	16	2	4	28	14	2	2	19	4	2	3	10
CLC_0677	696405	696734	csaA	csaA protein	YP_001386557.1	2	2	28	2	6	2	2	2	2	2	6	10	2	2	5	2	21	2	2	2	4	5	10	2	1	2	5	10	2	20	2	6	2	2	2	10	11	11	2	15	2	2	3	5
CLC_0696	713832	714320		rubrerythrin	YP_001386575.1	10	10	11	10	5	2	4	4	10	4	5	10	16	4	6	4	25	4	10	10	5	11	7	2	1	10	6	5	10	23	4	5	26	29	4	24	14	13	2	1	4	2	3	6
CLC_0700	717827	718702		LysR family transcriptional regulator	YP_001386579.1	10	10	6	10	7	2	4	4	10	11	7	10	11	11	6	11	8	11	10	10	5	6	23	2	1	10	6	18	10	26	31	7	11	31	4	27	14	15	2	18	11	2	3	6
CLC_0708	727013	728854		PTS system beta-glucoside-specific transporter subunit IIABC	YP_001386587.1	11	11	13	11	7	2	4	4	11	14	7	11	16	14	6	14	28	14	11	11	5	37	22	12	1	11	6	40	11	25	16	7	16	35	4	27	17	38	2	20	14	2	3	10
CLC_0709	728866	729684		phosphotransferase domain-containing protein	YP_001386588.1	10	10	6	10	7	2	4	4	10	15	7	10	16	15	6	15	29	15	10	10	5	27	24	2	1	10	6	40	10	26	33	7	16	36	4	28	13	38	2	19	15	2	3	6
CLC_0712	732472	733170		scdA protein	YP_001386591.1	11	11	6	11	7	2	4	4	11	12	7	11	4	12	6	12	28	12	11	11	5	36	21	2	1	11	6	39	11	26	32	7	4	2	4	27	15	37	2	19	12	2	3	6
CLC_0717	736903	737370		hypothetical protein	YP_001386596.1	11	11	12	11	7	2	4	4	11	13	7	11	4	13	6	13	27	13	11	11	5	12	21	2	1	11	6	34	11	25	4	7	4	2	4	26	15	32	2	14	13	2	3	10
CLC_0730	748949	749413	greA-1	transcription elongation factor GreA	YP_001386609.1	10	10	6	10	7	2	4	4	10	16	7	10	16	16	6	16	25	16	10	10	5	6	19	2	1	10	6	36	10	2	30	7	16	33	4	24	14	34	2	1	16	2	3	6
CLC_0751	775435	775827	gcvH	glycine cleavage system protein H	YP_001386630.1	10	10	12	10	7	2	4	4	10	13	7	10	17	13	6	13	28	13	10	10	5	37	22	2	1	10	6	34	10	26	33	7	17	2	4	8	8	38	2	1	13	2	3	6
CLC_0752	775830	777170	gcvPA	glycine dehydrogenase subunit 1	YP_001386631.1	10	10	16	10	7	2	4	4	10	17	7	29	20	17	6	17	33	17	10	10	5	6	27	2	1	10	6	39	10	31	38	7	20	2	4	8	14	44	2	1	17	2	3	6
CLC_0753	777170	778624	gcvPB	glycine dehydrogenase subunit 2	YP_001386632.1	12	12	13	12	7	2	4	4	12	19	7	29	20	19	6	19	33	19	12	12	5	42	27	2	1	12	6	44	12	31	38	7	20	2	4	8	17	43	2	23	19	2	3	11
CLC_0754	778818	780206		glycine cleavage system, dihydrolipoamide dehydrogenase	YP_001386633.1	11	11	16	11	7	2	4	4	11	17	7	11	18	17	6	17	29	17	11	11	5	39	24	2	1	11	6	43	11	27	34	7	18	37	4	15	14	41	2	21	17	2	3	6
CLC_0755	780224	781201		lipoate-protein ligase A	YP_001386634.1	23	10	12	10	7	2	4	4	10	17	7	10	18	17	6	17	34	17	10	10	5	43	28	2	1	10	6	47	23	32	39	7	18	2	4	16	15	45	2	21	17	2	3	6
CLC_0775	803904	804194		hypothetical protein	YP_001386654.1	8	8	6	8	1	2	4	4	8	4	1	8	1	4	6	4	11	4	8	8	5	11	17	2	1	8	6	27	8	20	24	1	1	11	4	1	11	26	2	5	4	2	3	10
CLC_0782	808447	809589	metC	cystathionine beta-lyase	YP_001386661.1	12	12	19	12	7	2	4	4	12	4	7	12	8	4	6	4	31	4	12	12	5	42	27	2	1	12	6	27	12	30	37	7	34	40	4	27	17	43	2	23	4	2	3	11
CLC_0783	809690	810316		hypothetical protein	YP_001386662.1	12	12	6	12	7	2	4	4	12	18	7	12	19	18	6	18	29	18	12	12	5	36	23	2	1	12	6	37	12	27	15	7	32	2	4	28	16	2	2	2	18	2	3	11
CLC_0786	813445	813684		heavy metal binding protein	YP_001386665.1	2	2	6	2	7	2	4	4	2	4	7	2	5	4	6	4	20	4	2	2	5	13	2	2	1	2	6	26	2	18	7	7	23	13	4	13	12	25	2	13	4	2	3	8
CLC_0788	814218	814718		hypothetical protein	YP_001386667.1	2	2	10	2	7	2	4	4	2	4	7	2	16	4	6	4	28	4	2	2	5	37	2	2	1	2	6	38	2	25	32	7	30	35	4	27	13	25	2	19	4	2	3	9
CLC_0789	815252	815860		hypothetical protein	YP_001386668.1	12	12	6	12	7	2	4	4	12	14	7	28	19	14	6	14	33	14	12	12	5	13	26	2	1	12	6	1	12	30	38	7	36	13	4	32	17	30	2	22	14	2	3	11
CLC_0790	815953	816375		DNA-binding protein	YP_001386669.1	10	10	9	10	7	2	4	4	10	13	7	10	14	13	6	13	23	13	10	10	5	2	12	12	1	10	6	32	10	20	13	7	26	2	4	22	1	31	30	15	13	2	3	9
CLC_0795	819221	819400		hypothetical protein	YP_001386674.1	9	9	10	9	6	2	4	4	9	11	6	9	2	11	5	11	23	11	9	9	2	2	21	2	1	9	5	21	9	2	9	6	18	2	4	1	14	2	2	1	11	2	3	5
CLC_0825	841965	842723		UbiE/COQ5 family methlytransferase	YP_001386701.1	12	12	11	12	7	2	4	4	12	17	7	12	18	17	6	17	30	17	12	12	5	2	26	39	1	12	6	41	12	28	36	7	33	2	4	29	16	40	2	21	17	2	3	11
CLC_0826	842769	843983		thiaminase I	YP_001386702.1	12	12	11	12	7	2	4	4	12	13	7	12	19	13	6	13	32	13	12	12	5	2	26	42	1	12	6	44	12	30	38	7	35	2	4	31	17	43	2	22	13	2	3	11
CLC_0827	844061	844888	thiD-2	phosphomethylpyrimidine kinase	YP_001386703.1	10	10	10	10	5	2	4	4	10	14	5	10	15	14	6	14	28	14	10	10	5	38	22	34	1	10	6	35	10	26	34	5	31	2	23	27	13	39	2	1	14	2	3	10
CLC_0837	854963	855958		hypothetical protein	YP_001386713.1	10	10	16	10	7	2	4	4	10	17	7	10	18	17	6	17	27	17	10	10	5	37	22	36	1	10	6	39	10	25	32	7	18	36	4	22	14	11	2	21	17	2	3	6
CLC_0867	890011	891180		amidohydrolase	YP_001386741.1	11	11	6	11	7	2	4	4	11	4	7	11	2	4	6	4	27	4	11	11	5	6	24	2	1	11	6	37	11	26	31	7	2	2	4	24	15	35	2	20	4	2	3	6
CLC_0871	897296	897532	feoA-1	ferrous iron transport protein A	YP_001386745.1	1	1	1	1	2	2	4	4	1	4	2	1	6	4	1	4	9	4	1	1	5	1	2	2	1	1	1	2	1	15	13	2	6	2	4	2	10	9	2	1	4	2	3	1
CLC_0873B	898456	899979	FeoB	iron transporter FeoB	YP_008472679.1	11	11	6	11	7	2	4	4	11	4	7	11	16	4	6	4	30	4	11	11	5	6	23	2	1	11	6	40	11	28	35	7	16	2	24	29	15	39	2	19	4	2	3	6
CLC_0874	900694	901308	cobC	alpha-ribazole-5'-phosphate phosphatase	YP_001386746.1	11	11	6	11	7	2	4	4	11	16	7	11	14	16	6	16	28	16	11	11	5	6	25	2	1	11	6	19	11	27	33	7	31	2	16	25	15	13	2	19	16	2	3	10
CLC_0879	905987	906169		hypothetical protein	YP_001386751.1	1	1	1	1	5	2	4	4	1	4	5	1	6	4	1	4	6	4	1	1	5	1	2	2	1	1	1	6	1	6	6	5	6	2	4	2	6	6	2	6	4	2	3	1
CLC_0880	906187	906435		hypothetical protein	YP_001386752.1	4	4	4	4	6	2	4	4	4	4	6	4	9	4	4	4	9	4	4	4	5	4	12	2	1	4	4	4	4	15	17	6	9	2	4	12	4	4	2	4	4	2	3	4
CLC_0882	908627	908980		6-pyruvoyl-tetrahydropterin synthase	YP_001386754.1	1	1	1	1	6	2	4	4	1	4	6	1	10	4	1	4	22	4	1	1	5	1	18	2	1	1	1	29	1	20	24	6	10	2	4	21	11	28	2	14	4	2	3	1
CLC_0883	909075	910271	folP	dihydropteroate synthase	YP_001386755.1	10	10	6	10	7	2	4	4	10	14	7	10	15	14	6	14	25	14	10	10	5	6	20	2	1	10	6	36	10	23	30	7	27	2	14	24	13	35	2	6	14	2	3	6
CLC_0884	910403	910654		hypothetical protein	YP_001386756.1	6	6	6	6	7	2	4	4	6	4	7	6	10	4	6	4	14	4	6	6	5	6	15	2	1	6	6	23	6	17	21	7	10	2	4	11	11	2	2	6	4	2	3	6
CLC_0888	913495	914670		exopolysaccharide biosynthesis protein	YP_001386760.1	10	10	6	10	7	2	4	4	10	4	7	10	14	4	6	4	28	4	10	10	5	6	21	2	1	10	6	37	10	26	32	7	30	2	24	21	13	20	2	17	4	2	3	6
CLC_0947	972302	972910		transcriptional regulator	YP_008472681.1	2	2	6	2	7	2	4	4	2	11	7	2	14	11	6	11	8	11	2	2	5	30	19	2	1	2	6	2	2	22	4	7	26	2	11	2	13	31	2	17	11	2	3	6
CLC_0978	1002575	1003549	hemB	delta-aminolevulinic acid dehydratase	YP_001386846.1	10	10	6	10	7	2	4	4	10	15	7	2	13	15	6	15	24	15	10	10	5	34	19	2	1	10	6	37	10	23	29	7	13	32	15	19	14	36	2	1	15	2	3	6
CLC_0979	1003670	1004992	cobB	cobyrinic acid a,c-diamide synthase	YP_001386847.1	9	9	14	9	7	2	4	4	9	4	7	2	16	4	6	4	27	4	9	9	5	35	22	2	1	9	6	38	9	25	32	7	16	2	4	26	13	37	2	1	4	2	3	6
CLC_0988	1011819	1012340		nitroreductase	YP_001386856.1	2	2	10	2	6	2	4	4	2	9	6	2	14	9	1	9	7	9	2	2	5	10	2	28	1	2	1	18	2	22	4	6	14	2	9	23	13	2	2	1	9	2	3	1
CLC_1002	1020379	1021095	cobI	cobalt-precorrin-2 C(20)-methyltransferase	YP_001386870.1	10	10	12	10	7	2	4	4	10	4	7	11	16	4	6	4	27	4	10	10	5	12	21	11	1	10	6	34	10	25	4	7	16	2	16	26	14	20	2	1	4	2	3	6
CLC_1005	1023379	1024110	cobJ	precorrin-3B C(17)-methyltransferase	YP_001386873.1	2	2	12	2	7	2	4	4	2	13	7	11	16	13	6	13	8	13	2	2	5	12	24	11	1	2	6	11	2	28	13	7	16	2	25	29	17	31	2	1	13	2	3	10
CLC_1006	1024244	1025011	cobK	cobalt-precorrin-6x reductase	YP_001386874.1	12	12	14	12	7	2	4	4	12	19	7	2	20	19	6	19	8	19	12	12	5	14	24	2	1	12	6	37	12	28	4	7	20	2	4	29	17	25	2	1	19	2	3	11
CLC_1007	1025091	1025579		hypothetical protein	YP_001386875.1	11	11	6	11	7	2	4	4	11	4	7	2	4	4	6	4	8	4	11	11	5	6	18	2	1	11	6	2	11	14	4	7	4	2	19	22	14	2	2	1	4	2	3	6
CLC_1008	1025755	1026537	cbiK	anaerobic sirohydrochlorin cobaltochelatase	YP_001386876.1	10	10	11	10	7	2	4	4	10	12	7	28	17	12	6	12	8	12	10	10	5	11	25	2	1	10	6	39	10	30	12	7	17	2	26	2	15	24	2	1	12	2	3	6
CLC_1010	1027537	1028058	cobO	cob(I)yrinic acid a,c-diamide adenosyltransferase	YP_001386878.1	10	10	12	10	7	2	4	4	10	4	7	12	4	4	6	4	25	4	10	10	5	12	20	11	1	10	6	32	10	24	4	7	4	2	21	11	15	11	2	1	4	2	3	6
CLC_1016	1033018	1034040		molybdopterin binding protein	YP_001386884.1	10	10	16	10	7	2	4	4	10	11	7	12	11	11	6	11	8	11	10	10	5	12	21	2	1	10	6	34	10	25	13	7	11	2	11	20	8	15	2	1	11	2	3	6
CLC_1021	1038210	1039229		hypothetical protein	YP_001386889.1	10	10	11	10	7	2	4	4	10	15	7	11	17	15	6	15	8	15	10	10	5	11	23	2	1	10	6	40	10	29	34	7	17	2	26	30	13	39	2	1	15	2	3	6
CLC_1022	1039250	1040137		ABC transporter ATP-binding protein	YP_001386890.1	10	10	16	10	7	2	4	4	10	11	7	16	17	11	6	11	8	11	10	10	5	16	22	2	1	10	6	15	10	24	13	7	17	2	4	25	14	15	2	1	11	2	3	6
CLC_1023	1040141	1040917		hypothetical protein	YP_001386891.1	11	11	12	11	7	2	4	4	11	13	7	12	17	13	6	13	8	13	11	11	5	12	22	2	1	11	6	16	11	25	14	7	17	2	4	26	15	16	2	20	13	2	3	6
CLC_1025	1042274	1043695		sensor histidine kinase	YP_001386893.1	10	10	24	10	7	2	4	4	10	13	7	24	15	13	6	13	28	13	10	10	5	24	22	2	1	10	6	12	10	26	34	7	30	2	4	27	11	12	2	1	13	2	3	6
CLC_1026	1044073	1044843		iron ABC transporter ATP-binding protein	YP_001386894.1	2	2	2	2	7	2	4	4	2	4	7	2	14	4	6	4	22	4	2	2	5	2	17	10	1	2	6	31	2	21	26	7	14	2	4	13	12	13	2	1	4	2	3	6
CLC_1027	1044844	1045911		iron ABC transporter permease	YP_001386895.1	2	2	15	2	7	2	4	4	2	16	7	15	17	16	6	16	28	16	2	2	5	15	12	12	1	2	6	41	2	27	33	7	30	2	4	12	13	39	2	1	16	2	3	6
CLC_1034	1052834	1053277		acetyltransferase	YP_001386902.1	10	10	10	10	7	2	4	4	10	4	7	10	12	4	6	4	25	4	10	10	5	10	19	11	1	10	6	32	10	22	12	7	12	2	4	24	13	2	2	1	4	2	3	6
CLC_1035	1053430	1054023		hypothetical protein	YP_001386903.1	6	6	6	6	7	2	4	4	6	4	7	6	13	4	6	4	22	4	6	6	5	6	16	2	1	6	6	30	6	20	26	7	13	2	4	2	12	2	2	1	4	2	3	6
CLC_1039	1055722	1056576		acetyltransferase	YP_001386907.1	10	10	10	10	7	2	4	4	10	13	7	10	14	13	6	13	25	13	10	10	5	34	19	2	1	10	6	37	10	23	29	7	14	32	4	24	12	35	2	1	13	2	3	6
CLC_1048	1067116	1069245	recQ	ATP-dependent DNA helicase RecQ	YP_001386916.1	11	11	19	11	7	2	4	4	11	20	7	12	21	20	6	20	34	20	11	11	5	19	29	12	1	11	6	47	11	32	39	7	21	42	4	16	18	45	2	24	20	2	3	10
CLC_1049	1069417	1069848		ferritin	YP_001386917.1	2	2	12	2	7	2	4	4	2	4	7	11	4	4	6	4	22	4	2	2	5	12	19	11	1	2	6	2	2	22	26	7	4	2	4	2	14	28	2	1	4	2	3	6
CLC_1050	1070131	1070676		phosphodiesterase	YP_001386918.1	2	2	15	2	7	2	4	4	2	10	7	2	4	10	6	10	28	10	2	2	5	33	14	2	1	2	6	35	2	25	32	7	4	2	4	27	13	27	2	1	10	2	3	1
CLC_1051	1071313	1071696		response regulator	YP_001386919.1	2	2	1	2	6	2	4	4	2	2	6	2	7	2	1	2	23	2	2	2	5	1	2	2	1	2	1	2	2	13	25	6	7	2	4	22	13	2	2	1	2	2	3	9
CLC_1052	1071811	1074285		hypothetical protein	YP_001386920.1	2	2	10	2	7	2	4	4	2	11	7	28	19	11	16	11	33	11	2	2	5	43	26	2	1	2	6	46	2	30	38	7	36	2	4	32	14	45	2	22	11	2	3	6
CLC_1059	1080868	1082142		hypothetical protein	YP_001386927.1	2	2	6	2	7	2	4	4	2	11	7	25	17	11	6	11	28	11	2	2	5	12	23	2	1	2	6	35	2	27	31	7	17	2	4	2	15	34	2	1	11	2	3	6
CLC_1060	1082185	1082973		electron transfer flavoprotein subunit beta/FixA family protein	YP_001386928.1	2	2	17	2	7	2	4	4	2	11	7	2	18	11	6	11	27	11	2	2	5	12	24	2	1	2	6	24	2	15	4	7	18	2	4	26	15	24	2	1	11	2	3	6
CLC_1061	1083005	1084207		electron transfer flavoprotein subunit alpha/FixB family protein	YP_001386929.1	9	9	6	9	7	2	4	4	9	11	7	9	16	11	6	11	29	11	9	9	5	12	22	9	1	9	6	36	9	26	11	7	16	2	4	28	8	35	2	1	11	2	3	6
CLC_1065	1087288	1087758		MarR family transcriptional regulator	YP_001386933.1	2	2	6	2	7	2	4	4	2	16	7	2	16	16	6	16	27	16	2	2	5	6	22	2	1	2	6	35	2	25	31	7	16	2	4	26	8	30	2	1	16	2	3	6
CLC_1066	1087760	1088305		cyclase	YP_001386934.1	2	2	7	2	8	2	4	4	2	12	8	2	12	12	7	12	25	12	2	2	6	7	10	2	1	2	7	31	2	10	28	8	12	2	4	24	13	10	2	1	12	2	3	7
CLC_1067	1088606	1089790		aspartate aminotransferase	YP_001386935.1	12	12	18	12	7	2	4	4	12	19	7	12	20	19	6	19	32	19	12	12	5	6	26	2	1	12	6	34	12	29	15	7	20	2	4	31	16	26	2	1	19	2	3	11
CLC_1070	1092283	1093104		MerR family transcriptional regulator	YP_001386938.1	11	11	7	11	8	2	5	4	11	17	8	11	18	17	7	17	5	17	11	11	6	34	25	2	1	11	7	2	11	27	32	8	18	2	5	28	15	35	2	20	17	2	3	7
CLC_1072	1094282	1095571	aspC	aspartyl-tRNA synthetase	YP_001386940.1	10	10	6	10	7	2	4	4	10	11	7	10	16	11	6	11	27	11	10	10	5	33	2	2	1	10	6	35	10	25	30	7	16	2	4	2	14	2	2	19	11	2	3	6
CLC_1078	1099688	1100272		DJ-1/PfpI family protein	YP_001386946.1	10	10	6	10	7	2	4	4	10	4	7	10	17	4	6	4	29	4	10	10	5	37	25	2	1	10	6	25	10	8	33	7	17	2	4	28	14	39	2	20	4	2	3	6
CLC_1079	1100428	1101321		LysR family transcriptional regulator	YP_001386947.1	11	11	12	11	7	2	4	4	11	18	7	11	19	18	17	18	32	18	11	11	5	10	2	2	1	11	6	2	11	30	35	7	19	2	4	31	15	39	2	1	18	2	3	10
CLC_1083	1105423	1105569		hypothetical protein	YP_001386950.1	1	1	6	1	1	2	1	1	1	1	1	1	1	1	1	1	1	1	1	1	3	1	1	2	1	1	1	1	1	11	1	1	1	2	1	1	1	2	2	1	1	2	1	1
CLC_1087	1107967	1108194	tlp	small acid-soluble spore protein Tlp	YP_001386954.1	10	10	6	10	7	2	4	4	10	4	7	4	4	4	6	4	4	4	10	10	5	6	4	4	1	10	6	4	10	16	4	7	4	2	4	4	4	4	2	1	4	2	3	1
CLC_1092	1114733	1114969		hypothetical protein	YP_001386959.1	2	2	6	2	7	2	4	4	2	4	7	2	10	4	6	4	8	4	2	2	5	6	2	4	1	2	6	2	2	8	4	7	10	2	4	2	8	2	2	1	4	2	3	6
CLC_1093	1115239	1115940		DNA-binding response regulator	YP_001386960.1	11	11	14	11	7	2	4	4	11	13	7	27	20	13	6	13	18	13	11	11	5	37	25	12	1	11	6	15	11	29	13	7	20	2	4	30	18	15	2	1	13	2	3	6
CLC_1094	1115940	1117346		sensor histidine kinase	YP_001386961.1	9	9	13	9	7	2	4	4	9	19	7	28	20	19	6	19	32	19	9	9	5	13	26	12	1	9	6	15	9	30	4	7	35	2	4	31	17	40	2	1	19	2	3	11
CLC_1095	1117686	1118372		hypothetical protein	YP_001386962.1	9	9	13	9	7	2	4	4	9	4	7	13	16	4	6	4	14	4	9	9	5	30	19	12	1	9	6	28	9	21	15	7	26	2	4	23	14	8	2	1	4	2	3	11
CLC_1096	1118608	1119366		AraC family transcriptional regulator	YP_001386963.1	9	9	13	9	7	2	4	4	9	15	7	12	17	15	6	15	25	15	9	9	5	13	20	12	1	9	6	13	9	23	21	7	28	2	4	24	14	33	2	1	15	2	3	11
CLC_1097	1119612	1120565		iron ABC transporter permease	YP_001386964.1	11	11	12	11	7	2	4	4	11	4	7	11	16	4	6	4	16	4	11	11	5	13	24	11	1	11	6	24	11	27	25	7	15	2	4	28	16	14	2	1	4	2	3	10
CLC_1099	1121502	1122257		iron ABC transporter ATP-binding protein	YP_001386966.1	8	8	14	8	4	2	4	4	8	4	4	2	4	4	6	4	4	4	8	8	5	14	19	2	1	8	6	25	8	21	4	4	4	2	4	22	4	11	2	1	4	2	3	10
CLC_1100	1122331	1123275		iron ABC transporter substrate-binding protein	YP_001386967.1	11	11	16	11	7	2	4	4	11	4	7	2	17	4	6	4	14	4	11	11	5	16	24	2	1	11	6	40	11	28	34	7	31	2	4	29	14	13	2	1	4	2	3	10
CLC_1101	1123477	1124478		AraC family transcriptional regulator	YP_001386968.1	11	11	12	11	7	2	4	4	11	4	7	25	8	4	6	4	29	4	11	11	5	12	22	2	1	11	6	35	11	27	34	7	32	2	4	28	15	38	2	20	4	2	3	10
CLC_1105	1130093	1130800		DNA-binding response regulator	YP_001386972.1	9	9	14	9	7	2	4	4	9	17	7	2	18	17	6	17	8	17	12	9	5	14	24	13	1	9	6	33	9	27	4	7	17	2	4	15	16	15	2	1	17	2	3	11
CLC_1113	1141557	1142141		hypothetical protein	YP_001386980.1	9	9	13	9	7	2	4	4	9	4	7	9	14	4	6	4	23	4	9	9	5	13	21	9	1	9	6	4	9	12	14	7	14	26	4	4	8	30	2	1	4	2	3	6
CLC_1114	1142454	1143155		CAAX amino terminal protease	YP_001386981.1	12	12	14	12	7	2	4	4	12	13	7	19	19	13	6	13	30	13	12	12	5	38	8	2	1	12	6	19	12	28	34	7	19	19	4	29	8	40	2	22	13	2	3	11
CLC_1115	1143271	1144077		metallo-beta-lactamase	YP_001386982.1	11	11	14	11	7	2	4	4	11	19	7	30	20	19	6	19	8	19	11	11	5	14	29	2	1	11	6	41	11	32	36	7	20	2	4	33	8	40	2	1	19	2	3	10
CLC_1117	1147018	1148232		hypothetical protein	YP_001386984.1	11	11	12	11	7	2	4	4	11	4	7	11	18	4	6	4	8	4	11	11	5	12	21	2	1	11	6	36	11	26	32	7	18	2	4	27	8	35	2	1	4	2	3	6
CLC_1119	1149175	1150068		radical SAM domain-containing protein	YP_001386986.1	10	10	11	10	5	2	4	4	10	4	5	10	15	4	6	4	7	4	10	10	5	11	18	2	1	10	6	32	10	20	26	5	15	2	4	21	7	31	2	1	4	2	3	6
CLC_1120	1150276	1151694		FAD-dependent oxidoreductase	YP_001386987.1	9	9	11	9	7	2	4	4	9	13	7	26	16	13	6	13	8	13	9	9	5	38	22	2	1	9	6	22	9	28	34	7	16	2	4	29	8	40	2	1	13	2	3	11
CLC_1121	1151751	1153007		pyridine nucleotide-disulfide oxidoreductase	YP_001386988.1	11	11	12	11	7	2	4	4	11	16	7	11	17	16	6	16	8	16	11	11	5	12	26	36	1	11	6	39	11	29	4	7	17	2	4	30	8	38	2	1	16	2	3	6
CLC_1122	1153010	1153378		hypothetical protein	YP_001386989.1	8	8	10	8	7	2	4	4	8	11	7	8	13	11	6	11	5	11	8	8	5	10	4	2	1	8	6	4	8	21	4	7	13	2	4	4	5	4	2	1	11	2	3	6
CLC_1124	1155386	1157077	argS	arginyl-tRNA synthetase	YP_001386991.1	9	9	12	9	7	2	4	4	9	14	7	21	14	14	6	14	25	14	9	9	5	12	18	2	1	9	6	34	9	23	4	7	14	2	4	24	8	13	2	1	14	2	3	11
CLC_1129	1159563	1161326	feoB-3	ferrous iron transport protein B	YP_001386996.1	12	12	13	12	7	2	4	4	12	17	7	25	17	17	6	17	29	17	12	12	5	13	23	2	1	12	6	40	12	27	4	7	17	2	4	28	15	38	2	1	17	2	3	11
CLC_1130	1161341	1161562	feoA-2	ferrous ion transport protein A	YP_001386997.1	8	8	5	8	2	2	2	2	8	2	2	8	2	2	5	2	2	2	8	8	4	5	3	2	1	8	5	10	8	14	2	2	2	2	2	3	10	2	2	1	2	2	3	7
CLC_1132	1162496	1163221		haloacid dehalogenase	YP_001386999.1	9	9	6	9	7	2	4	4	9	4	7	9	4	4	6	4	25	4	9	9	5	6	1	2	1	9	6	20	9	23	4	7	4	2	4	24	14	21	2	17	4	2	3	6
CLC_1143	1172981	1173673		GntR family transcriptional regulator	YP_001387010.1	11	11	6	11	7	2	4	4	11	12	7	11	15	12	6	12	9	12	11	11	5	6	11	2	1	11	6	11	11	11	4	7	15	2	4	11	9	13	2	1	12	2	3	6
CLC_1144	1173918	1174781		hypothetical protein	YP_001387011.1	12	12	6	12	7	2	4	4	12	13	7	12	17	13	6	13	16	13	12	12	5	6	20	2	1	12	6	23	12	22	4	7	17	2	4	23	16	14	2	1	13	2	3	11
CLC_1146	1175460	1176917	gltX	glutamyl-tRNA synthetase	YP_001387013.1	9	9	12	9	7	2	4	4	9	18	7	9	20	18	6	18	32	18	9	9	5	12	27	2	1	9	6	41	9	30	4	7	20	2	4	31	16	17	2	1	18	2	3	11
CLC_1150	1180769	1181413		HD domain-containing protein	YP_001387017.1	12	12	11	12	7	2	4	4	12	16	7	12	17	16	6	16	25	16	12	12	5	11	13	2	1	12	6	37	12	23	30	7	17	2	4	24	14	36	2	1	16	2	3	11
CLC_1151	1181469	1182839		aldehyde dehydrogenase	YP_001387018.1	11	11	6	11	7	2	4	4	11	17	7	11	4	17	6	17	29	17	11	11	5	6	24	2	1	11	6	39	11	27	4	7	4	2	4	28	15	38	2	1	17	2	3	10
CLC_1155	1187184	1188551		MATE efflux family protein	YP_001387022.1	9	9	6	9	7	2	4	4	9	2	7	9	16	2	6	2	4	2	9	9	5	6	14	2	1	9	6	14	9	22	27	7	16	2	4	23	13	30	2	1	2	2	3	11
CLC_1160	1193527	1194333		ABC transporter permease	YP_001387027.1	2	2	6	2	7	2	4	4	2	14	7	2	15	14	6	14	22	14	2	2	5	6	13	2	1	2	6	31	2	21	14	7	15	28	4	13	12	30	2	18	14	2	3	6
CLC_1161	1194345	1195364		ABC transporter ATP-binding protein	YP_001387028.1	2	2	6	2	7	2	4	4	2	15	7	2	16	15	6	15	27	15	2	2	5	6	13	2	1	2	6	35	2	25	31	7	16	33	4	26	14	13	2	1	15	2	3	6
CLC_1163	1196730	1197281		acetyltransferase	YP_001387030.1	2	2	6	2	7	2	4	4	2	15	7	2	16	15	6	15	13	15	2	2	5	6	21	2	1	2	6	14	2	23	15	7	26	15	4	24	13	12	2	1	15	2	3	6
CLC_1165	1197702	1197980		hypothetical protein	YP_001387032.1	2	2	5	2	6	2	2	2	2	2	6	2	11	2	5	2	14	2	2	2	4	5	2	2	1	2	5	2	2	2	2	6	15	2	2	2	2	9	2	1	2	2	3	5
CLC_1166	1197981	1198577		hypothetical protein	YP_001387033.2	10	10	6	10	7	2	4	4	10	4	7	10	13	4	6	4	12	4	10	10	5	6	2	2	1	10	6	2	10	12	4	7	13	4	4	20	12	2	2	1	4	2	3	6
CLC_1168	1200479	1201462	birA	birA bifunctional protein	YP_001387035.1	9	9	16	9	7	2	4	4	9	15	7	9	17	15	6	15	13	15	9	9	5	11	21	2	1	9	6	2	9	24	29	7	17	31	4	25	13	2	2	1	15	2	3	11
CLC_1172	1204246	1204371		hypothetical protein	YP_001387039.1	2	2	6	2	7	2	4	4	2	4	7	2	4	4	6	4	11	4	2	2	5	6	2	2	1	2	6	2	2	15	4	7	4	4	4	10	11	17	2	1	4	2	3	6
CLC_1173	1205000	1205779		hypothetical protein	YP_001387040.1	2	2	13	2	7	2	4	4	2	4	7	2	4	4	6	4	23	4	2	16	5	6	17	29	1	2	6	30	2	21	4	7	4	4	4	22	11	12	2	1	4	2	3	6
CLC_1175	1208617	1209690		class V aminotransferase	YP_001387042.1	14	14	7	14	8	2	5	4	14	18	8	2	19	18	7	18	27	18	14	14	6	33	24	2	1	14	7	24	14	26	4	8	19	2	4	24	17	15	2	1	18	2	3	13
CLC_1221	1261828	1262265		rrf2 family protein	YP_001387088.1	2	2	5	2	6	2	2	2	2	2	6	2	10	2	5	2	10	2	2	2	4	5	2	2	1	2	5	2	2	15	2	6	2	2	2	2	9	2	2	1	2	2	3	5
CLC_1224	1264213	1265037		polar amino acid ABC transporter amino acid-binding protein	YP_001387091.1	2	2	6	2	7	2	4	4	2	4	7	2	17	4	6	4	28	4	2	2	5	6	24	2	1	2	6	24	2	27	34	7	31	2	4	24	15	13	2	1	4	2	3	11
CLC_1225	1265138	1266268	iscS-1	cysteine desulfhydrase	YP_001387092.1	2	2	14	2	7	2	4	4	2	4	7	2	16	4	6	4	27	4	2	2	5	6	2	2	1	2	6	35	2	26	24	7	30	2	4	2	13	2	2	1	4	2	3	6
CLC_1226	1266340	1267140		hypothetical protein	YP_001387093.1	2	2	6	2	7	2	4	4	2	4	7	2	14	4	6	4	14	4	2	2	5	6	21	2	1	2	6	31	2	24	22	7	11	2	4	2	12	30	2	1	4	2	3	10
CLC_1227	1267295	1267423		hypothetical protein	YP_001387094.1	1	1	3	1	1	1	1	1	1	1	1	1	1	1	3	1	1	1	1	1	2	3	1	1	1	1	3	1	1	1	1	1	1	1	1	1	1	1	1	1	1	1	1	3
CLC_1228	1267539	1268609	mnmA	tRNA-specific 2-thiouridylase MnmA	YP_001387095.1	2	2	6	2	7	2	4	4	2	4	7	2	16	4	6	4	25	4	2	2	5	33	2	2	1	2	6	2	2	23	30	7	28	2	4	24	8	15	2	1	4	2	3	12
CLC_1230	1269665	1271008		sensor histidine kinase	YP_001387097.1	10	10	6	10	7	2	4	4	10	4	7	10	14	4	6	4	22	4	10	10	5	6	17	2	1	10	6	10	10	21	18	7	14	2	4	10	13	10	2	1	4	2	3	6
CLC_1231	1271381	1272304	bcrA	bacitracin ABC transporter ATP-binding protein BcrA	YP_001387098.1	2	2	7	2	8	2	4	4	2	4	8	2	14	4	7	4	23	4	2	2	6	7	2	2	1	2	7	2	2	21	4	8	14	2	4	2	13	2	2	1	4	2	3	7
CLC_1234	1275873	1276040		hypothetical protein	YP_001387101.1	2	2	5	2	2	2	4	4	2	4	2	2	4	4	5	4	2	4	2	2	2	5	2	2	1	2	5	12	2	11	4	2	4	2	4	12	2	2	2	1	4	2	3	5
CLC_1235	1276080	1279598		pyruvate ferredoxin oxidoreductase	YP_001387102.1	11	11	13	11	7	2	4	4	11	18	7	11	20	18	6	18	33	18	11	11	5	41	26	2	1	11	6	43	11	32	30	7	36	2	29	11	16	42	2	23	18	2	3	10
CLC_1238	1282075	1283550		hypothetical protein	YP_001387105.1	2	2	10	2	7	2	4	4	2	4	7	24	16	4	6	4	27	4	2	2	5	10	22	2	1	2	6	36	2	26	23	7	16	2	4	22	13	35	2	19	4	2	3	10
CLC_1246	1294517	1295719	tyrS-1	tyrosyl-tRNA synthetase	YP_001387113.1	10	10	6	10	7	2	4	4	10	11	7	25	16	11	6	11	28	11	10	10	5	6	23	2	1	10	6	15	10	27	33	7	16	15	4	23	14	15	2	19	11	2	3	6
CLC_1253	1302733	1304247		glycosyl hydrolase	YP_001387120.1	11	11	6	11	7	2	4	4	11	4	7	24	16	4	6	4	27	4	11	11	5	6	22	2	1	11	6	32	11	26	31	7	16	34	4	22	14	32	2	1	4	2	3	6
CLC_1258	1308081	1308290		hypothetical protein	YP_001387124.1	2	2	4	2	5	2	2	2	2	2	5	2	2	2	4	2	2	2	2	2	2	4	11	2	1	2	4	2	2	13	2	5	2	2	2	11	7	2	2	1	2	2	3	4
CLC_1259	1308449	1308592		hypothetical protein	YP_001387125.1	2	2	3	2	4	2	2	2	2	2	4	2	9	2	3	2	19	2	2	2	2	3	14	2	1	2	3	2	2	18	2	4	9	2	2	14	7	2	2	1	2	2	2	3
CLC_1260	1308864	1309448		hypothetical protein	YP_001387126.1	11	11	6	11	7	2	4	4	11	4	7	11	16	4	6	4	26	4	11	11	5	6	22	2	1	11	6	35	11	16	16	7	16	2	4	25	14	15	2	1	4	2	3	6
CLC_1267	1315455	1316408		oligopeptide ABC transporter permease	YP_001387133.1	12	12	15	12	7	2	4	4	12	4	7	12	13	4	6	4	24	4	12	12	5	32	20	2	1	12	6	35	12	23	29	7	13	2	4	20	14	34	2	1	4	2	3	11
CLC_1272	1319797	1320816		hypothetical protein	YP_001387138.1	2	2	6	2	5	2	4	4	2	12	5	2	4	12	6	12	10	12	2	2	5	6	20	2	1	2	6	30	2	23	4	5	4	2	4	2	10	29	2	1	12	2	3	6
CLC_1273	1320833	1321897		hypothetical protein	YP_001387139.1	11	11	16	11	7	2	4	4	11	4	5	25	17	4	6	4	28	4	11	11	5	6	2	2	1	11	6	37	11	27	32	5	17	2	4	2	14	36	2	1	4	2	3	6
CLC_1274	1322545	1323036		hypothetical protein	YP_001387140.1	2	2	6	2	5	2	4	4	2	4	5	4	4	4	6	4	15	4	2	2	5	6	2	2	1	2	6	20	2	14	4	5	4	2	4	2	7	19	2	1	4	2	3	6
CLC_1279	1326559	1326705		hypothetical protein	YP_001387145.1	2	2	1	2	2	2	2	2	2	2	2	2	2	2	1	2	2	2	2	2	2	1	2	2	1	2	1	2	2	7	2	2	2	2	2	2	2	2	2	1	2	2	3	1
CLC_1287	1331118	1332554		sodium:alanine symporter family protein	YP_001387153.1	12	12	11	12	7	2	4	4	12	4	7	12	16	4	6	4	14	4	12	12	5	6	24	2	1	12	6	15	12	30	28	7	16	2	27	31	14	37	2	19	4	2	3	11
CLC_1288	1333724	1334032		hypothetical protein	YP_001387154.1	4	4	6	4	7	2	4	4	4	4	7	4	4	4	6	4	8	4	4	4	5	6	4	2	1	4	6	2	4	8	19	7	4	2	4	4	8	2	2	1	4	2	3	6
CLC_1293	1337642	1339102		glyceraldehyde-3-phosphate dehydrogenase	YP_001387159.1	13	13	20	13	7	2	4	4	13	4	7	15	21	4	6	4	33	4	13	13	5	6	18	2	1	13	6	44	13	21	38	7	35	2	4	32	17	18	2	24	4	2	3	12
CLC_1295	1340880	1341257	grdX	GrdX protein	YP_001387161.1	11	11	6	11	7	2	4	4	11	4	7	11	4	4	6	4	8	4	11	11	5	6	5	25	1	11	6	11	11	22	20	7	4	2	4	5	14	26	2	1	4	2	3	6
CLC_1296	1341348	1342634	grdE	glycine reductase complex component B, alpha and beta subunits	YP_001387162.1	12	12	6	12	7	2	4	4	12	4	7	22	16	4	6	4	8	4	12	12	5	6	15	2	1	12	6	32	12	24	21	7	27	2	4	15	14	31	2	1	4	2	3	11
CLC_1298	1344119	1345060	trxB	thioredoxin-disulfide reductase	YP_001387164.1	9	9	6	9	7	2	4	4	9	4	7	2	16	4	6	4	25	4	9	9	5	6	2	2	1	9	6	33	9	23	21	7	16	2	4	24	14	31	2	1	4	2	3	6
CLC_1301	1346071	1347609	grdC	glycine reductase complex component C subunit beta	YP_001387167.1	10	10	6	10	7	2	4	4	10	4	7	25	15	4	6	4	29	4	10	10	5	6	24	2	1	10	6	39	10	27	4	7	15	35	4	28	14	2	2	18	4	2	3	6
CLC_1306	1353907	1354956	mtnA	methylthioribose-1-phosphate isomerase	YP_001387172.1	11	11	15	11	6	2	4	4	11	4	6	20	16	4	1	4	23	4	11	11	5	29	2	2	1	11	1	31	11	22	26	6	16	2	4	2	13	30	2	1	4	2	3	10
CLC_1313	1358865	1359593		hypothetical protein	YP_001387179.1	2	2	6	2	7	2	4	4	2	4	7	2	11	4	6	4	7	4	2	2	5	2	16	2	1	2	6	2	2	19	4	7	11	2	4	2	10	24	2	1	4	2	3	6
CLC_1314	1359755	1360120		hypothetical protein	YP_001387180.1	2	2	2	2	6	2	4	4	2	4	6	17	11	4	2	4	19	4	2	2	5	2	2	2	1	2	2	22	2	7	4	6	11	2	4	2	10	2	2	1	4	2	3	2
CLC_1315	1360262	1360600		hypothetical protein	YP_001387181.1	2	2	6	2	7	2	4	4	2	4	7	2	13	4	6	4	23	4	2	2	5	6	20	2	1	2	6	28	2	8	26	7	13	2	4	20	8	2	2	1	4	2	3	6
CLC_1316	1360597	1361070		hypothetical protein	YP_001387182.1	6	6	6	6	7	2	4	4	6	4	7	6	8	4	6	4	8	4	6	6	5	6	6	2	1	6	6	6	6	8	4	7	8	2	4	19	10	22	2	1	4	2	3	6
CLC_1326	1369130	1369603		guanine deaminase	YP_001387192.1	10	10	6	10	7	2	4	4	10	4	7	11	4	4	6	4	24	4	10	10	5	6	19	2	1	10	6	23	10	21	4	7	4	2	4	23	12	11	2	1	4	2	3	6
CLC_1327	1369993	1372188	topB	DNA topoisomerase III	YP_001387193.1	11	11	10	11	7	2	4	4	11	4	7	11	17	4	6	4	29	4	11	11	5	10	23	2	1	11	6	39	11	26	34	7	31	2	4	28	15	13	2	20	4	2	3	10
CLC_1329	1373171	1373407		hypothetical protein	YP_001387195.1	2	2	5	2	6	2	2	2	2	2	6	2	2	2	5	2	7	2	2	2	4	5	7	2	1	2	5	17	2	7	2	6	2	2	2	2	10	2	2	1	2	2	3	5
CLC_1336	1381318	1382580		glycosyl transferase family protein	YP_001387202.1	2	2	6	2	7	2	4	4	2	4	7	28	18	4	17	4	31	4	2	22	5	6	26	2	1	2	6	41	2	29	36	7	27	2	4	30	16	40	2	1	4	2	3	11
CLC_1341	1388274	1388540		hypothetical protein	YP_001387207.1	7	7	5	7	3	2	4	4	7	4	3	10	8	4	5	4	6	4	7	7	3	5	7	2	1	7	5	7	7	12	4	3	8	2	4	2	3	3	2	1	4	2	3	5
CLC_1343	1391135	1391350	copZ	copper chaperone CopZ	YP_001387209.1	6	6	10	6	7	2	4	4	6	4	7	8	4	4	6	4	16	4	6	6	5	8	6	2	1	6	6	6	6	5	4	7	4	2	4	6	8	6	2	1	4	2	3	6
CLC_1347	1397596	1397952		dinitrogenase iron-molybdenum cofactor family protein	YP_001387213.1	9	9	6	9	7	2	4	4	9	4	7	9	4	4	6	4	4	4	9	9	5	6	9	2	1	9	6	9	9	9	4	7	4	2	4	9	9	9	2	1	4	2	3	6
CLC_1348	1398371	1399264		DegV family protein	YP_001387214.1	11	11	6	11	7	2	4	4	11	4	7	11	13	4	6	4	21	4	11	11	5	6	17	2	1	11	6	24	11	19	4	7	13	2	4	17	12	2	2	1	4	2	3	10
CLC_1356	1406218	1407663	trkH	Trk system potassium uptake protein TrkH	YP_001387221.1	9	9	6	9	7	2	4	4	9	4	7	9	4	4	6	4	12	4	9	9	5	6	18	2	1	9	6	28	9	21	4	7	4	27	4	22	12	27	2	1	4	2	3	6
CLC_1362	1415506	1416093	rbr	rubrerythrin	YP_001387227.1	10	10	14	10	7	2	4	4	10	4	7	19	4	4	6	4	22	4	10	10	5	10	10	2	1	10	6	27	10	21	4	7	4	2	4	2	12	2	2	1	4	2	3	10
CLC_1365	1420497	1421144		undecaprenyl pyrophosphate synthetase-like protein	YP_001387230.1	11	11	6	11	7	2	4	4	11	12	7	11	15	12	6	12	24	12	11	11	5	6	18	2	1	11	6	32	11	22	28	7	15	2	4	23	13	32	2	1	12	2	3	6
CLC_1369	1422957	1424843		carbon monoxide dehydrogenase	YP_001387234.1	10	10	42	10	7	2	4	4	10	4	7	26	16	4	6	4	30	4	10	10	5	38	24	2	1	10	6	41	10	28	34	7	16	2	4	29	13	40	2	1	4	2	3	6
CLC_1370	1424990	1425433		nitrate reductase, iron-sulfur subunit	YP_001387235.1	11	11	12	11	7	2	4	4	11	13	7	24	17	13	6	13	8	13	11	11	5	31	22	2	1	11	6	24	11	2	8	7	17	2	4	26	8	2	2	1	13	2	3	6
CLC_1374	1429065	1430264		major facilitator superfamily protein	YP_001387239.1	10	10	6	10	7	2	4	4	10	15	7	10	16	15	6	15	25	15	10	10	5	6	20	2	1	10	6	36	10	24	16	7	16	32	4	10	13	35	2	1	15	2	3	6
CLC_1375	1430567	1431481		iron ABC transporter substrate-binding protein	YP_001387240.1	10	10	13	10	7	2	4	4	10	4	7	10	4	4	6	4	24	4	10	10	5	6	10	2	1	10	6	10	10	23	29	7	4	32	4	10	8	33	2	1	4	2	3	6
CLC_1376	1431503	1432501		iron ABC transporter permease	YP_001387241.1	12	12	7	12	8	2	5	4	12	5	8	12	5	5	7	5	9	5	12	12	6	28	7	2	1	12	7	7	12	20	5	8	5	27	5	12	15	29	2	1	5	2	3	7
CLC_1377	1432504	1433265		iron ABC transporter ATP-binding protein	YP_001387242.1	9	9	6	9	7	2	4	4	9	14	7	9	4	14	6	14	2	14	9	9	5	6	21	2	1	9	6	34	9	23	29	7	4	32	4	24	12	33	2	1	14	2	3	6
CLC_1385	1441803	1442444		hypothetical protein	YP_001387250.1	9	9	6	9	7	2	4	4	9	4	7	9	13	4	6	4	11	4	9	9	5	6	7	2	1	9	6	7	9	18	13	7	13	2	4	19	11	25	2	1	4	2	3	6
CLC_1388	1445912	1446454		hypothetical protein	YP_001387253.1	10	10	6	10	7	2	4	4	10	4	7	10	16	4	6	4	24	4	10	10	5	6	19	13	1	10	6	28	10	21	4	7	16	11	4	23	14	12	2	1	4	2	3	6
CLC_1389	1446624	1446896		hypothetical protein	YP_001387254.1	1	1	6	1	7	2	4	4	1	4	7	1	4	4	6	4	20	4	1	1	5	6	2	10	1	1	6	2	1	11	2	7	4	2	4	19	11	2	2	1	4	2	3	6
CLC_1391	1449576	1451165		peptide/opine/nickel uptake ABC transporter substrate-binding protein	YP_001387256.1	10	10	6	10	7	2	4	4	10	4	7	27	18	4	6	4	30	4	10	10	5	39	23	15	1	10	6	42	10	29	35	7	18	38	4	14	16	14	2	21	4	2	3	6
CLC_1392	1451162	1452118		peptide/opine/nickel uptake ABC transporter permease	YP_001387257.1	10	10	17	10	7	2	4	4	10	4	7	23	14	4	6	4	26	4	10	10	5	6	13	14	1	10	6	33	10	25	22	7	14	2	4	2	16	13	2	20	4	2	3	6
CLC_1393	1452127	1452927		peptide/opine/nickel uptake ABC transporter permease	YP_001387258.1	10	10	11	10	7	2	4	4	10	4	7	10	4	4	6	4	13	4	10	10	5	28	12	4	1	10	6	31	10	19	24	7	4	2	4	2	13	12	2	1	4	2	3	6
CLC_1402	1461584	1462132		diguanylate cyclase	YP_001387267.1	12	12	11	12	7	2	4	4	12	15	7	12	4	15	6	15	8	15	12	12	5	25	13	4	1	12	6	26	12	8	23	7	4	2	4	13	14	13	2	1	15	2	3	11
CLC_1404	1463106	1464053		hypothetical protein	YP_001387269.2	2	2	6	2	7	2	4	4	2	15	7	2	16	15	6	15	28	15	2	2	5	6	22	11	1	2	6	37	2	26	33	7	16	2	4	27	13	36	2	1	15	2	3	10
CLC_1406	1464927	1465526		ABC transporter ATP-binding protein	YP_001387271.1	11	11	6	11	7	2	4	4	11	12	7	11	8	12	6	12	8	12	11	11	5	6	8	8	1	11	6	1	11	19	7	7	8	2	4	8	8	25	2	1	12	2	3	6
CLC_1413	1471259	1471636		hypothetical protein	YP_001387278.1	10	10	11	10	7	2	4	4	10	4	7	10	12	4	6	4	12	4	10	10	5	6	18	4	1	10	6	29	10	21	7	7	4	2	4	12	12	28	2	16	4	2	3	6
CLC_1416	1473993	1474931		ABC transporter ATP-binding protein	YP_001387281.1	10	10	6	10	7	2	4	4	10	4	7	10	14	4	6	4	25	4	10	10	5	6	20	4	1	10	6	34	10	23	31	7	28	2	4	24	12	18	2	1	4	2	3	6
CLC_1417	1475037	1476215		ABC transporter permease	YP_001387282.1	9	9	6	9	7	2	4	4	9	4	7	9	12	4	6	4	24	4	9	9	5	6	20	4	1	9	6	15	9	23	28	7	26	2	4	9	8	9	2	15	4	2	3	6
CLC_1418	1476217	1477317		hypothetical protein	YP_001387283.1	11	11	13	11	7	2	4	4	11	12	7	11	15	12	6	12	24	12	11	11	5	6	19	4	1	11	6	33	11	22	28	7	4	2	4	23	8	11	2	1	12	2	3	6
CLC_1420	1478245	1478796		nitroreductase	YP_001387285.1	11	11	6	11	7	2	4	4	11	4	7	11	8	4	6	4	8	4	11	11	5	6	13	4	1	11	6	26	11	8	23	7	4	2	4	13	8	12	2	1	4	2	3	10
CLC_1423	1480483	1481946	pepD-1	aminoacyl-histidine dipeptidase	YP_001387288.1	16	16	6	16	7	2	4	4	16	4	7	11	17	4	6	4	27	4	11	16	5	34	11	13	1	16	6	36	16	25	32	7	23	2	4	26	14	35	2	1	4	2	3	6
CLC_1430	1488419	1488916		hypothetical protein	YP_001387295.1	2	2	6	2	5	2	4	4	2	4	5	2	9	4	6	4	17	4	2	2	5	6	13	4	1	2	6	23	2	16	21	5	14	2	4	2	7	2	2	1	4	2	3	6
CLC_1431	1489356	1490057		DNA-binding response regulator	YP_001387296.1	2	2	6	2	7	2	4	4	2	4	7	2	13	4	6	4	23	4	2	2	5	6	19	11	1	2	6	30	2	22	26	7	20	2	4	2	12	10	2	1	4	2	3	6
CLC_1437	1496203	1497381		aminotransferase, classes I and II	YP_001387302.1	10	10	6	10	7	2	4	4	10	4	7	10	13	4	6	4	13	4	10	10	5	6	20	4	1	10	6	10	10	23	29	7	27	2	4	24	12	33	2	1	4	2	3	6
CLC_1439	1498153	1498890		polar amino acid ABC transporter ATP-binding protein	YP_001387304.1	11	11	10	11	7	2	4	4	11	4	7	2	13	4	6	4	24	4	11	11	5	10	21	4	1	11	6	2	11	23	19	7	17	2	4	2	13	30	2	1	4	2	3	10
CLC_1443	1501979	1502326		hypothetical protein	YP_001387308.1	2	2	6	2	7	2	4	4	2	4	7	2	9	4	6	4	16	4	2	2	5	6	12	4	1	2	6	2	2	15	20	7	4	2	4	2	9	2	2	1	4	2	3	6
CLC_1444	1502662	1503825		NADH-dependent butanol dehydrogenase	YP_001387309.1	2	2	6	2	7	2	4	4	2	4	7	2	12	4	6	4	26	4	2	2	5	6	20	36	1	2	6	40	2	23	32	7	29	2	4	25	12	2	38	1	4	2	3	6
CLC_1446	1504606	1506126		C4-dicarboxylate transporter	YP_001387311.1	10	10	6	10	7	2	4	4	10	4	7	20	12	4	6	4	8	4	10	10	5	31	16	28	1	10	6	16	10	22	28	7	26	2	4	16	8	32	2	1	4	2	3	6
CLC_1447	1506265	1507746		nicotinate phosphoribosyltransferase	YP_001387312.1	11	23	6	11	7	2	4	4	11	4	7	11	16	4	6	4	8	4	11	11	5	6	22	31	1	11	6	35	11	26	33	7	31	2	4	28	15	8	2	1	4	2	3	6
CLC_1449	1509011	1509670		His/Glu/Gln/Arg/opine ABC transporter permease	YP_001387314.1	8	8	10	8	5	2	4	4	8	4	5	11	14	4	6	4	26	4	8	8	5	6	21	12	1	8	6	21	8	24	30	5	7	2	4	25	13	32	2	17	4	2	3	6
CLC_1450	1509801	1510349		hypothetical protein	YP_001387315.1	8	8	7	8	6	2	4	4	8	4	6	8	11	4	7	4	8	4	8	8	6	7	15	10	1	8	7	27	8	20	24	6	4	2	4	21	8	8	2	1	4	2	3	7
CLC_1466	1520839	1521141		hypothetical protein	YP_001387331.1	8	8	5	8	3	2	4	4	8	4	3	8	3	4	5	4	3	4	8	8	3	5	3	4	1	8	5	16	8	3	4	3	4	2	4	15	3	10	2	1	4	2	3	5
CLC_1468	1523792	1524970		amidohydrolase	YP_001387333.1	9	9	6	9	7	2	4	4	9	16	7	26	18	16	6	16	30	16	9	9	5	12	24	4	1	9	6	38	9	28	4	7	4	2	4	29	14	15	2	21	16	2	3	6
CLC_1470	1526357	1527310		RluA family pseudouridine synthase	YP_001387335.1	8	8	6	8	5	2	4	4	8	4	5	8	10	4	6	4	10	4	8	8	5	6	16	4	1	8	6	29	8	5	24	5	22	2	4	16	10	11	2	1	4	2	3	6
CLC_1473	1530824	1531387		hypothetical protein	YP_001387338.1	4	4	6	4	7	2	4	4	4	8	7	2	10	8	6	8	10	8	4	4	5	6	4	2	1	4	6	23	4	16	4	7	8	2	4	4	10	4	2	1	8	2	3	6
CLC_1474	1531408	1531815		hypothetical protein	YP_001387339.1	5	5	5	5	2	2	4	4	5	4	2	2	8	4	5	4	5	4	5	5	2	5	5	2	1	5	5	16	5	15	4	2	4	2	4	16	5	5	2	1	4	2	3	5
CLC_1475	1532914	1534113		alcohol dehydrogenase	YP_001387340.1	9	9	15	9	7	2	4	4	9	12	7	2	16	12	6	12	22	12	9	9	5	6	9	2	1	9	6	31	9	20	4	7	8	2	4	21	13	21	30	1	12	2	3	11
CLC_1485	1550640	1551941	nadB	L-aspartate oxidase	YP_001387349.1	12	12	6	12	7	2	4	4	12	4	7	26	16	4	6	4	30	4	12	12	5	39	24	38	1	12	6	41	12	28	35	7	33	2	4	29	8	40	2	1	4	2	3	11
CLC_1488	1554253	1554891	hlyIII	hemolysin III	YP_001387352.1	4	4	4	4	4	2	4	4	4	4	4	4	4	4	4	4	4	4	4	4	5	4	13	4	1	4	4	19	4	16	4	4	4	2	4	4	6	4	2	1	4	2	3	4
CLC_1489	1555012	1556109	ychF	GTP-dependent nucleic acid-binding protein EngD	YP_001387353.1	8	8	5	8	6	2	2	2	8	2	6	20	7	2	5	2	7	2	8	8	4	5	10	2	1	8	5	24	8	22	2	6	2	2	2	12	7	12	2	1	2	2	3	5
CLC_1490	1556803	1557273	mraZ	cell division protein MraZ	YP_001387354.1	8	8	2	8	6	2	4	4	8	4	6	7	7	4	2	4	19	4	8	8	5	2	16	23	1	8	2	21	8	7	2	6	7	2	4	18	11	8	2	1	4	2	3	2
CLC_1491	1557353	1558282	mraW	S-adenosyl-methyltransferase MraW	YP_001387355.1	10	10	14	10	7	2	4	4	10	4	7	24	15	4	6	4	28	4	10	10	5	6	11	4	1	10	6	34	10	26	33	7	31	2	4	27	12	36	2	18	4	2	3	6
CLC_1493	1558883	1561063		stage V sporulation protein D	YP_001387357.1	12	12	21	12	7	2	4	4	12	4	7	30	22	4	20	4	34	4	12	12	5	21	28	4	1	12	6	41	12	32	19	7	37	2	4	33	18	44	2	1	4	2	3	11
CLC_1494	1561293	1562744	murE	UDP-N-acetylmuramoylalanyl-D-glutamate--2, 6-diaminopimelate ligase	YP_001387358.1	10	10	6	10	7	2	4	4	10	4	7	21	14	4	6	4	8	4	10	10	5	6	19	4	1	10	6	35	10	23	30	7	27	2	4	24	13	34	2	1	4	2	3	6
CLC_1495	1562770	1564158	murF	UDP-N-acetylmuramoyl-tripeptide--D-alanyl-D- alanine ligase	YP_001387359.1	11	11	10	11	7	2	4	4	11	4	7	25	16	4	6	4	30	4	11	11	5	6	24	14	1	11	6	38	11	27	2	7	2	2	4	29	15	11	2	1	4	2	3	10
CLC_1496	1564194	1565147	mraY	phospho-N-acetylmuramoyl-pentapeptide- transferase	YP_001387360.1	8	8	6	8	7	2	4	4	8	4	7	21	8	4	6	4	8	4	8	8	5	6	19	2	1	8	6	36	8	23	29	7	27	2	4	24	15	34	2	1	4	2	3	6
CLC_1497	1565226	1566338		cell cycle protein FtsW	YP_001387361.1	10	10	6	10	7	2	4	4	10	4	7	17	18	4	6	4	32	4	10	10	5	6	27	14	1	10	6	43	10	29	37	7	4	2	4	31	16	42	2	21	4	2	3	6
CLC_1499	1567438	1568151		hypothetical protein	YP_001387363.1	8	8	10	8	6	2	4	4	8	4	6	14	15	4	5	4	15	4	8	8	2	5	22	12	1	8	5	28	8	24	14	6	4	2	4	8	8	2	2	18	4	2	3	5
CLC_1502	1569360	1570031		hypothetical protein	YP_001387366.1	2	2	6	2	7	2	4	4	2	4	7	21	2	4	6	4	2	4	2	2	5	6	20	4	1	2	6	32	2	23	27	7	6	2	4	25	12	31	2	15	4	2	3	6
CLC_1503	1570052	1570504		hypothetical protein	YP_001387367.1	2	2	4	2	4	2	4	4	2	4	4	4	4	4	4	4	4	4	2	2	5	4	11	4	1	2	4	4	2	4	4	4	15	2	4	13	7	4	2	1	4	2	3	4
CLC_1504	1570521	1570796		hypothetical protein	YP_001387368.1	2	2	2	2	2	2	2	2	2	2	2	13	2	2	2	2	2	2	2	2	2	2	10	2	1	2	2	2	2	2	2	2	2	2	2	15	2	2	2	1	2	2	3	2
CLC_1506	1571583	1572242	divIVA	cell-division initiation protein DivIVA	YP_001387370.1	2	2	8	2	5	2	4	4	2	10	5	2	11	10	4	10	6	10	2	2	4	4	2	4	1	2	4	2	2	2	18	5	11	2	4	2	2	2	2	1	10	2	3	4
CLC_1507	1572650	1573738	aroB	3-dehydroquinate synthase	YP_001387371.1	2	2	28	2	7	2	4	4	2	4	7	20	14	4	6	4	2	4	2	2	5	6	19	13	1	2	6	22	2	2	26	7	24	2	4	22	2	2	2	1	4	2	3	6
CLC_1508	1573739	1574431	mtnN	5'-methylthioadenosine/S-adenosylhomocysteine nucleosidase	YP_001387372.1	2	2	14	2	4	2	4	4	2	4	4	2	7	4	6	4	20	4	2	2	5	6	17	18	1	2	6	17	2	2	23	4	13	2	4	17	7	25	2	1	4	2	3	10
CLC_1512	1578058	1578501	lspA	lipoprotein signal peptidase	YP_001387376.1	2	2	10	2	7	2	4	4	2	4	7	2	2	4	6	4	20	4	2	2	5	6	16	25	1	2	6	5	2	2	4	7	23	2	4	19	12	12	2	1	4	2	3	6
CLC_1513	1578505	1579422		RluA family pseudouridine synthase	YP_001387377.1	10	10	6	10	7	2	4	4	10	4	7	23	17	4	6	4	2	4	10	10	5	6	21	13	1	10	6	34	10	25	30	7	28	2	4	21	15	33	2	1	4	2	3	6
CLC_1514	1579909	1580445	pyrR-1	bifunctional pyrimidine regulatory protein PyrR/uracil phosphoribosyltransferase	YP_001387378.1	2	2	8	2	6	2	2	2	2	2	6	2	2	2	5	2	2	2	2	2	4	5	14	2	1	2	5	18	2	2	2	6	2	2	2	14	2	13	2	1	2	2	3	8
CLC_1515	1580489	1581832		uracil permease	YP_001387379.1	11	11	13	11	7	2	4	4	11	4	7	11	16	4	6	4	28	4	11	11	5	6	22	15	1	11	6	37	11	26	33	7	31	2	4	27	16	36	2	1	4	2	3	10
CLC_1516	1582422	1583183	xth	exodeoxyribonuclease III	YP_001387380.1	2	2	10	2	7	2	4	4	2	4	7	2	8	4	6	4	22	4	2	2	5	6	18	4	1	2	6	18	2	8	25	7	8	2	4	21	8	8	2	1	4	2	3	10
CLC_1518	1584779	1585324		hypothetical protein	YP_001387382.1	2	2	6	2	7	2	4	4	2	4	7	2	13	4	6	4	20	4	2	2	5	27	15	4	1	2	6	25	2	18	8	7	23	2	4	19	11	8	2	1	4	2	3	10
CLC_1520	1586327	1586998	modB	molybdate ABC transporter permease	YP_001387384.1	11	11	13	11	7	2	4	4	11	14	7	11	18	14	6	14	26	14	11	11	5	13	22	14	1	11	6	31	11	25	30	7	29	2	4	22	16	34	2	1	14	2	3	10
CLC_1577	1648735	1651371		cation-transporting ATPase, P-type	YP_001387438.1	11	11	7	16	8	2	4	4	16	17	8	27	19	17	7	17	32	17	11	11	6	41	25	14	1	16	7	43	11	29	37	8	19	2	4	31	15	42	2	1	17	2	3	7
CLC_1584	1656846	1657841		2-hydroxyglutaryl-CoA dehydratase subunit	YP_001387444.1	10	10	13	10	7	2	4	4	10	17	7	10	19	17	6	17	28	17	10	10	5	6	24	36	1	10	6	38	10	8	32	7	19	2	4	27	15	37	2	1	17	2	3	6
CLC_1588	1659839	1660429	folE	GTP cyclohydrolase I	YP_001387448.1	11	11	6	11	7	2	4	4	11	15	7	11	16	15	6	15	27	15	11	11	5	6	21	13	1	11	6	33	11	25	4	7	16	2	4	26	14	11	2	1	15	2	3	6
CLC_1594	1665263	1665901	deoC	deoxyribose-phosphate aldolase	YP_001387454.1	10	10	15	10	7	2	4	4	10	2	7	10	16	2	6	2	28	2	10	10	5	35	23	4	1	10	6	37	10	26	32	7	30	2	4	27	2	36	2	1	2	2	3	6
CLC_1608	1677685	1678575		LysR family transcriptional regulator	YP_001387467.1	13	13	14	13	7	2	4	4	13	4	7	13	16	4	6	4	23	4	10	13	5	33	20	32	1	13	6	13	13	8	28	7	25	13	4	13	4	34	13	1	4	2	3	6
CLC_1613	1684296	1685027		antibiotic ABC transporter permease	YP_001387472.1	10	10	6	10	7	2	4	4	10	4	7	10	15	4	6	4	8	4	10	10	5	28	18	13	1	10	6	10	10	8	25	7	13	2	4	10	8	11	2	17	4	2	3	6
CLC_1614	1685030	1685773		antibiotic ABC transporter permease	YP_001387473.1	11	11	12	11	7	2	4	4	11	4	7	11	18	4	6	4	16	4	11	11	5	35	23	15	1	11	6	37	11	8	31	7	28	2	4	26	16	36	2	1	4	2	3	6
CLC_1618	1689834	1691252	arcD	arginine/ornithine antiporter	YP_001387477.1	2	2	12	2	7	2	4	4	2	4	7	2	15	4	6	4	24	4	2	2	5	12	19	34	1	2	6	30	2	8	29	7	26	2	4	11	8	11	2	1	4	2	3	6
CLC_1632	1708069	1709733		glycosyl hydrolase	YP_001387491.1	12	12	16	12	7	2	4	4	12	4	8	12	18	4	6	4	28	4	12	12	5	37	10	2	1	12	6	10	12	25	33	8	31	2	4	27	15	38	2	1	4	2	3	6
CLC_1633	1709775	1711433		PTS system glucose/glucoside family transporter subunit IIBC	YP_001387492.1	12	12	16	12	7	2	4	4	12	4	7	15	17	4	11	4	29	34	12	12	5	16	21	2	1	12	6	21	12	27	33	7	2	2	23	28	14	38	2	1	4	2	3	11
CLC_1644	1722620	1723387		DeoR family transcriptional regulator	YP_001387502.1	10	10	13	10	7	2	4	4	10	15	7	10	16	15	6	15	22	15	10	10	5	13	10	2	1	10	6	28	10	21	27	7	25	2	4	10	14	32	2	1	15	2	3	6
CLC_1651	1733450	1733869		hypothetical protein	YP_001387509.1	11	11	14	11	7	2	4	4	11	4	7	11	15	4	6	4	27	4	11	11	5	14	1	2	1	11	6	32	11	25	31	7	29	2	4	26	12	34	2	1	4	2	3	10
CLC_1656	1739231	1740214	acoA	TPP-dependent acetoin dehydrogenase complex, E1 component subunit alpha	YP_001387513.1	11	11	6	11	7	2	4	4	11	4	7	11	16	4	6	4	16	4	11	11	5	6	21	12	1	11	6	31	11	24	30	7	28	12	4	26	14	35	2	1	4	2	3	6
CLC_1657	1740217	1741188	acoB	TPP-dependent acetoin dehydrogenase complex, E1 component subunit beta	YP_001387514.1	9	9	16	9	7	2	4	4	9	4	7	25	17	4	6	4	30	4	9	9	5	16	9	4	1	9	6	36	9	27	35	7	33	4	4	29	14	41	2	20	4	2	3	6
CLC_1660	1743595	1744986	acoL	TPP-dependent acetoin dehydrogenase complex, E3 component, dihydrolipoamide dehydrogenase	YP_001387517.1	11	11	16	11	7	2	4	4	11	4	7	26	17	4	6	4	31	4	11	11	5	16	22	12	1	11	6	38	11	28	37	7	34	12	4	30	14	42	2	1	4	2	3	6
CLC_1664	1749896	1751377	thrC	threonine synthase	YP_001387521.1	10	10	16	10	7	2	4	4	10	4	7	26	17	4	6	4	31	4	10	10	5	16	23	39	1	10	6	2	10	28	37	7	34	39	4	30	14	42	2	1	4	2	3	6
CLC_1666	1752407	1753726		aspartate kinase	YP_001387523.1	11	11	16	11	7	2	4	4	11	4	7	11	18	4	6	4	18	4	11	11	5	16	27	12	1	11	6	38	11	30	37	7	34	40	4	31	14	26	2	1	4	2	3	6
CLC_1667	1753949	1755226	hom-1	homoserine dehydrogenase	YP_001387524.1	10	10	15	10	7	2	4	4	10	4	7	10	16	4	6	4	27	4	10	10	5	15	22	2	1	10	6	33	10	24	32	7	2	2	4	26	13	38	2	1	4	36	3	6
CLC_1668	1755813	1757723		sensory box sigma-54 dependent transcriptional regulator	YP_001387525.1	10	10	16	10	7	2	4	4	10	4	7	24	17	4	6	4	28	4	10	10	5	16	22	2	1	10	6	11	10	26	34	7	31	36	4	27	14	39	2	1	4	2	3	6
CLC_1670	1759727	1760614		ferredoxin-NADP reductase	YP_001387527.1	17	8	5	8	6	2	2	2	8	14	6	8	7	14	5	14	12	14	8	8	4	5	12	2	1	8	5	29	17	23	28	6	26	2	2	24	12	32	2	1	14	2	3	5
CLC_1711	1805888	1806043		hypothetical protein	YP_001387567.1	1	1	9	1	4	1	3	3	1	3	4	1	5	3	1	3	8	3	1	1	4	9	7	3	1	1	1	13	1	8	16	4	15	1	3	13	8	7	1	1	3	1	2	1
CLC_1717	1811856	1813436		drug resistance ABC transporter ATP-binding protein	YP_001387573.1	10	10	11	10	7	2	4	4	10	15	7	22	14	15	6	15	26	15	10	10	5	36	20	13	1	10	6	33	10	24	32	7	29	10	15	25	14	30	2	1	15	2	3	10
CLC_1719	1814804	1815658		sulfite/nitrite reductase	YP_001387575.1	1	1	11	1	5	1	3	3	1	3	5	1	13	3	1	3	20	3	1	1	4	12	12	29	1	1	1	31	1	18	26	5	23	1	3	19	9	19	1	1	3	1	2	1
CLC_1720	1815798	1816691	cheV	chemotaxis protein CheV	YP_001387576.1	1	1	11	1	5	1	3	3	1	3	5	1	12	3	1	3	20	3	1	1	4	28	11	1	1	1	1	31	1	18	24	5	3	1	3	19	10	30	1	1	3	1	2	1
CLC_1721	1817060	1818325		DEAD/DEAH box helicase	YP_001387577.1	1	1	11	1	5	1	3	3	1	3	5	1	12	3	1	3	24	3	1	1	4	11	19	1	1	1	1	35	1	22	30	5	27	1	3	23	10	1	1	1	3	1	2	1
CLC_1729	1832578	1833432		response regulator	YP_001387585.1	2	2	2	2	7	2	4	4	2	4	7	2	14	4	6	4	22	4	2	2	5	2	2	12	1	2	6	2	2	20	18	7	25	2	4	21	13	2	2	1	4	2	3	6
CLC_1731	1834076	1835434		hypothetical protein	YP_001387587.1	1	1	1	1	7	2	4	4	1	16	7	1	17	16	6	16	25	16	1	1	5	1	1	1	1	1	6	33	1	23	30	7	28	2	4	24	14	1	2	1	16	2	3	6
CLC_1736	1839390	1839863		hypothetical protein	YP_001387592.1	11	11	10	11	7	2	4	4	11	15	7	11	13	15	6	15	8	15	11	11	5	10	2	14	1	11	6	8	11	23	4	7	13	2	4	24	13	2	2	1	15	2	3	10
CLC_1737	1840161	1840766	lexA	LexA repressor	YP_001387593.1	2	2	6	2	5	2	4	4	2	11	5	2	9	11	6	11	7	11	2	2	5	6	2	2	1	2	6	22	2	7	4	5	9	2	4	17	10	9	2	1	11	2	3	6
CLC_1738	1840963	1842246		aluminum resistance protein	YP_001387594.1	2	2	33	2	7	2	4	4	2	14	7	2	16	14	6	14	25	14	2	2	5	6	22	2	1	2	6	32	2	8	4	7	27	2	4	24	8	21	2	19	14	2	3	10
CLC_1739	1842347	1842604	hfq	RNA chaperone Hfq	YP_001387595.1	2	2	5	2	6	2	1	1	2	1	6	2	10	1	5	1	10	1	2	2	4	5	2	2	1	2	5	10	2	10	1	6	10	2	1	2	10	10	2	1	1	2	3	5
CLC_1744	1850489	1851679		aminotransferase, classes I and II	YP_001387599.1	12	12	6	12	7	2	4	4	12	5	8	12	17	5	6	5	9	5	12	12	5	30	22	2	1	12	6	4	12	24	4	8	17	2	4	25	15	14	2	1	5	2	3	6
CLC_1745	1851764	1851925		hypothetical protein	YP_001387600.1	2	2	3	2	4	2	4	4	2	4	4	2	6	4	3	4	4	4	2	2	4	3	6	2	1	2	3	4	2	4	4	4	6	2	4	6	6	2	2	1	4	2	3	3
CLC_1750	1857435	1858088	cmk	cytidylate kinase	YP_001387605.1	2	2	7	2	8	2	5	4	2	12	8	2	4	12	7	12	23	12	2	2	6	26	12	2	1	2	7	14	2	22	4	8	4	2	4	2	13	28	2	1	12	2	3	11
CLC_1751	1858164	1858535	aroH	chorismate mutase	YP_001387606.1	2	2	6	2	7	2	4	4	2	11	7	2	13	11	6	11	21	11	2	2	5	6	18	2	1	2	6	2	2	20	4	7	13	2	4	2	12	28	2	1	11	2	3	10
CLC_1753	1860053	1861318	gluD	glutamate dehydrogenase	YP_001387608.1	2	2	6	2	7	2	4	4	2	12	7	2	4	12	6	12	20	12	2	2	5	6	8	2	1	2	6	15	2	8	4	7	4	2	4	8	14	23	2	1	12	2	3	11
CLC_1754	1861553	1862437		RpiR family transcriptional regulator	YP_001387609.1	2	2	2	2	6	2	4	4	2	11	6	2	14	11	2	11	11	11	2	2	5	2	19	2	1	2	2	13	2	21	4	6	14	2	4	19	11	11	2	1	11	2	3	2
CLC_1755	1862805	1863515	rluB	ribosomal large subunit pseudouridine synthase B	YP_001387610.1	2	2	6	2	7	2	4	4	2	14	7	2	4	14	6	14	24	14	2	2	5	6	5	2	1	2	6	5	2	22	4	7	4	2	4	1	13	24	2	1	14	2	3	2
CLC_1756	1863978	1865267		hypothetical protein	YP_001387611.1	9	9	6	9	7	2	4	4	9	4	7	9	17	4	6	4	30	4	9	9	5	36	9	9	1	9	6	38	9	28	26	7	33	2	4	29	14	37	2	1	4	2	3	9
CLC_1758	1866940	1868343		glycosyl transferase family protein	YP_001387613.1	2	2	32	2	7	2	4	4	2	4	7	2	16	4	6	4	25	4	2	2	5	6	2	2	1	2	6	31	2	25	23	7	16	2	4	26	15	30	2	1	4	2	3	10
CLC_1766	1876067	1876411	pcaC-1	4-carboxymuconolactone decarboxylase	YP_001387621.1	2	2	10	2	7	2	4	4	2	4	7	2	2	4	6	4	21	4	2	2	5	10	2	9	1	2	6	28	2	20	25	7	2	2	4	2	13	2	2	1	4	2	3	9
CLC_1790	1898579	1900312		[Fe] hydrogenase	YP_001387645.1	9	9	15	9	7	2	4	4	9	4	7	9	16	4	6	4	27	4	9	9	5	34	2	2	1	9	6	2	9	25	30	7	16	2	4	2	13	36	2	19	4	2	3	6
CLC_1791	1900332	1902227		[Fe] hydrogenase, electron-transfer subunit	YP_001387646.1	2	2	11	2	7	2	4	4	2	4	7	2	17	4	6	4	28	4	2	2	5	6	23	2	1	2	6	41	2	25	34	7	17	2	4	27	14	39	2	20	4	2	3	6
CLC_1794	1904640	1905518		ADP-ribosylglycohydrolase	YP_001387649.1	2	2	6	2	7	2	4	4	2	4	7	2	10	4	6	4	18	4	2	2	5	6	2	2	1	2	6	25	2	17	22	7	10	2	4	2	11	24	2	1	4	2	3	6
CLC_1796	1906963	1908099	dacB	D-alanyl-D-alanine carboxypeptidase	YP_001387651.1	11	11	7	11	8	2	5	4	11	5	8	11	12	5	7	5	24	5	11	11	6	7	20	2	1	11	7	2	11	22	27	8	12	2	5	23	14	31	2	1	5	2	3	7
CLC_1800	1909937	1910683	scpA	segregation and condensation protein A	YP_001387655.1	2	2	6	2	7	2	4	4	2	4	7	2	11	4	6	4	10	4	2	2	5	6	2	2	1	2	6	2	2	10	10	7	11	2	4	2	10	21	2	1	4	2	3	6
CLC_1803	1912807	1913529		hypothetical protein	YP_001387658.1	2	2	15	2	7	2	4	4	2	4	8	2	16	4	6	4	23	4	2	2	5	6	2	2	1	2	6	2	2	23	28	8	4	2	4	24	14	32	2	1	4	2	3	6
CLC_1804	1913688	1914746		hypothetical protein	YP_001387659.1	10	10	10	10	7	2	4	4	10	17	7	2	4	17	6	17	23	17	10	10	5	10	2	2	1	10	6	2	10	23	26	7	4	2	4	2	15	2	2	20	17	2	3	10
CLC_1805	1914888	1915136		hypothetical protein	YP_001387660.1	1	1	1	1	4	1	3	3	1	3	4	1	4	3	1	3	12	3	1	1	4	1	1	1	1	1	1	1	1	12	4	4	4	1	3	1	7	1	1	1	3	1	2	1
CLC_1807	1916833	1917648	punA	purine nucleoside phosphorylase	YP_001387662.1	12	12	6	12	7	2	4	4	12	4	7	2	13	4	6	4	24	4	12	12	5	6	21	2	1	12	6	32	12	23	28	7	13	2	4	2	14	31	2	1	4	2	3	11
CLC_1808	1917686	1918561	xerD	tyrosine recombinase XerD	YP_001387663.1	6	6	6	6	5	2	4	4	6	4	5	2	12	4	6	4	19	4	6	6	5	6	2	2	1	6	6	2	6	19	24	5	4	2	4	2	10	27	2	1	4	2	3	6
CLC_1810	1918831	1919484		sporulation protein	YP_001387665.1	1	1	1	1	5	1	3	3	1	3	5	17	11	3	1	3	10	3	1	1	4	1	1	1	1	1	1	1	1	19	23	5	11	1	3	1	10	1	1	1	3	1	2	1
CLC_1820	1931948	1933228		O-acetylhomoserine aminocarboxypropyltransferase/cysteine synthase	YP_001387675.1	10	10	6	10	7	2	4	4	10	17	7	26	18	17	6	17	30	17	10	10	5	6	15	10	1	10	6	40	10	28	35	7	18	2	4	29	15	39	2	1	17	2	3	6
CLC_1822	1935243	1935695	argR	arginine repressor ArgR	YP_001387677.1	2	2	6	2	7	2	4	4	2	4	7	2	11	4	6	4	20	4	2	2	5	6	16	2	1	2	6	2	2	10	22	7	11	2	4	19	10	16	2	1	4	2	3	6
CLC_1823	1935697	1936542	ppnK	ATP-NAD kinase	YP_001387678.1	2	2	7	2	8	2	5	4	2	14	9	2	14	14	7	14	12	14	2	2	6	7	18	2	1	2	7	2	2	12	22	9	14	2	4	2	12	24	2	1	14	2	3	7
CLC_1825	1937385	1939253	dxs	1-deoxy-D-xylulose-5-phosphate synthase	YP_001387680.1	4	4	13	4	7	2	4	4	4	4	7	4	16	4	6	4	27	4	4	4	5	13	21	33	1	4	6	4	4	24	31	7	16	2	4	26	15	35	2	1	4	2	3	6
CLC_1830	1943235	1943666	nusB	transcription antitermination protein NusB	YP_001387685.1	4	4	6	4	7	2	4	4	4	4	7	16	4	4	6	4	8	4	4	4	5	6	16	17	1	4	6	10	4	19	23	7	4	2	4	20	11	25	2	1	4	2	3	6
CLC_1831	1943805	1944200	asp	alkaline shock protein	YP_001387686.1	1	1	7	1	2	1	3	3	1	1	2	1	1	1	5	1	8	1	1	1	4	5	1	1	1	1	5	1	1	13	1	2	1	1	3	1	8	15	1	1	1	1	2	5
CLC_1832	1944282	1944806		stage III sporulation protein AH	YP_001387687.1	2	2	5	2	6	2	4	4	2	4	6	10	2	4	5	4	17	4	2	2	2	5	10	10	1	2	5	10	2	15	2	6	2	2	4	16	11	2	2	1	4	2	3	5
CLC_1834	1945602	1946192	spoIIIAF	stage III sporulation protein AF	YP_001387689.1	2	2	5	2	6	2	2	2	2	2	6	2	2	2	5	2	11	2	2	2	4	5	2	20	1	2	5	2	2	17	2	6	2	2	2	12	11	21	2	1	2	2	3	5
CLC_1835	1946228	1947391		stage III sporulation protein AE	YP_001387690.1	9	9	6	9	7	2	4	4	9	9	7	9	9	9	6	9	12	9	9	9	5	6	9	23	1	9	6	25	9	17	20	7	9	2	4	18	12	24	2	1	9	2	3	6
CLC_1836	1947400	1947783		stage III sporulation protein AD	YP_001387691.1	2	2	3	2	4	2	2	2	2	2	4	2	2	2	3	2	5	2	2	2	4	17	2	2	1	2	3	2	2	11	15	4	2	2	2	12	5	18	2	1	2	2	3	3
CLC_1837	1947810	1948007		stage III sporulation protein AC	YP_001387692.1	2	2	5	2	6	2	2	2	2	2	6	2	2	2	5	2	2	2	2	2	4	5	2	2	1	2	5	2	2	2	2	6	2	2	2	9	2	17	2	1	2	2	3	5
CLC_1838	1948050	1948568		stage III sporulation protein SpoAB	YP_001387693.1	2	2	5	2	6	2	2	2	2	11	6	2	2	11	5	11	10	11	2	2	4	5	2	2	1	2	5	2	2	7	2	6	2	2	2	9	10	21	2	1	11	2	3	5
CLC_1840	1949723	1950142		hypothetical protein	YP_001387695.1	2	2	8	2	6	2	2	2	2	2	6	2	2	2	5	2	2	2	2	2	4	8	2	2	1	2	5	2	2	2	2	6	2	2	2	2	2	2	2	1	2	2	3	8
CLC_1841	1950183	1950740	efp	elongation factor P	YP_001387696.1	2	2	1	2	5	2	2	2	2	2	5	6	2	2	1	2	6	2	2	2	4	1	6	6	1	2	1	14	2	6	2	5	2	2	2	6	6	6	2	1	2	2	3	1
CLC_1843	1951427	1951939	aroK	shikimate kinase	YP_001387698.1	4	4	6	4	7	2	4	4	4	4	7	10	4	4	6	4	15	4	4	4	5	6	10	10	1	4	6	22	4	14	18	7	4	2	4	10	11	21	2	1	4	2	3	6
CLC_1850	1955041	1955493		hypothetical protein	YP_001387705.1	2	2	10	2	6	2	2	2	2	2	6	2	2	2	5	2	12	2	2	2	4	10	2	2	1	2	5	21	2	2	2	6	2	2	2	2	12	2	2	1	2	2	3	9
CLC_1950	2069470	2069748		hypothetical protein	YP_001387803.1	2	2	2	2	2	2	2	2	2	7	2	2	2	7	2	7	15	7	2	2	4	2	2	2	1	2	2	2	2	2	2	2	2	2	2	2	2	2	2	1	7	2	3	6
CLC_1954	2073471	2074019		diguanylate cyclase	YP_001387807.1	11	11	13	11	7	2	4	4	11	4	7	23	4	4	6	4	27	4	11	11	5	17	14	33	1	11	6	14	11	25	4	7	4	16	4	26	15	34	12	1	4	2	3	6
CLC_1955	2074253	2075557		hypothetical protein	YP_001387808.1	11	11	17	11	7	2	4	4	11	13	7	11	19	13	6	13	15	13	11	11	5	17	24	11	1	11	6	35	11	26	4	7	19	14	4	28	15	14	34	1	13	2	3	10
CLC_1957	2078058	2079188		DEAD/DEAH box helicase	YP_001387810.1	10	10	14	10	7	2	4	4	10	15	7	25	16	15	6	15	8	15	10	10	5	36	24	10	1	10	6	39	10	27	4	7	31	10	4	28	4	38	11	19	15	2	3	6
CLC_1959	2080408	2081754		GntR family transcriptional regulator	YP_001387812.1	10	10	6	10	7	2	4	4	10	13	7	10	19	13	6	13	32	13	10	10	5	41	26	10	1	10	6	42	10	29	4	7	35	10	4	31	17	26	11	22	13	2	3	6
CLC_1969	2091179	2091400		hypothetical protein	YP_001387821.1	11	11	10	11	7	2	4	4	11	13	7	24	19	13	17	13	27	13	11	11	5	10	15	32	1	11	6	32	11	26	4	7	19	31	4	15	2	24	12	1	13	2	3	10
CLC_1976	2096994	2098082	pepQ	proline dipeptidase	YP_001387827.1	10	10	6	10	7	2	4	4	10	4	7	26	4	4	6	4	31	4	10	10	5	42	22	41	1	10	6	44	10	28	37	7	34	38	4	30	15	13	43	1	4	2	3	6
CLC_1977	2098164	2099045	pepIP	proline iminopeptidase	YP_001387828.1	11	11	6	11	7	2	4	4	11	4	7	26	16	4	6	4	30	4	11	11	5	41	22	39	1	11	6	44	11	28	36	7	33	39	23	29	15	42	2	19	4	2	3	10
CLC_1987	2110519	2111754		hypothetical protein	YP_001387837.1	10	10	16	10	7	2	4	4	10	4	7	29	18	4	6	4	33	4	10	10	5	46	25	45	1	10	6	48	10	31	39	7	36	42	26	32	15	47	11	1	4	2	3	6
CLC_1988	2111751	2113862		hypothetical protein	YP_001387838.1	10	10	15	10	7	2	4	4	10	16	7	28	18	16	6	16	33	16	10	10	5	45	25	44	1	10	6	49	10	30	39	7	36	42	4	32	13	47	11	21	16	2	3	6
CLC_1990	2116081	2116650		TetR family transcriptional regulator	YP_001387840.1	9	9	4	9	6	2	4	4	9	13	6	6	15	13	4	13	15	13	9	9	5	26	7	7	1	9	4	28	9	15	13	6	13	7	4	7	7	15	10	18	13	2	3	4
CLC_2049	2176218	2176868		propanediol utilization protein PduL-like protein	YP_001387896.1	11	11	13	11	7	2	4	4	11	14	7	26	14	14	6	14	31	14	11	11	5	10	16	22	1	11	6	16	11	28	25	7	17	12	23	30	8	38	2	1	14	2	3	10
CLC_2050	2176868	2178466	eutE	acetaldehyde dehydrogenase	YP_001387897.1	10	10	12	10	7	2	4	4	10	18	7	27	18	18	6	18	31	18	10	10	5	6	23	41	1	10	6	44	10	29	37	7	34	11	24	30	16	43	2	1	18	2	3	6
CLC_2052	2179319	2179981		ethanolamine utilization protein EutQ-like protein	YP_001387899.1	10	10	11	10	7	2	4	4	10	14	7	10	15	14	6	14	26	14	10	10	5	6	10	10	1	10	6	35	10	25	14	7	14	10	21	10	13	33	2	1	14	2	3	6
CLC_2053	2180180	2180443		polyhedral organelle formation protein	YP_001387900.1	8	8	11	8	6	2	4	4	8	4	6	10	4	4	5	4	16	4	8	8	4	5	8	10	1	8	5	21	8	16	4	6	4	10	15	8	7	12	2	1	4	2	3	5
CLC_2054	2180440	2180742		hypothetical protein	YP_001387901.1	8	8	11	8	6	2	2	2	8	2	6	10	2	2	5	2	19	2	8	8	4	5	8	10	1	8	5	24	8	18	2	6	2	10	1	8	7	9	2	1	2	2	3	5
CLC_2055	2180820	2181665		ethanolamine utilization protein EutJ family protein	YP_001387902.1	11	11	13	11	7	2	4	4	11	14	7	26	14	14	6	14	29	14	11	11	5	6	22	12	1	11	6	37	11	28	14	7	14	12	23	22	8	36	2	1	14	2	3	6
CLC_2062	2188456	2188764		microcompartments family protein	YP_001387909.1	2	2	5	2	2	2	4	4	2	8	2	10	2	8	5	8	2	8	2	2	2	5	12	7	1	2	5	2	2	2	10	2	8	7	4	12	2	12	2	1	8	2	3	5
CLC_2066	2189641	2190753		hypothetical protein	YP_001387913.1	2	2	12	2	7	2	4	4	2	13	7	11	19	13	6	13	8	13	2	2	5	14	25	11	1	2	6	43	2	30	38	7	34	11	4	25	17	42	2	22	13	2	3	6
CLC_2067	2191239	2192069		MerR family transcriptional regulator	YP_001387914.1	2	2	17	2	7	2	4	4	2	14	7	29	8	14	6	14	8	14	2	2	5	12	27	10	1	2	6	27	2	31	37	7	34	10	4	27	15	41	2	1	14	2	3	6
CLC_2088	2214801	2215658		AP endonuclease	YP_001387935.1	9	9	10	9	6	2	2	2	9	2	6	27	15	2	5	2	30	2	9	9	4	10	24	2	1	9	5	41	9	29	25	6	33	2	25	1	12	40	2	1	2	2	3	5
CLC_2089	2215742	2216881		3-dehydroquinate synthase	YP_001387936.1	12	12	13	12	7	2	4	4	12	14	8	28	19	14	6	14	31	14	12	12	5	40	24	2	1	12	6	42	12	30	26	8	34	2	26	1	16	15	2	1	14	2	3	6
CLC_2091	2219431	2220198		ABC transporter ATP-binding protein	YP_001387938.1	10	10	6	10	7	2	4	4	10	11	7	27	16	11	6	11	30	11	10	10	5	6	22	2	1	10	6	40	10	29	25	7	33	2	25	1	14	12	2	1	11	2	3	6
CLC_2092	2220984	2221337		hypothetical protein	YP_001387939.1	11	11	10	11	7	2	4	4	11	12	7	23	14	12	6	12	26	12	11	11	5	10	21	2	1	11	6	14	11	25	22	7	29	2	22	1	14	13	2	1	12	2	3	10
CLC_2094	2223968	2225332	ulaA	PTS system ascorbate-specific transporter subunit IIC	YP_001387941.1	10	10	11	10	7	2	4	4	10	12	7	29	18	12	6	12	33	12	10	10	5	13	25	2	1	10	6	45	10	31	4	7	36	2	27	32	16	43	2	1	12	2	3	6
CLC_2096	2225658	2226095		PTS system L-ascorbate family transporter subunit IIA	YP_001387943.1	10	10	11	10	7	2	4	4	10	12	7	27	16	12	6	12	30	12	10	10	5	6	23	2	1	10	6	8	10	29	4	7	33	2	25	8	14	13	2	19	12	2	3	6
CLC_2097	2226119	2226835		translaldolase	YP_001387944.1	11	11	6	11	7	2	4	4	11	12	7	26	16	12	6	12	23	12	11	11	5	6	23	2	1	11	6	40	11	28	35	7	32	2	24	29	15	13	2	1	12	2	3	6
CLC_2108	2237184	2237705		hypothetical protein	YP_001387954.1	11	11	16	11	7	2	4	4	11	4	7	28	17	4	6	4	33	4	11	11	5	12	24	2	1	11	6	15	11	30	25	7	36	2	25	32	14	13	2	1	4	2	3	10
CLC_2110	2241763	2242560		MerR family transcriptional regulator	YP_001387956.1	12	12	13	12	7	2	4	4	12	4	7	28	19	4	6	4	8	4	12	12	5	13	24	2	1	12	6	41	12	30	26	7	33	2	26	24	16	39	2	1	4	2	3	11
CLC_2137	2272874	2273923		electron transfer flavoprotein subunit alpha/FixB family protein	YP_001387983.1	10	10	12	10	7	2	4	4	10	13	7	11	14	13	6	13	25	13	10	10	5	12	19	11	1	10	6	34	10	23	13	7	28	2	20	24	8	11	2	1	13	2	3	6
CLC_2138	2273942	2274727		electron transfer flavoprotein subunit beta/FixA family protein	YP_001387984.1	11	11	13	11	7	2	4	4	11	14	7	24	18	14	6	14	27	14	11	11	5	15	17	12	1	11	6	35	11	26	14	7	30	2	14	14	17	16	2	1	14	2	3	6
CLC_2139	2274766	2275899		acyl-CoA dehydrogenase	YP_001387985.1	9	9	12	9	7	2	4	4	9	13	7	11	16	13	6	13	15	13	9	9	5	6	23	11	1	9	6	36	9	26	32	7	29	2	13	24	15	14	2	1	13	2	3	6
CLC_2140	2276164	2277291		R-2-hydroxyglutaryl-CoA dehydratase subunit beta	YP_001387986.1	9	9	35	9	7	2	4	4	9	12	7	23	12	12	6	12	8	12	9	9	5	15	19	11	1	9	6	34	9	25	12	7	28	2	12	26	8	22	2	1	12	2	3	6
CLC_2141	2277291	2278523		R-2-hydroxyglutaryl-CoA dehydratase subunit alpha	YP_001387987.1	10	10	12	10	7	2	4	4	10	13	7	11	14	13	6	13	26	13	10	10	5	12	20	11	1	10	6	33	10	24	13	7	29	2	13	25	8	11	2	1	13	2	3	6
CLC_2142	2278586	2279800		hydroxyacyl-CoA:R-2-hydroxyglutaryl-CoA transferase	YP_001387988.1	10	10	6	10	7	2	4	4	10	12	7	11	4	12	6	12	26	12	10	10	5	6	21	11	1	10	6	11	10	25	12	7	28	2	22	11	15	11	2	1	12	2	3	6
CLC_2158	2295157	2295291		hypothetical protein	YP_001388003.1	6	6	6	6	4	2	4	4	6	4	4	6	6	4	6	4	15	4	6	6	5	6	6	2	1	6	6	6	6	4	4	4	4	2	4	6	4	4	2	1	4	2	3	6
CLC_2160	2298388	2299566		sodium extrusion protein NatB	YP_001388006.1	11	11	16	11	7	2	4	4	11	17	7	11	18	17	6	17	27	17	11	11	5	13	22	2	1	11	6	11	11	25	23	7	29	2	23	26	15	34	2	1	17	2	3	6
CLC_2161	2299580	2300299		sodium extrusion ATP-binding protein NatA	YP_001388007.1	11	11	12	11	7	2	4	4	11	13	7	11	16	13	6	13	24	13	11	11	5	28	11	2	1	11	6	11	11	14	4	7	25	2	4	23	14	29	2	1	13	2	3	6
CLC_2170	2308957	2309499		hypothetical protein	YP_001388016.1	2	2	10	2	7	2	4	4	2	4	7	2	16	4	6	4	15	4	2	2	5	34	23	2	1	2	6	36	2	27	24	7	24	2	24	20	15	2	2	1	4	2	3	6
CLC_2180	2314486	2315214		metallo-beta-lactamase	YP_001388026.1	2	2	11	2	7	2	4	4	2	12	7	2	16	12	6	12	8	12	2	2	5	6	9	2	1	2	6	35	2	26	12	7	16	2	12	28	14	34	2	1	12	2	3	6
CLC_2183	2316642	2317598	bioB	biotin synthase	YP_001388029.1	11	11	12	11	7	2	4	4	11	4	7	2	17	4	6	4	28	4	11	11	5	38	21	2	1	11	6	40	11	25	22	7	17	2	22	27	16	39	2	1	4	2	3	6
CLC_2187	2319177	2319773		hypothetical protein	YP_001388033.1	2	2	13	2	7	2	4	4	2	5	7	20	14	5	6	5	24	5	2	2	5	6	18	2	1	2	6	32	2	22	5	7	14	2	5	5	12	2	2	1	5	2	3	6
CLC_2188	2319951	2321744		M24 family metallopeptidase	YP_001388034.1	10	10	6	10	7	2	4	4	10	14	7	27	15	14	6	14	12	14	10	10	5	6	21	2	1	10	6	38	10	29	36	7	33	2	14	30	12	10	2	18	14	2	3	6
CLC_2201	2331022	2331189		hypothetical protein	YP_001388045.1	5	5	2	5	6	2	4	4	5	2	6	14	2	2	2	2	7	2	5	5	5	2	5	2	1	5	2	5	5	2	2	6	2	2	13	5	7	5	2	1	2	2	3	2
CLC_2204	2333489	2334085	sodF	Mn/Fe superoxide dismutase	YP_001388048.1	10	10	1	10	6	2	4	4	10	11	6	2	12	11	1	11	7	11	10	10	5	1	17	2	1	10	1	10	10	21	19	6	12	2	19	10	13	10	2	1	11	2	3	1
CLC_2208	2339481	2340215		hypothetical protein	YP_001388052.1	11	11	6	11	7	2	4	4	11	14	7	23	15	14	6	14	26	14	11	11	5	6	21	2	1	11	6	34	11	25	14	7	15	2	14	21	13	12	2	1	14	2	3	10
CLC_2210	2340990	2341910		antibiotic ABC transporter ATP-binding protein	YP_001388054.1	10	10	11	10	7	2	4	4	10	16	7	23	17	16	6	16	26	16	10	10	5	11	21	2	1	10	6	36	10	25	4	7	17	2	4	21	14	35	2	1	16	2	3	6
CLC_2230	2358839	2360191		poly(A) polymerase	YP_001388074.1	10	10	15	10	7	2	4	4	10	4	7	10	16	4	6	4	29	4	10	10	5	36	12	2	1	10	6	10	10	28	4	7	16	2	4	12	14	12	2	1	4	2	3	6
CLC_2244	2370430	2370687	ptsH	phosphocarrier protein HPr	YP_001388088.1	2	2	1	2	2	2	2	2	2	2	2	2	2	2	1	2	3	2	2	2	2	1	2	2	1	2	1	2	2	2	2	2	2	2	2	2	2	2	2	1	2	2	3	1
CLC_2246	2372136	2372492		hypothetical protein	YP_001388090.1	2	2	10	2	7	2	4	4	2	4	7	2	4	4	6	4	19	4	2	2	5	10	2	2	1	2	6	2	2	17	4	7	4	2	15	11	5	11	2	1	4	2	3	6
CLC_2248	2373791	2374657		phosphoribose diphosphate:decaprenyl-phosphate phosphoribosyltransferase	YP_001388092.1	2	2	13	2	7	2	4	4	2	4	7	2	4	4	6	4	26	4	2	2	5	13	20	2	1	2	6	12	2	24	28	7	4	2	4	12	11	2	2	1	4	2	3	6
CLC_2249	2374820	2375080	spoVS	stage V sporulation protein S	YP_001388093.1	2	2	1	2	2	2	2	2	2	2	2	2	2	2	1	2	2	2	2	2	2	1	2	2	1	2	1	2	2	2	2	2	2	2	2	2	2	2	2	1	2	2	1	1
CLC_2250	2375219	2376760		phosphodiesterase	YP_001388094.1	2	2	6	2	7	2	4	4	2	4	7	2	4	4	6	4	11	4	2	2	5	6	2	2	1	2	6	2	2	11	22	7	4	2	18	20	11	11	2	1	4	2	3	6
CLC_2253	2378769	2380106		RNA modification protein	YP_001388097.1	2	2	15	2	7	2	4	4	2	4	7	2	16	4	6	4	13	4	2	2	5	15	2	2	1	2	6	2	2	25	32	7	29	2	22	14	13	14	2	1	4	2	3	6
CLC_2254	2380201	2382477	ftsK	DNA translocase FtsK	YP_001388098.1	12	12	17	12	7	2	4	4	12	4	7	12	18	4	6	4	8	4	12	12	5	17	9	2	1	12	6	9	12	28	25	7	18	2	25	30	16	37	2	21	4	2	3	11
CLC_2256	2383898	2385103	dapG	aspartate kinase	YP_001388100.1	2	2	12	2	7	2	4	4	2	17	7	23	18	17	12	17	28	17	2	2	5	12	2	2	1	2	6	36	2	25	31	7	18	2	4	27	15	35	2	1	17	2	3	10
CLC_2257	2385119	2385391		PRC-barrel domain-containing protein	YP_001388101.1	5	5	6	5	7	2	4	4	5	8	7	5	8	8	6	8	8	8	5	5	5	19	5	5	1	5	6	5	5	5	18	7	8	2	8	10	8	10	2	1	8	2	3	10
CLC_2258	2385468	2386769		M16 family peptidase	YP_001388102.1	2	2	15	2	7	2	4	4	2	16	7	2	16	16	6	16	25	16	2	2	5	6	21	2	1	2	6	33	2	24	29	7	16	2	22	2	14	32	2	1	16	2	3	10
CLC_2260	2389316	2389630	rpsO	30S ribosomal protein S15	YP_001388104.1	2	2	2	2	5	2	2	2	2	2	5	2	2	2	2	2	5	2	2	2	4	2	2	2	1	2	2	2	2	7	2	5	2	2	2	2	7	2	2	2	2	2	3	2
CLC_2262	2390645	2391514	truB	tRNA pseudouridine synthase B	YP_001388106.1	11	11	6	11	7	2	4	4	11	16	7	11	17	16	6	16	27	16	11	11	5	6	22	2	1	11	6	35	11	26	32	7	17	2	23	11	15	11	2	20	16	2	3	6
CLC_2263	2391515	2392477		DHH family protein	YP_001388107.1	11	11	6	11	7	2	4	4	11	4	7	11	4	4	6	4	15	4	11	11	5	33	23	2	1	11	6	35	11	27	30	7	4	2	24	16	15	16	2	1	4	2	3	10
CLC_2265	2392860	2394926	infB	translation initiation factor IF-2	YP_001388109.1	11	11	6	11	7	2	4	4	11	11	7	11	11	11	6	11	27	11	11	11	5	6	22	2	1	11	6	13	11	25	11	7	11	2	23	26	13	14	2	1	11	2	3	6
CLC_2266	2394944	2395261		ribosomal protein L7Ae family protein	YP_001388110.1	9	9	8	9	2	2	2	2	9	2	2	9	2	2	5	2	2	2	9	9	4	8	10	2	1	9	5	2	9	2	2	2	2	2	16	19	2	11	2	1	2	2	3	8
CLC_2269	2396970	2397431		hypothetical protein	YP_001388113.1	9	9	6	9	7	2	4	4	9	4	7	20	4	4	6	4	8	4	9	9	5	6	17	2	1	9	6	8	9	22	4	7	4	2	18	12	8	12	2	1	4	2	3	6
CLC_2270	2397736	2402034	polC	DNA polymerase III PolC	YP_001388114.1	11	11	44	11	7	2	4	4	11	16	7	27	17	16	15	16	32	16	11	11	5	10	24	12	1	11	6	43	11	29	37	7	17	2	25	31	13	41	2	1	16	2	3	10
CLC_2271	2402313	2403362	ispG	4-hydroxy-3-methylbut-2-en-1-yl diphosphate synthase	YP_001388115.1	10	10	6	10	7	2	4	4	10	15	7	10	16	15	6	15	31	15	10	10	5	6	26	2	1	10	6	38	10	29	35	7	16	2	16	30	13	37	2	19	15	2	3	6
CLC_2272	2403503	2404513		membrane-associated zinc metalloprotease	YP_001388116.1	9	9	6	9	7	2	4	4	9	9	7	9	15	9	6	9	26	9	9	9	5	6	7	11	1	9	6	35	9	25	30	7	15	2	9	14	13	33	2	18	9	2	3	6
CLC_2273	2404558	2405715	dxr	1-deoxy-D-xylulose 5-phosphate reductoisomerase	YP_001388117.1	9	9	6	9	7	2	4	4	9	11	7	9	15	11	6	11	13	11	9	9	5	6	2	2	1	9	6	31	9	22	26	7	15	2	19	14	13	14	2	1	11	2	3	6
CLC_2278	2408209	2408967	uppS	undecaprenyl pyrophosphate synthase	YP_001388122.1	11	11	6	11	7	2	4	4	11	11	7	11	15	11	6	11	13	11	11	11	5	29	19	2	1	11	6	32	11	23	11	7	11	2	20	2	13	31	2	1	11	2	3	10
CLC_2279	2409033	2409587	frr	ribosome recycling factor	YP_001388123.1	8	8	6	8	7	2	4	4	8	8	7	8	8	8	6	8	10	8	8	8	5	6	14	2	1	8	6	2	8	2	8	7	8	2	15	2	10	2	2	1	8	2	3	6
CLC_2280	2409603	2410319	pyrH	uridylate kinase	YP_001388124.1	4	4	1	4	6	2	4	4	4	4	6	2	4	4	1	4	20	4	4	4	5	1	16	2	1	4	1	26	4	19	4	6	4	2	17	2	7	25	2	1	4	2	3	1
CLC_2282	2410694	2411617	tsf	elongation factor Ts	YP_001388126.1	9	9	5	9	4	2	4	4	9	4	4	9	4	4	5	4	6	4	9	9	4	5	6	2	1	9	5	6	9	4	4	4	4	2	16	6	6	6	2	1	4	2	3	5
CLC_2283	2411705	2412406	rpsB	30S ribosomal protein S2	YP_001388127.1	9	9	6	9	5	2	4	4	9	9	5	9	7	9	6	9	2	9	9	9	5	6	17	2	1	9	6	17	9	18	9	5	7	2	7	2	2	2	2	1	9	2	3	6
CLC_2284	2412643	2413419	codY	transcriptional repressor CodY	YP_001388128.1	4	4	9	4	5	2	4	4	4	4	5	4	4	4	6	4	19	4	4	4	5	9	16	2	1	4	6	16	4	5	22	5	4	2	4	18	10	18	2	1	4	2	3	9
CLC_2286	2416100	2417185	dprA	DNA protecting protein DprA	YP_001388130.1	4	4	7	4	8	2	5	4	4	14	8	4	4	14	7	14	23	14	4	4	6	7	19	2	1	4	7	28	4	21	4	8	25	2	4	22	13	22	2	1	14	2	3	7
CLC_2288	2418924	2419295		hypothetical protein	YP_001388132.1	4	4	7	4	6	2	5	4	4	11	6	4	5	11	7	11	8	11	4	4	6	7	2	2	1	4	7	19	4	8	5	6	5	2	4	8	8	8	2	1	11	2	3	7
CLC_2289	2419378	2420187	rnhB	ribonuclease HII	YP_001388133.1	10	10	13	10	6	2	5	4	10	14	6	10	15	14	7	14	19	14	10	10	6	7	19	2	1	10	7	19	10	24	10	6	15	2	4	25	8	30	2	1	14	2	3	7
CLC_2290	2420484	2421362	rbgA	ribosomal biogenesis GTPase	YP_001388134.1	4	4	7	4	8	2	5	4	4	12	8	4	13	12	7	12	2	12	4	4	6	27	2	2	1	4	7	18	4	22	12	8	13	2	4	2	4	28	2	1	12	2	3	7
CLC_2291	2421666	2422190	lepB-2	signal peptidase I	YP_001388135.1	10	10	7	10	8	2	5	4	10	5	8	10	5	5	7	5	2	5	10	10	6	7	2	2	1	10	7	19	10	2	5	8	5	2	4	2	2	2	2	1	5	2	3	7
CLC_2292	2422249	2422593	rplS	50S ribosomal protein L19	YP_001388136.1	2	2	5	2	2	2	2	2	2	8	2	2	2	8	5	8	2	8	2	2	4	5	2	2	1	2	5	2	2	2	2	2	2	2	2	2	6	2	2	1	8	2	3	5
CLC_2293	2422744	2423466	trmD	tRNA (guanine-N(1)-)-methyltransferase	YP_001388137.1	4	4	6	4	7	2	4	4	4	4	7	4	4	4	6	4	19	4	4	4	5	6	2	2	1	4	6	26	4	17	4	7	4	2	4	18	8	25	2	1	4	2	3	6
CLC_2295	2424064	2424291		hypothetical protein	YP_001388139.1	2	2	4	2	2	2	2	2	2	2	2	2	2	2	4	2	2	2	2	2	2	4	2	2	1	2	4	12	2	5	11	2	2	2	2	5	7	2	2	1	2	2	3	4
CLC_2296	2424312	2424560	rpsP	30S ribosomal protein S16	YP_001388140.1	4	4	5	4	2	2	2	4	4	4	2	4	2	4	5	4	11	4	4	4	2	5	2	2	1	4	5	2	4	2	13	2	2	2	4	2	7	2	2	1	4	2	3	5
CLC_2297	2424591	2425940	ffh	signal recognition particle protein	YP_001388141.1	8	8	13	8	5	2	4	4	8	14	5	20	15	14	6	14	7	14	8	8	5	13	19	2	1	8	6	27	8	11	4	5	4	2	4	11	7	19	2	1	14	2	3	6
CLC_2298	2425953	2426285		DNA-binding protein	YP_001388142.1	2	2	5	2	6	2	2	2	2	2	6	2	8	2	5	2	2	2	2	2	4	5	2	2	1	2	5	18	2	2	2	6	8	2	2	15	2	2	2	1	2	2	3	5
CLC_2302	2431428	2432519		radical SAM domain-containing protein	YP_001388146.1	2	2	7	2	8	2	5	4	2	12	8	2	12	12	7	12	2	12	2	2	6	7	2	2	1	2	7	29	2	21	25	8	12	2	4	2	2	28	2	1	12	2	3	10
CLC_2304	2433328	2433561	acpP	acyl carrier protein	YP_001388148.1	1	1	1	1	1	1	1	1	1	1	1	1	1	1	1	1	1	1	1	1	1	1	1	1	1	1	1	1	1	1	1	1	1	1	1	1	1	1	1	1	1	1	1	1
CLC_2305	2433639	2434646	plsX	glycerol-3-phosphate acyltransferase PlsX	YP_001388149.1	12	12	7	12	8	2	5	4	12	15	8	12	15	15	7	15	22	15	12	12	6	7	9	2	1	12	7	9	12	21	26	8	15	2	4	9	14	9	2	1	15	2	3	7
CLC_2306	2434736	2434918	rpmF	50S ribosomal protein L32	YP_001388150.1	1	1	1	1	1	1	1	1	1	1	1	1	1	1	1	1	3	1	1	1	1	1	1	1	1	1	1	1	1	1	1	1	1	1	1	1	1	1	1	1	1	1	2	1
CLC_2308	2435550	2436743	ackA	acetate kinase	YP_001388152.1	10	10	6	10	7	2	4	4	10	4	7	2	4	4	6	4	8	4	10	10	5	28	11	2	1	10	6	11	10	8	25	7	4	2	4	21	12	29	2	1	4	2	3	6
CLC_2309	2436883	2437881	eutD	phosphotransacetylase	YP_001388153.1	10	10	17	10	8	2	5	4	10	16	8	10	18	16	7	16	9	16	10	10	6	17	10	10	1	10	7	38	10	27	35	8	31	10	4	28	9	10	10	1	16	10	3	7
CLC_2310	2438215	2439093		hypothetical protein	YP_001388154.1	2	2	6	2	7	2	4	4	2	12	7	2	4	12	6	12	4	12	2	2	5	6	17	2	1	2	6	25	2	4	21	7	4	2	4	11	4	17	2	1	12	2	3	6
CLC_2316	2444946	2445842		hypothetical protein	YP_001388160.1	2	2	6	2	7	2	4	4	2	4	7	2	15	4	6	4	8	4	2	2	5	6	22	2	1	2	6	34	2	26	24	7	4	2	4	2	13	33	2	1	4	2	3	6
CLC_2326	2455229	2456236		proline racemase	YP_001388169.1	2	2	6	2	7	2	4	4	2	4	7	2	4	4	6	4	2	4	2	2	5	6	2	2	1	2	6	20	2	17	15	7	4	2	4	4	2	4	2	1	4	2	3	9
CLC_2328	2456734	2457510	prdD	PrdD protein	YP_001388171.1	10	10	7	10	8	2	5	4	10	5	8	19	13	5	7	5	23	5	10	10	6	7	2	2	1	10	7	9	10	22	9	8	13	2	4	2	9	9	2	1	5	2	3	7
CLC_2334	2463029	2463691		hypothetical protein	YP_001388177.1	12	12	13	12	8	2	5	4	12	4	8	12	19	4	7	4	33	4	12	12	6	41	18	2	1	12	7	42	12	30	19	8	19	2	4	32	17	35	2	22	4	2	3	7
CLC_2335	2463731	2465035		electron transport protein	YP_001388178.1	11	11	7	11	8	2	5	4	11	4	8	11	19	4	7	4	9	4	11	11	6	7	25	2	1	11	7	4	11	28	4	8	19	2	4	9	17	34	2	22	4	2	3	7
CLC_2338	2465628	2466155		permease	YP_008472697.1	6	6	1	6	5	2	2	2	6	2	5	6	2	2	1	2	6	2	6	6	4	1	14	2	1	6	1	2	6	6	2	5	2	2	2	17	6	6	2	1	2	2	3	1
CLC_2342	2467115	2467543		PrdA domain-containing protein	YP_001388185.1	2	2	6	2	7	2	4	4	2	4	7	2	4	4	6	4	8	4	2	2	5	28	20	10	1	2	6	2	2	22	4	7	4	2	4	23	8	11	2	16	4	2	3	6
CLC_2344	2469060	2470814		sensory box sigma-54 dependent transcriptional regulator	YP_001388187.1	9	9	6	9	7	2	4	4	9	4	7	9	15	4	6	4	8	4	9	9	5	34	8	2	1	9	6	36	9	22	30	7	15	2	4	24	8	2	2	1	4	2	3	6
CLC_2348	2474143	2474637	coaD	phosphopantetheine adenylyltransferase	YP_001388191.1	2	2	1	2	4	2	2	2	2	2	4	15	6	2	1	2	2	2	2	2	4	1	12	2	1	2	1	2	2	4	2	4	6	2	2	17	2	2	2	1	2	2	3	1
CLC_2349	2474639	2475196		methyltransferase	YP_001388192.1	2	2	10	2	7	2	4	4	2	4	7	2	12	4	6	4	13	4	2	2	5	24	13	2	1	2	6	2	2	5	2	7	12	2	4	2	13	2	2	1	4	2	3	6
CLC_2350	2475458	2477497	recG	ATP-dependent DNA helicase RecG	YP_001388193.1	11	11	17	11	7	2	4	4	11	18	7	31	20	18	6	18	35	18	11	11	5	45	29	12	1	11	6	50	11	33	41	7	20	2	4	34	8	48	2	23	18	2	3	6
CLC_2352	2479487	2479837		hypothetical protein	YP_001388195.1	1	1	1	1	1	1	1	1	1	1	1	1	1	1	1	1	1	1	1	1	1	1	1	1	1	1	1	1	1	1	1	1	1	1	1	1	1	1	1	1	1	1	1	1
CLC_2353	2480037	2480228	rpmB	50S ribosomal protein L28	YP_001388196.1	1	1	1	1	1	1	1	1	1	1	1	1	1	1	1	1	1	1	1	1	1	1	1	1	1	1	1	1	1	1	1	1	1	1	1	1	1	1	1	1	1	1	1	1
CLC_2354	2480277	2480396		hypothetical protein	YP_001388197.1	4	4	5	4	6	2	4	4	4	4	6	11	4	4	5	4	4	4	4	4	4	5	4	2	1	4	5	4	4	10	4	6	4	2	4	11	4	2	2	1	4	2	3	5
CLC_2355	2480474	2480629		hypothetical protein	YP_001388198.1	1	1	1	1	2	1	1	1	1	1	2	1	1	1	1	1	1	1	1	1	1	1	1	1	1	1	1	1	1	1	1	2	1	1	1	1	1	1	1	1	1	1	1	1
CLC_2356	2481007	2481651		thiamine pyrophosphokinase	YP_001388199.1	8	8	6	8	7	2	4	4	8	4	7	18	11	4	6	4	8	4	8	8	5	6	16	2	1	8	6	8	8	20	4	7	11	2	4	18	8	24	2	14	4	2	3	6
CLC_2358	2482297	2483175	rsgA	ribosome-associated GTPase	YP_001388201.1	2	2	6	2	7	2	4	4	2	11	7	22	15	11	6	11	24	11	2	2	5	6	21	2	1	2	6	2	2	21	26	7	15	2	4	22	8	2	2	1	11	2	3	6
CLC_2361	2486071	2487099		ribosomal RNA large subunit methyltransferase N	YP_001388204.1	8	8	6	8	7	2	4	4	8	4	7	8	12	4	6	4	8	4	8	8	5	6	8	2	1	8	6	27	8	20	25	7	4	2	4	22	8	2	2	1	4	2	3	6
CLC_2363	2488460	2489176		neutral zinc metallopeptidase	YP_001388206.1	7	7	10	7	2	2	2	2	7	2	2	20	12	2	5	2	6	2	7	7	4	10	19	2	1	7	5	2	7	22	24	2	12	2	2	20	13	20	2	1	2	2	3	9
CLC_2364	2489494	2490435	fmt	methionyl-tRNA formyltransferase	YP_001388207.1	11	11	10	11	7	2	4	4	11	4	7	21	14	4	6	4	25	4	11	11	5	10	20	2	1	11	6	32	11	23	29	7	4	2	4	24	4	31	2	17	4	2	3	10
CLC_2365	2490452	2490895	def	peptide deformylase	YP_001388208.1	4	4	6	4	4	2	4	4	4	4	4	4	4	4	6	4	14	4	4	4	5	6	12	2	1	4	6	4	4	4	4	4	4	2	4	4	4	19	2	1	4	2	3	6
CLC_2366	2490923	2493130	priA	primosome assembly protein PriA	YP_001388209.1	13	13	43	13	8	2	5	4	13	4	8	25	18	4	7	4	30	4	13	13	6	12	23	14	1	13	7	13	13	27	35	8	33	14	4	29	16	40	2	1	4	2	3	12
CLC_2369	2494856	2495485	gmk	guanylate kinase	YP_001388212.1	8	8	7	8	5	2	2	2	8	2	5	2	11	2	4	2	2	2	8	8	2	7	2	2	1	8	4	8	8	17	2	5	10	2	2	18	2	2	2	1	2	2	3	7
CLC_2370	2495485	2495760		hypothetical protein	YP_001388213.1	2	2	2	2	2	2	2	2	2	2	2	2	2	2	2	2	2	2	2	2	2	2	2	2	1	2	2	2	2	2	2	2	2	2	2	2	2	2	2	1	2	2	3	2
CLC_2372	2496848	2497849	ansA	type II L-asparaginase	YP_001388215.1	11	11	10	11	7	2	4	4	11	4	7	23	4	4	6	4	25	4	11	11	5	10	22	2	1	11	6	11	11	2	29	7	4	2	4	2	13	2	2	16	4	2	3	10
CLC_2374	2499289	2500770	spoIVA	stage IV sporulation protein A	YP_001388217.1	10	10	13	10	8	2	5	4	10	5	8	15	5	5	7	5	30	5	10	10	6	12	25	2	1	10	7	24	10	29	34	8	5	2	5	15	17	15	2	1	5	2	3	12
CLC_2378	2502536	2503855	engA	GTP-binding protein EngA	YP_001388221.1	8	8	10	8	7	2	4	4	8	4	7	2	4	4	6	4	20	4	8	8	5	10	2	2	1	8	6	8	8	19	24	7	4	2	4	8	11	27	2	1	4	2	3	10
CLC_2379	2503858	2505192		hypothetical protein	YP_001388222.1	11	11	10	11	7	2	4	4	11	4	7	2	14	4	6	4	8	4	11	11	5	10	20	2	1	11	6	28	11	22	27	7	14	2	4	23	12	2	2	1	4	2	3	10
CLC_2380	2505644	2506297	phoU	phosphate transport system regulatory protein PhoU	YP_001388223.1	2	2	27	2	2	2	5	4	2	4	2	2	4	4	7	4	8	4	2	2	6	7	2	2	1	2	7	2	2	17	22	2	4	2	4	2	11	26	2	1	4	2	3	7
CLC_2381	2506327	2507076	pstB	phosphate transporter ATP-binding protein	YP_001388224.1	8	8	5	8	2	2	2	2	8	2	2	2	2	2	5	2	15	2	8	8	4	5	2	2	1	8	5	2	8	2	18	2	2	2	2	2	10	2	2	1	2	2	3	5
CLC_2382	2507089	2507973	pstA	phosphate ABC transporter permease	YP_001388225.1	12	12	11	12	8	2	5	4	12	4	8	2	4	4	7	4	24	4	12	12	6	11	2	2	1	12	7	4	12	22	29	8	27	2	4	23	14	2	2	1	4	2	3	11
CLC_2383	2507973	2508896	pstC	phosphate ABC transporter permease	YP_001388226.1	10	10	6	10	7	2	4	4	10	4	7	20	4	4	6	4	24	4	10	10	5	6	20	2	1	10	6	30	10	22	28	7	4	2	4	23	13	29	2	1	4	2	3	6
CLC_2386	2511944	2512642		phosphate regulon DNA-binding response regulator	YP_001388229.1	2	2	6	2	7	2	4	4	2	4	7	2	13	4	6	4	22	4	2	2	5	6	2	2	1	2	6	2	2	21	4	7	13	2	4	2	12	2	2	1	4	2	3	6
CLC_2387	2512653	2513372		hypothetical protein	YP_001388230.1	9	9	6	9	7	2	4	4	9	4	7	9	15	4	6	4	27	4	9	9	5	6	21	2	1	9	6	34	9	25	31	7	15	2	4	26	13	2	2	18	4	2	3	6
CLC_2388	2513821	2514276	nrdR	transcriptional regulator NrdR	YP_001388231.1	2	2	6	2	4	2	4	4	2	4	4	2	4	4	6	4	4	4	2	2	5	6	2	2	1	2	6	2	2	12	4	4	4	2	4	2	2	2	2	1	4	2	3	6
CLC_2389	2514407	2514670		PRC-barrel domain-containing protein	YP_001388232.1	2	2	6	2	4	2	4	4	2	4	4	2	4	4	6	4	13	4	2	2	5	6	2	2	1	2	6	2	2	4	4	4	4	15	4	2	2	2	2	1	4	2	3	6
CLC_2390	2514817	2515590	sigG	sporulation sigma factor SigG	YP_001388233.1	2	2	6	2	7	2	4	4	2	4	7	2	4	4	6	4	4	4	2	2	5	6	2	2	1	2	6	2	2	4	18	7	4	2	4	2	4	20	2	1	4	2	3	6
CLC_2391	2515665	2516372	sigE	sporulation sigma factor SigE	YP_001388234.1	2	2	7	2	8	2	5	4	2	5	8	2	5	5	7	5	19	5	2	2	6	7	2	2	1	2	7	11	2	9	4	8	5	2	4	2	13	2	2	1	5	2	3	7
CLC_2392	2516384	2517181	spoIIGA	sporulation factor SpoIIGA	YP_001388235.1	9	9	8	9	4	2	4	4	9	4	4	2	4	4	5	4	6	4	9	9	4	8	2	2	1	9	5	2	9	17	4	4	4	2	4	2	11	2	2	1	4	2	3	8
CLC_2394	2518626	2519879	ftsA	cell division protein FtsA	YP_001388237.1	12	12	7	12	8	2	5	4	12	5	8	12	5	5	7	5	23	5	12	12	6	7	12	2	1	12	7	18	12	22	4	8	5	27	4	12	14	29	2	1	5	2	3	7
CLC_2425	2540347	2540967	udk	uridine kinase	YP_001388266.1	10	10	6	10	7	2	4	4	10	8	7	10	8	8	6	8	19	8	10	10	5	6	8	2	1	10	6	11	10	18	12	7	8	8	16	8	13	11	2	1	8	2	3	6
CLC_2428	2543073	2544104		hypothetical protein	YP_001388269.1	4	4	6	4	7	2	4	4	4	4	7	4	16	4	6	4	8	4	4	4	5	6	14	2	1	4	6	35	4	26	31	7	16	14	4	14	13	35	2	1	4	2	3	10
CLC_2430	2546652	2548361		RNA-metabolizing metallo-beta-lactamase	YP_001388271.1	2	2	6	2	7	2	4	4	2	4	7	2	4	4	6	4	8	4	2	2	5	6	2	2	1	2	6	11	2	22	4	7	26	2	4	23	2	11	2	1	4	2	3	6
CLC_2431	2548409	2548861		FUR family transcriptional regulator	YP_001388272.1	2	2	5	2	2	2	4	4	2	4	2	2	4	4	5	4	2	4	2	2	2	5	2	2	1	2	5	2	2	15	4	2	4	2	4	2	2	2	2	1	4	2	3	5
CLC_2433	2549251	2549664		Holliday junction resolvase-like protein	YP_001388274.1	2	2	4	2	5	2	2	2	2	2	5	13	2	2	4	2	6	2	2	2	2	4	2	2	1	2	4	2	2	15	2	5	2	2	2	2	6	2	2	1	2	2	3	4
CLC_2434	2549871	2550122		hypothetical protein	YP_001388275.1	4	4	2	4	5	2	4	4	4	4	5	2	4	4	2	4	2	4	4	4	5	2	2	2	1	4	2	2	4	13	4	5	4	2	4	2	2	2	2	1	4	2	3	2
CLC_2439	2555086	2555514		iron-sulfur cluster assembly protein	YP_001388280.1	2	2	5	2	4	2	2	2	2	2	4	2	2	2	5	2	6	2	2	2	4	5	8	2	1	2	5	20	2	15	2	4	2	5	12	16	6	8	2	1	2	2	3	5
CLC_2440	2555516	2556709	iscS-2	cysteine desulfurase	YP_001388281.1	8	8	6	8	5	2	4	4	8	11	5	2	11	11	6	11	13	11	8	8	5	6	21	2	1	8	6	27	8	23	11	5	11	30	4	24	13	27	2	1	11	2	3	6
CLC_2443	2559016	2559783	hisK	histidinol-phosphatase	YP_001388284.1	18	18	12	18	7	2	4	4	18	13	7	18	19	13	6	13	16	13	10	18	5	36	24	2	1	18	6	37	18	27	31	7	19	34	4	28	16	24	2	1	13	2	3	6
CLC_2445	2561166	2562032		DegV family protein	YP_001388286.1	7	7	6	7	7	2	4	4	7	10	7	7	14	10	6	10	22	10	7	7	5	6	2	2	1	7	6	2	7	21	10	7	14	28	4	2	8	2	2	1	10	2	3	6
CLC_2446	2562360	2562944		hypothetical protein	YP_001388287.1	10	10	6	10	7	2	4	4	10	16	7	10	16	16	6	16	14	16	10	10	5	6	2	2	1	10	6	2	10	24	16	7	16	30	4	2	14	2	2	1	16	2	3	6
CLC_2447	2563196	2564185		ornithine cyclodeaminase	YP_001388288.1	12	12	7	18	8	2	5	4	18	13	8	27	13	13	7	13	9	13	12	12	6	7	25	2	1	18	7	31	12	29	13	8	13	7	4	31	16	25	2	1	13	2	3	7
CLC_2471	2593188	2594012		HAD family hydrolase	YP_001388311.1	12	12	6	12	7	2	4	4	12	17	7	2	18	17	6	17	27	17	12	12	5	6	22	2	1	12	6	36	12	25	15	7	18	2	8	26	14	14	2	1	17	2	3	11
CLC_2472	2594125	2594601		lipoprotein	YP_001388312.1	10	10	5	10	6	2	4	4	10	15	6	2	4	15	5	15	25	15	10	10	4	5	21	2	1	10	5	27	10	23	29	6	4	2	4	24	13	10	2	1	15	2	3	1
CLC_2476	2602725	2603417		hypothetical protein	YP_001388316.1	4	4	6	4	7	2	4	4	4	15	7	4	4	15	6	15	24	15	4	4	5	6	12	2	1	4	6	12	4	23	28	7	4	2	4	4	14	12	2	1	15	2	3	10
CLC_2477	2603847	2605250		aminopeptidase 1	YP_001388317.1	11	11	6	11	7	2	4	4	11	4	7	11	17	4	6	4	27	4	11	11	5	6	24	2	1	11	6	2	11	27	14	7	17	2	4	28	15	2	2	1	4	2	3	10
CLC_2478	2605372	2606307		magnesium and cobalt transport protein CorA	YP_001388318.1	12	12	6	12	7	2	4	4	12	4	7	12	4	4	6	4	8	4	12	12	5	6	15	2	1	12	6	27	12	20	4	7	4	2	4	21	14	15	2	1	4	2	3	11
CLC_2480	2607280	2608203	hprK	HPr kinase/phosphorylase	YP_001388320.1	9	9	6	9	7	2	4	4	9	4	7	9	16	4	6	4	8	4	9	9	5	11	12	2	1	9	6	28	9	8	4	7	16	2	4	21	13	12	2	1	4	2	3	6
CLC_2487	2612947	2613621		glycosyl transferase family protein	YP_001388327.1	19	10	16	10	7	2	4	4	10	11	7	10	4	11	6	11	14	11	10	10	5	6	22	2	1	10	6	32	19	24	13	7	4	2	4	25	14	12	2	1	11	2	3	9
CLC_2490	2616474	2616650		hypothetical protein	YP_001388330.1	7	7	5	7	6	2	2	2	7	2	6	7	2	2	5	2	2	2	7	7	4	5	2	7	1	7	5	4	7	2	2	6	2	2	2	2	2	2	7	1	2	2	3	5
CLC_2492	2617535	2618704		metallo-beta-lactamase/flavodoxin	YP_001388332.1	10	10	6	10	7	2	4	4	10	4	7	10	4	4	6	4	8	4	10	10	5	6	19	11	1	10	6	30	10	21	4	7	4	2	4	22	12	2	2	16	4	2	3	6
CLC_2494	2620809	2621672		IUNH family nucleoside hydrolase	YP_001388334.1	9	9	6	9	7	2	4	4	9	13	7	9	16	13	6	13	27	13	9	9	5	6	22	12	1	9	6	21	9	25	14	7	16	2	23	26	15	2	2	1	13	2	3	11
CLC_2495	2621690	2622226	def-3	peptide deformylase	YP_001388335.1	11	11	10	11	7	2	4	4	11	4	7	21	14	4	6	4	24	4	11	11	5	10	20	12	1	11	6	29	11	23	27	7	4	2	4	12	5	2	2	1	4	2	3	10
CLC_2496	2622443	2623093		V-type ATP synthase subunit D	YP_001388336.1	2	2	6	2	7	2	4	4	2	14	7	11	4	14	6	14	21	14	2	2	5	6	11	2	1	2	6	2	2	20	14	7	4	2	4	2	2	11	2	1	14	2	3	6
CLC_2498	2624500	2626278		V-type ATP synthase subunit A	YP_001388338.1	11	11	13	11	7	2	4	4	11	17	7	25	4	17	6	17	29	17	11	11	5	10	2	12	1	11	6	39	11	27	34	7	4	2	4	28	15	2	2	20	17	2	3	10
CLC_2510	2638561	2640204		manganese-dependent inorganic pyrophosphatase	YP_001388349.1	11	11	7	11	8	2	5	4	11	15	8	25	16	15	7	15	29	15	11	11	6	7	23	38	1	11	7	28	11	27	5	8	16	2	24	28	14	40	2	1	15	2	3	7
CLC_2513	2642172	2642939	flgG	flagellar basal body rod protein FlgG	YP_001388352.1	16	16	6	16	7	2	4	4	16	14	7	26	4	14	6	14	30	14	10	16	5	6	23	11	1	16	6	35	16	28	34	7	4	2	4	29	15	13	2	1	14	2	3	6
CLC_2514	2643005	2643121		hypothetical protein	YP_001388353.1	7	7	3	7	3	2	3	3	7	3	3	3	3	3	3	3	3	3	7	7	4	3	8	3	1	7	3	1	7	3	3	3	3	2	3	1	2	8	2	1	3	2	1	3
CLC_2516	2643866	2644594	fliA	RNA polymerase sigma factor for flagellar operon FliA	YP_001388355.1	9	9	6	9	7	2	4	4	9	4	7	9	14	4	6	4	8	4	9	9	5	6	13	11	1	9	6	25	9	8	4	7	24	2	4	22	8	8	2	1	4	2	3	6
CLC_2517	2644608	2645267		hypothetical protein	YP_001388356.1	11	11	6	11	7	2	4	4	11	14	7	11	14	14	6	14	13	14	11	11	5	6	16	12	1	11	6	28	11	16	14	7	14	2	4	27	15	13	2	1	14	2	3	6
CLC_2523	2651597	2652373	fliP	flagellar biosynthesis protein FliP	YP_001388362.1	10	10	6	10	7	2	4	4	10	16	7	10	4	16	6	16	27	16	10	10	5	6	23	11	1	10	6	33	10	25	30	7	4	2	4	26	14	2	2	1	16	2	3	6
CLC_2527	2654090	2654902	motA-2	chemotaxis protein MotA	YP_001388365.1	11	11	6	11	7	2	4	4	11	17	7	11	18	17	6	17	29	17	11	11	5	37	25	12	1	11	6	21	11	28	33	7	18	35	26	21	15	38	35	21	17	35	3	6
CLC_2528	2654899	2655108		flagellar protein FlbD	YP_001388366.1	6	6	1	6	1	2	3	3	6	3	1	6	8	3	1	3	5	3	6	6	4	1	13	5	1	6	1	1	6	14	8	1	8	2	3	5	5	2	2	1	3	2	1	1
CLC_2534	2659657	2660973	fliI	flagellar protein export ATPase FliI	YP_001388372.1	11	11	7	11	8	2	5	4	11	20	8	30	21	20	19	20	34	39	11	11	6	44	28	12	1	11	7	24	11	32	38	8	21	2	5	33	17	45	2	24	20	43	3	7
CLC_2538	2664389	2664703	fliE	flagellar hook-basal body protein FliE	YP_001388376.1	10	10	6	10	7	2	4	4	10	4	8	10	10	4	6	4	12	4	10	10	5	6	21	13	1	10	6	1	10	23	10	8	10	2	4	24	14	14	2	1	4	2	3	6
CLC_2540	2665247	2665648	flgB	flagellar basal-body rod protein FlgB	YP_001388378.1	3	3	4	3	5	2	2	2	3	6	5	6	6	6	4	6	5	6	3	3	4	4	12	6	1	3	4	1	3	6	6	5	6	2	2	4	4	2	2	1	6	2	3	4
CLC_2543	2668126	2669448	argH	argininosuccinate lyase	YP_001388381.1	11	11	11	11	8	2	5	4	11	15	8	27	16	15	7	15	31	15	11	11	6	40	25	12	1	11	7	41	11	29	36	8	16	2	5	30	9	14	2	1	15	2	3	7
CLC_2544	2669470	2670663	argG	argininosuccinate synthase	YP_001388382.1	10	10	6	10	7	2	4	4	10	12	7	25	17	12	6	12	29	12	10	10	5	36	24	11	1	10	6	38	10	27	25	7	17	2	4	28	15	16	2	1	12	2	3	6
CLC_2545	2670958	2671296		hypothetical protein	YP_001388383.1	5	5	5	5	6	2	2	2	5	6	6	18	10	6	5	6	6	6	5	5	4	5	15	5	1	5	5	14	5	6	22	6	10	2	2	15	6	2	2	1	6	2	3	5
CLC_2546	2671319	2671663		hypothetical protein	YP_001388384.1	5	5	5	5	6	2	2	2	5	6	6	5	6	6	5	6	15	6	5	5	4	18	13	5	1	5	5	13	5	6	6	6	6	2	2	4	6	2	2	1	6	2	3	5
CLC_2612	2739081	2739512		flagellar assembly protein FliW	YP_001388450.1	8	8	9	8	5	1	1	1	8	10	5	23	15	10	14	10	13	10	8	8	3	4	8	1	1	8	4	1	8	1	30	5	28	1	1	25	13	33	1	1	10	1	2	4
CLC_2616	2743142	2743423		regulator of flagellin synthesis FlgM	YP_001388454.1	6	6	5	6	6	2	2	2	6	8	6	20	12	8	5	8	9	8	6	6	4	28	19	2	1	6	5	1	6	12	25	6	23	2	2	19	10	2	1	1	8	2	3	5
CLC_2619	2746096	2746491		chemotaxis protein CheW	YP_001388457.1	4	4	1	4	3	2	2	2	4	2	3	12	6	2	1	2	2	2	4	4	2	1	11	2	1	4	1	1	4	6	16	3	2	2	2	1	2	1	18	1	2	2	2	1
CLC_2620	2746591	2746950	cheY	chemotaxis protein CheY	YP_001388458.1	2	2	5	2	2	2	2	2	2	2	2	12	2	2	5	2	7	2	2	2	4	5	8	2	1	2	5	1	2	2	15	2	2	2	2	8	7	8	1	1	2	2	3	5
CLC_2621	2746978	2747577	cheC	chemotaxis protein CheC	YP_001388459.1	8	8	5	8	6	2	2	2	8	10	6	17	12	10	5	10	11	10	8	8	4	5	16	2	1	8	5	1	8	19	23	6	21	2	2	16	11	16	24	1	10	2	3	5
CLC_2625	2751563	2752051	cheD	chemoreceptor glutamine deamidase CheD	YP_001388463.1	8	8	2	8	6	2	4	4	8	10	6	22	13	10	2	10	7	10	8	8	5	2	19	4	1	8	2	31	8	24	28	6	27	4	4	11	7	11	2	1	10	2	3	2
CLC_2626	2752068	2752514	cheW	chemotaxis protein CheW	YP_001388464.1	5	5	10	5	7	2	4	4	5	11	7	19	13	11	6	11	5	11	5	5	5	6	1	9	1	5	6	23	5	5	22	7	13	9	4	12	5	12	2	1	11	2	3	6
CLC_2629	2756854	2757681		BglG family transcriptional antiterminator	YP_001388467.1	10	10	6	10	7	2	4	4	10	15	7	25	16	15	6	15	29	15	10	10	5	6	20	11	1	10	6	1	10	27	33	7	31	11	4	28	13	14	2	1	15	2	3	6
CLC_2630	2757930	2758763		branched-chain amino acid aminotransferase	YP_001388468.1	9	9	6	9	7	2	4	4	9	15	7	26	16	15	6	15	29	15	9	9	5	6	24	10	1	9	6	1	9	28	34	7	16	10	4	23	13	32	2	1	15	2	3	6
CLC_2633	2760450	2760566		hypothetical protein	YP_001388471.1	2	2	6	2	5	2	4	4	2	4	5	13	4	4	6	4	7	4	2	2	5	6	4	2	1	2	6	4	2	7	4	5	4	4	4	2	5	2	2	1	4	2	3	6
CLC_2635	2765040	2766104	murG	undecaprenyldiphospho-muramoylpentapeptide beta-N- acetylglucosaminyltransferase	YP_001388473.1	9	9	14	9	5	2	4	4	9	15	5	22	16	15	6	15	26	15	9	9	5	34	20	2	1	9	6	20	9	24	30	5	16	2	4	25	13	12	2	1	15	2	3	6
CLC_2638	2768937	2770718	recJ	single-stranded-DNA-specific exonuclease RecJ	YP_001388476.1	11	11	6	11	7	2	4	4	11	4	7	11	19	4	6	4	31	4	11	11	5	6	14	2	1	11	6	42	11	29	36	7	34	2	4	30	16	40	2	1	4	2	3	10
CLC_2640	2772017	2773420		NHL repeat-containing protein	YP_001388478.1	9	9	6	9	7	2	4	4	9	4	7	9	4	4	6	4	26	4	9	9	5	6	21	2	1	9	6	35	9	24	30	7	4	2	4	25	12	13	2	16	4	2	3	6
CLC_2643	2776490	2777041		DJ-1 family protein	YP_001388481.1	2	2	6	2	7	2	4	4	2	4	7	2	4	4	6	4	22	4	2	2	5	6	16	2	1	2	6	32	2	20	27	7	4	2	4	21	8	30	2	1	4	2	3	6
CLC_2644	2777444	2778007	glpP	glycerol uptake operon antiterminator regulatory protein	YP_001388482.1	2	2	6	2	7	2	4	4	2	4	7	2	12	4	6	4	18	4	2	2	5	6	16	2	1	2	6	12	2	5	12	7	12	2	4	12	8	4	2	15	4	2	3	6
CLC_2645	2778056	2780926		DNA topoisomerase IV subunit A	YP_001388483.1	2	2	6	2	7	2	4	4	2	13	7	2	14	13	6	13	26	13	2	2	5	34	21	2	1	2	6	38	2	24	14	7	14	2	4	25	11	36	2	17	13	2	3	6
CLC_2648	2783886	2785058		monovalent cation:proton antiporter-2 (CPA2) family protein	YP_001388486.1	10	10	6	10	5	2	4	4	10	4	5	10	12	4	6	4	7	4	10	10	5	6	11	2	1	10	6	27	10	26	31	5	12	2	4	27	13	11	2	18	4	2	3	6
CLC_2650	2785882	2786118		hypothetical protein	YP_001388488.1	2	2	5	2	6	2	4	4	2	4	6	2	4	4	5	4	4	4	2	2	2	5	8	2	1	2	5	5	2	8	4	6	4	2	4	5	2	8	2	1	4	2	3	5
CLC_2651	2786138	2787031		polysaccharide deacetylase	YP_001388489.1	2	2	6	2	7	2	4	4	2	4	7	2	16	4	6	4	8	4	2	2	5	31	15	2	1	2	6	29	2	23	27	7	27	2	4	24	14	15	2	1	4	2	3	6
CLC_2652	2787110	2788399		hypothetical protein	YP_001388490.1	10	10	6	10	7	2	4	4	10	4	7	10	8	4	6	4	8	4	10	10	5	6	18	2	1	10	6	28	10	21	27	7	25	2	4	22	12	31	2	1	4	2	3	6
CLC_2654	2789764	2790180		flavodoxin	YP_001388492.1	2	2	5	2	4	2	2	2	2	2	4	2	6	2	5	2	6	2	2	2	4	5	14	2	1	2	5	19	2	16	2	4	2	2	2	17	9	8	2	1	2	2	3	5
CLC_2660	2797609	2799105	glpK	glycerol kinase	YP_001388498.1	2	2	6	2	7	2	4	4	2	4	7	2	11	4	6	4	20	4	2	2	5	6	9	2	1	2	6	29	2	19	23	7	4	2	4	9	9	9	2	1	4	2	3	6
CLC_2661	2799369	2800073		glycerol uptake facilitator protein	YP_001388499.1	2	2	1	2	5	2	4	4	2	4	5	2	12	4	1	4	6	4	2	2	5	1	16	2	1	2	1	26	2	19	22	5	22	2	4	16	10	8	2	1	4	2	3	1
CLC_2662	2800607	2800927		hypothetical protein	YP_001388500.1	10	10	6	10	5	2	4	4	10	4	5	10	12	4	6	4	7	4	10	10	5	6	10	2	1	10	6	10	10	8	4	5	4	2	4	10	10	10	2	1	4	2	3	6
CLC_2666	2803830	2804210		GntR family transcriptional regulator	YP_001388504.1	2	2	1	2	5	2	4	4	2	4	5	2	9	4	1	4	6	4	2	2	5	1	9	2	1	2	1	9	2	9	4	5	4	2	4	9	9	9	2	1	4	2	3	1
CLC_2667	2804384	2804899		VanZ family membrane protein	YP_001388505.1	2	2	6	2	5	2	4	4	2	4	5	2	7	4	6	4	21	4	2	2	5	6	10	2	1	2	6	2	2	19	24	5	24	2	4	20	7	2	2	1	4	2	3	6
CLC_2694	2837375	2838424	dinB	DNA polymerase IV	YP_001388531.1	11	11	12	11	7	2	4	4	11	4	7	11	18	4	6	4	28	4	11	11	5	33	23	2	1	11	6	1	11	26	4	7	18	2	4	27	15	22	2	1	4	2	3	10
CLC_2695	2838889	2840124		dihydropyrimidine dehydrogenase	YP_001388532.1	9	9	12	9	6	1	3	3	9	3	6	9	11	3	5	3	22	3	9	9	4	29	1	1	1	9	5	1	9	20	26	6	11	1	3	1	11	30	1	1	3	1	2	5
CLC_2697	2841887	2842435	pyrR-2	pyrimidine operon regulatory protein/uracil phosphoribosyltransferase	YP_001388534.1	6	6	6	6	5	2	4	4	6	12	5	6	10	12	6	12	19	12	6	6	5	6	2	2	1	6	6	11	6	7	21	5	10	2	4	2	10	24	2	1	12	2	3	6
CLC_2698	2842764	2843819		hypothetical protein	YP_001388535.1	2	2	16	2	7	2	4	4	2	4	7	2	17	4	6	4	29	4	2	2	5	12	25	2	1	2	6	15	2	28	4	7	26	2	4	2	14	37	2	20	4	2	3	6
CLC_2704	2849257	2850969		methyl-accepting chemotaxis protein	YP_001388541.1	10	10	6	10	5	2	4	4	10	4	5	10	16	4	6	4	28	4	10	10	5	38	22	2	1	10	6	40	10	26	4	5	31	2	23	27	14	2	2	18	4	2	3	9
CLC_2706	2851681	2852118		MutT/nudix family protein	YP_001388542.1	9	9	6	9	7	2	4	4	9	4	7	9	4	4	6	4	8	4	9	9	5	10	6	2	1	9	6	11	9	17	4	7	4	2	4	6	4	22	2	1	4	2	3	6
CLC_2710	2857789	2858523	nagB	glucosamine-6-phosphate deaminase	YP_001388546.1	2	2	2	2	5	2	4	4	2	4	5	2	4	4	2	4	6	4	2	2	5	10	17	10	1	2	2	30	2	20	4	5	4	2	12	21	12	18	2	1	4	2	3	8
CLC_2712	2859888	2860622		GntR family transcriptional regulator	YP_001388548.1	9	9	15	9	5	2	4	4	9	16	5	9	17	16	6	16	7	16	9	9	5	10	9	10	1	9	6	12	9	24	4	5	17	2	13	9	13	31	2	1	16	2	3	6
CLC_2713	2860917	2861774		BglG family transcriptional antiterminator	YP_001388549.1	9	9	6	9	7	2	4	4	9	4	7	9	15	4	6	4	13	4	9	9	5	29	12	10	1	9	6	12	9	24	4	7	15	2	13	12	13	31	2	18	4	2	3	6
CLC_2717	2866675	2868069		MATE efflux family protein	YP_001388553.1	12	12	6	12	7	2	4	4	12	4	7	12	19	4	6	4	29	4	12	12	5	14	24	13	1	12	6	37	12	27	4	7	19	2	16	28	17	35	2	1	4	2	3	11
CLC_2718	2868303	2869502		metallo-beta-lactamase/flavodoxin	YP_001388554.1	10	10	12	10	5	2	4	4	10	4	5	10	15	4	6	4	7	4	10	10	5	13	21	11	1	10	6	34	10	27	4	5	15	2	15	28	16	33	2	1	4	2	3	9
CLC_2719	2869561	2871468		acyl-CoA dehydrogenase	YP_001388555.1	10	10	6	10	5	2	4	4	10	4	5	23	14	4	6	4	14	4	10	10	5	11	20	11	1	10	6	34	10	25	4	5	14	2	13	26	14	33	2	1	4	2	3	9
CLC_2725	2876428	2876997		hypothetical protein	YP_001388561.1	7	7	15	7	7	2	4	4	7	4	7	7	17	4	6	4	22	4	7	7	5	10	13	7	1	7	6	1	7	21	4	7	17	2	7	1	14	27	2	1	4	2	3	10
CLC_2761	2912810	2913562		hypothetical protein	YP_001388596.1	9	9	14	9	7	2	4	4	9	4	7	9	15	4	6	4	13	4	9	9	5	11	19	2	1	9	6	2	9	25	23	7	15	2	23	19	13	2	2	1	4	2	3	6
CLC_2762	2913972	2914436	ribH	6,7-dimethyl-8-ribityllumazine synthase	YP_001388597.1	10	10	6	10	7	2	4	4	10	4	7	10	12	4	6	4	4	4	10	10	5	11	4	2	1	10	6	2	10	4	4	7	12	2	12	4	4	2	2	1	4	2	3	6
CLC_2766	2918149	2919585	pepD-3	aminoacyl-histidine dipeptidase	YP_001388601.1	11	11	7	11	8	2	4	4	11	4	8	11	4	4	7	4	23	4	11	11	6	29	17	2	1	11	7	2	11	22	4	8	4	2	4	2	13	17	2	1	4	2	3	7
CLC_2767	2919966	2920859		metallo-beta-lactamase	YP_001388602.1	10	10	6	10	7	2	4	4	10	4	7	10	14	4	6	4	23	4	10	10	5	6	18	11	1	10	6	28	10	21	4	7	14	2	4	22	12	22	2	1	4	2	3	6
CLC_2771	2926607	2928106	purH	bifunctional phosphoribosylaminoimidazolecarboxamide formyltransferase/IMP cyclohydrolase	YP_001388606.1	18	27	14	18	7	2	4	4	18	4	7	18	20	4	6	4	16	4	12	18	5	40	26	13	1	18	6	43	18	30	36	7	20	2	9	31	16	41	2	1	4	2	3	11
CLC_2772	2928320	2928937	purN	phosphoribosylglycinamide formyltransferase	YP_001388607.1	9	9	16	9	7	2	4	4	9	2	7	9	17	2	6	2	14	2	9	9	5	6	21	11	1	9	6	2	9	14	28	7	17	2	2	24	14	2	2	1	2	2	3	6
CLC_2774	2930121	2931569	purF-1	amidophosphoribosyltransferase	YP_001388609.1	2	2	6	2	7	2	4	4	2	11	7	2	15	11	6	11	13	11	2	2	5	6	20	10	1	2	6	13	2	23	28	7	15	2	11	24	13	2	2	1	11	2	3	6
CLC_2775	2931661	2932365	purC	phosphoribosylaminoimidazole-succinocarboxamide synthase	YP_001388610.1	9	9	6	9	7	2	4	4	9	14	7	9	4	14	6	14	13	14	9	9	5	6	2	11	1	9	6	26	9	2	23	7	4	2	14	20	13	2	2	1	14	2	3	6
CLC_2776	2932365	2932844	purE	phosphoribosylaminoimidazole carboxylase catalytic subunit	YP_001388611.1	10	10	6	10	7	2	4	4	10	4	7	10	14	4	6	4	12	4	10	10	5	6	2	11	1	10	6	28	10	21	26	7	14	2	4	22	12	13	2	1	4	2	3	6
CLC_2778	2933520	2936075		xanthine dehydrogenase, molybdopterin-binding subunit	YP_001388613.1	12	12	19	12	7	2	4	4	12	20	7	12	21	20	6	20	34	20	12	12	5	14	27	13	1	12	6	46	12	31	39	7	21	2	20	33	17	45	2	1	20	2	3	11
CLC_2779	2936450	2937667		peptidase	YP_001388614.1	2	2	12	2	7	2	4	4	2	13	7	2	18	13	6	13	28	13	2	2	5	14	21	11	1	2	6	37	2	26	33	7	18	2	13	27	16	15	2	1	13	2	3	6
CLC_2781	2939052	2942069		selenate reductase subunit YgfK	YP_001388616.1	10	10	18	10	7	2	4	4	10	19	8	10	21	19	6	19	34	19	10	10	5	14	27	13	1	10	6	45	10	31	39	8	21	2	28	33	16	44	2	1	19	2	3	12
CLC_2782	2942105	2943301		aspartate/ornithine carbamoyltransferase	YP_001388617.1	10	10	18	10	7	2	4	4	10	12	7	10	4	12	6	12	28	12	10	10	5	18	25	11	1	10	6	4	10	16	12	7	4	2	12	4	16	11	2	1	12	2	3	6
CLC_2801	2965898	2966959	mnmA	tRNA-specific 2-thiouridylase MnmA	YP_001388636.1	10	10	6	10	7	2	4	4	10	11	7	10	14	11	6	11	8	11	10	10	5	6	21	2	1	10	6	21	10	25	31	7	14	2	22	27	8	13	2	1	11	2	3	6
CLC_2804	2969157	2969654		hypothetical protein	YP_001388639.1	10	10	6	10	7	2	4	4	10	11	7	20	15	11	6	11	13	11	10	10	5	6	18	2	1	10	6	18	10	22	26	7	15	2	11	14	13	2	2	1	11	2	3	6
CLC_2807	2971959	2973272	thiC	thiamine biosynthesis protein ThiC	YP_001388642.1	11	11	6	11	7	2	4	4	11	12	7	27	16	12	6	12	14	12	11	11	5	6	25	2	1	11	6	25	11	29	4	7	16	2	12	30	14	15	2	1	12	2	3	6
CLC_2809	2975122	2975403		hypothetical protein	YP_001388644.1	2	2	11	2	7	2	4	4	2	12	7	19	14	12	6	12	13	12	2	2	5	11	2	2	1	2	6	25	2	21	4	7	14	2	12	2	13	2	2	1	12	2	3	10
CLC_2816	2980910	2981653		(Fe-S)-binding protein	YP_001388651.1	11	11	12	11	7	2	4	4	11	13	7	24	4	13	6	13	8	13	11	11	5	10	23	11	1	11	6	29	11	26	31	7	4	2	13	24	8	14	2	1	13	2	3	10
CLC_2817	2981758	2982435		cyclic nucleotide-binding protein	YP_001388652.1	4	4	6	4	7	2	4	4	4	4	7	20	13	4	6	4	8	4	4	4	5	30	18	4	1	4	6	18	4	22	27	7	13	2	4	20	8	11	2	1	4	2	3	6
CLC_2818	2982524	2982967		cell wall hydrolase	YP_001388653.1	2	2	9	2	6	2	4	4	2	10	6	18	13	10	1	10	11	10	2	2	5	9	18	2	1	2	1	18	2	6	23	6	13	2	10	18	11	1	2	1	10	2	3	1
CLC_2821	2984271	2986433		phage infection protein	YP_001388656.1	11	11	15	11	7	2	4	4	11	16	7	26	18	16	6	16	14	16	11	11	5	15	24	2	1	11	6	36	11	28	33	7	18	2	16	29	14	13	2	21	16	2	3	10
CLC_2822	2986741	2987493		glycerophosphoryl diester phosphodiesterase	YP_001388657.1	2	2	6	2	7	2	4	4	2	10	7	20	14	10	6	10	13	10	2	2	5	6	12	2	1	2	6	12	2	22	26	7	14	2	10	12	13	12	2	17	10	2	3	6
CLC_2829	2992617	2993351		hypothetical protein	YP_001388663.1	10	10	6	10	7	2	4	4	10	12	7	19	14	12	6	12	13	12	10	10	5	6	18	10	1	10	6	18	10	21	4	7	14	2	12	18	13	11	2	1	12	2	3	6
CLC_2832	2995049	2995936		hypothetical protein	YP_001388666.1	10	10	6	10	7	2	4	4	10	4	7	10	4	4	6	4	13	4	10	10	5	6	10	4	1	10	6	10	10	18	4	7	4	2	4	10	13	12	2	1	4	2	3	6
CLC_2833	2996010	2997095	rpoD	RNA polymerase sigma factor RpoD	YP_001388667.1	11	11	6	11	7	2	4	4	11	4	7	11	4	4	6	4	14	4	11	11	5	6	20	2	1	11	6	20	11	23	4	7	4	2	4	12	14	12	2	1	4	2	3	6
CLC_2834	2997120	2998892	dnaG	DNA primase	YP_001388668.1	11	11	6	11	7	2	4	4	11	16	7	11	17	16	6	16	14	16	11	11	5	6	11	2	1	11	6	11	11	15	4	7	11	2	16	15	14	15	2	1	16	2	3	10
CLC_2838	3004182	3004823		hypothetical protein	YP_001388672.1	8	8	6	8	7	2	4	4	8	4	7	8	4	4	6	4	2	4	8	8	5	6	13	2	1	8	6	2	8	2	4	7	4	2	4	2	2	2	2	1	4	2	3	1
CLC_2840	3005956	3006336		DNA repair protein RecD	YP_008472698.1	9	9	1	9	7	2	5	4	9	4	7	9	4	4	1	4	12	4	9	9	6	1	16	2	1	9	1	12	9	20	4	7	4	2	4	21	12	12	2	1	4	2	3	11
CLC_2841	3006732	3007622	era	GTP-binding protein Era	YP_001388674.1	11	11	6	11	7	2	4	4	11	4	7	11	15	4	6	4	14	4	11	11	5	6	18	2	1	11	6	24	11	14	4	7	21	2	4	13	14	13	2	1	4	2	3	10
CLC_2842	3007638	3008036	cdd	cytidine deaminase	YP_001388675.1	10	10	1	10	6	2	4	4	10	4	6	6	4	4	1	4	6	4	10	10	5	1	2	2	1	10	1	2	10	6	4	6	4	2	4	18	6	6	2	1	4	2	3	1
CLC_2843	3008120	3008818		diacylglycerol kinase/PAP2 family protein	YP_001388676.1	7	7	5	7	6	2	4	4	7	4	6	7	4	4	5	4	7	4	7	7	2	5	14	2	1	7	5	20	7	7	4	6	4	2	4	18	7	10	2	1	4	2	3	9
CLC_2844	3008857	3009357		metalloprotease	YP_001388677.1	8	8	6	8	5	2	4	4	8	9	5	8	11	9	6	9	2	9	8	8	5	6	15	2	1	8	6	22	8	18	10	5	11	2	9	2	2	2	2	1	9	2	3	6
CLC_2845	3009354	3011441		hydrolase	YP_001388678.1	13	13	7	13	8	2	5	4	13	5	8	13	17	5	7	5	26	5	13	13	6	7	21	2	1	13	7	35	13	24	5	8	17	2	5	25	15	34	2	1	5	2	3	12
CLC_2846	3011464	3012624		stage IV sporulation protein	YP_001388679.1	10	10	11	10	7	2	4	4	10	15	7	10	15	15	6	15	8	15	10	10	5	11	19	2	1	10	6	2	10	8	15	7	15	2	4	8	8	2	2	1	15	2	3	6
CLC_2848	3013024	3013470		GatB/Yqey domain-containing protein	YP_001388681.1	2	2	4	2	3	2	2	2	2	2	3	2	2	2	4	2	14	2	2	2	3	4	11	2	1	2	4	2	2	13	2	3	2	2	2	2	7	2	2	1	2	2	2	4
CLC_2849	3013513	3013689	rpsU	30S ribosomal protein S21	YP_001388682.1	2	2	2	2	2	2	3	3	2	3	2	2	3	3	2	3	2	3	2	2	2	2	2	2	1	2	2	2	2	2	3	2	3	2	3	2	2	2	2	1	3	2	2	2
CLC_2850	3013826	3014170		HIT family protein	YP_001388683.1	6	6	8	6	2	2	4	4	6	9	2	6	10	9	5	9	18	9	6	6	2	8	2	2	1	6	5	2	6	6	9	2	4	2	4	17	6	2	2	1	9	2	3	5
CLC_2851	3014227	3015525		RNA modification protein	YP_001388684.1	11	11	12	11	7	2	4	4	11	16	7	11	17	16	6	16	29	16	11	11	5	12	25	2	1	11	6	37	11	28	33	7	17	2	4	11	8	36	2	1	16	2	3	6
CLC_2852	3015525	3016283		16S ribosomal RNA methyltransferase RsmE	YP_001388685.1	8	8	10	8	7	2	4	4	8	4	7	8	13	4	6	4	21	4	8	8	5	10	8	2	1	8	6	2	8	8	4	7	13	2	4	20	8	8	2	1	4	2	3	6
CLC_2853	3016381	3017319	prmA	50S ribosomal protein L11 methyltransferase	YP_001388686.1	11	11	1	11	7	2	4	4	11	13	7	11	16	13	6	13	14	13	11	11	5	1	22	2	1	11	6	4	11	25	4	7	16	2	4	26	14	12	2	1	13	2	3	6
CLC_2854	3017497	3018642	dnaJ	molecular chaperone DnaJ	YP_001388687.1	11	11	6	11	7	2	4	4	11	14	8	11	18	14	6	14	26	14	11	11	5	6	11	2	1	11	6	35	11	16	4	8	18	2	4	16	15	13	2	1	14	2	3	6
CLC_2855	3018785	3020656	dnaK	molecular chaperone DnaK	YP_001388688.1	11	11	6	11	7	2	4	4	11	13	7	11	16	13	6	13	8	13	11	11	5	6	11	2	1	11	6	30	11	8	4	7	16	2	4	24	14	2	2	1	13	2	3	6
CLC_2856	3020711	3021355	grpE	heat shock protein GrpE	YP_001388689.1	10	10	6	10	7	2	4	4	10	4	7	19	4	4	6	4	8	4	10	10	5	6	10	2	1	10	6	12	10	21	4	7	4	2	4	21	12	11	2	1	4	2	3	6
CLC_2858	3022614	3023756		coproporphyrinogen III oxidase	YP_001388691.1	11	11	7	11	8	2	4	4	11	4	8	11	19	4	7	4	16	4	11	11	6	31	24	12	1	11	7	15	11	16	4	8	19	2	4	27	16	15	32	1	4	2	3	7
CLC_2861	3026198	3027289		stage II sporulation protein	YP_001388694.1	9	9	6	9	7	2	4	4	9	14	7	24	15	14	6	14	28	14	9	9	5	6	23	36	1	9	6	37	9	26	33	7	15	2	4	27	12	2	2	1	14	2	3	11
CLC_2862	3027474	3028448	gpr	germination protease	YP_001388695.1	11	11	12	11	7	2	4	4	11	13	7	11	17	13	6	13	29	13	11	11	5	12	22	2	1	11	6	35	11	27	32	7	13	2	4	28	15	8	2	20	13	2	3	6
CLC_2863	3028658	3028924	rpsT	30S ribosomal protein S20	YP_001388696.1	2	2	4	2	2	2	3	3	2	5	2	2	3	5	4	5	9	5	2	2	2	4	2	2	1	2	4	2	2	2	2	2	5	2	3	2	2	2	2	1	5	2	2	4
CLC_2872	3038491	3040398	selB	selenocysteine-specific translation elongation factor	YP_001388703.1	2	2	12	2	7	2	4	4	2	17	7	2	14	17	6	17	29	17	2	2	5	12	23	2	1	2	6	31	2	27	33	7	14	2	4	28	15	13	2	1	17	2	3	6
CLC_2873	3040417	3041805	selA	selenocysteine synthase	YP_001388704.1	12	12	6	12	7	2	4	4	12	13	7	12	18	13	6	13	8	13	12	12	5	6	27	2	1	12	6	39	12	30	8	7	33	37	4	31	8	14	2	21	13	2	3	11
CLC_2875	3043057	3043665		comE operon protein 1	YP_001388706.1	8	8	16	8	7	2	4	4	8	4	7	8	4	4	6	4	2	4	8	8	5	31	8	2	1	8	6	34	8	21	26	7	4	29	4	22	2	14	2	1	4	2	3	10
CLC_2877	3045209	3046111		RluA family pseudouridine synthase	YP_001388708.1	12	12	6	12	7	2	4	4	12	13	7	12	17	13	6	13	15	13	12	12	5	6	12	2	1	12	6	12	12	15	27	7	17	2	4	23	15	14	2	20	13	2	3	11
CLC_2878	3046437	3046817		endoribonuclease L-PSP	YP_001388709.1	2	2	3	2	4	2	4	4	2	3	4	2	3	3	3	3	2	3	2	2	5	3	3	2	1	2	3	2	2	2	2	4	3	2	4	12	2	2	2	9	3	2	3	3
CLC_2879	3046833	3048107		cell envelope-related function transcriptional attenuator	YP_001388710.1	9	9	15	9	7	2	4	4	9	16	7	9	16	16	6	16	24	16	9	9	5	15	13	2	1	9	6	9	9	24	8	7	16	2	4	25	8	33	2	1	16	2	3	10
CLC_2880	3048118	3048687		HDIG domain-containing protein	YP_001388711.1	2	2	9	2	6	2	4	4	2	2	6	2	2	2	4	2	2	2	2	2	5	9	2	2	1	2	4	2	2	2	2	6	2	2	4	13	2	2	2	1	2	2	3	4
CLC_2882	3049618	3049911		RNA-binding protein	YP_001388713.1	2	2	8	2	6	2	2	2	2	2	6	2	2	2	5	2	9	2	2	2	4	8	9	2	1	2	5	2	2	14	14	6	2	2	2	9	9	2	2	1	2	2	3	5
CLC_2883	3049938	3051212	obgE	GTPase ObgE	YP_001388714.1	11	11	13	11	7	2	4	4	11	12	7	11	17	12	6	12	8	12	11	11	5	13	22	2	1	11	6	14	11	25	29	7	17	14	4	26	8	14	2	1	12	2	3	6
CLC_2885	3051896	3052222		hypothetical protein	YP_001388716.1	11	11	12	11	7	2	4	4	11	4	7	13	4	4	6	4	23	4	11	11	5	12	20	2	1	11	6	13	11	20	15	7	4	13	4	4	15	13	2	1	4	2	3	6
CLC_2886	3052225	3052539	rplU	50S ribosomal protein L21	YP_001388717.1	7	7	10	7	4	2	3	3	7	3	4	7	11	3	1	3	1	3	7	7	4	10	1	8	1	7	1	7	7	7	1	4	11	7	3	1	1	7	2	1	3	2	1	1
CLC_2889	3054951	3056801		radical SAM domain-containing protein	YP_001388720.1	11	11	17	11	7	2	4	4	11	18	7	11	19	18	6	18	28	18	11	11	5	38	23	2	1	11	6	40	11	26	33	7	19	36	4	27	15	39	2	1	18	2	3	6
CLC_2893	3060142	3060405	minE	cell division topological specificity factor MinE	YP_001388724.1	4	4	1	4	5	2	4	4	4	4	5	4	8	4	1	4	4	4	4	4	4	1	5	2	1	4	1	4	4	15	17	5	8	4	4	4	4	4	2	1	4	2	3	1
CLC_2894	3060419	3061216	minD	septum site-determining protein MinD	YP_001388725.1	8	8	10	8	7	2	4	4	8	11	7	8	14	11	6	11	8	11	8	8	5	10	18	2	1	8	6	12	8	21	24	7	14	23	4	12	8	12	2	1	11	2	3	6
CLC_2897	3064832	3065323	mreD	rod shape-determining protein MreD	YP_001388728.1	6	6	6	6	7	2	4	4	6	12	7	6	12	12	6	12	20	12	6	6	5	6	6	2	1	6	6	6	6	19	11	7	12	6	4	6	11	6	2	1	12	2	3	6
CLC_2899	3066186	3067196		rod shape-determining protein MreB	YP_001388730.1	10	10	6	10	7	2	4	4	10	11	7	20	14	11	6	11	22	11	10	10	5	6	12	2	1	10	6	18	10	13	19	7	14	18	4	18	13	12	2	1	11	2	3	6
CLC_2901	3067926	3068510	maf	Maf-like protein	YP_001388732.1	1	1	6	1	7	2	4	4	1	11	7	1	12	11	6	11	8	11	1	1	5	6	1	2	1	1	6	1	1	19	17	7	12	1	4	1	10	1	2	1	11	2	3	6
CLC_2902	3068526	3068783		hypothetical protein	YP_001388733.1	7	7	4	7	5	2	3	3	7	8	5	7	3	8	4	8	2	8	7	7	2	4	7	2	1	7	4	7	7	2	2	5	3	7	3	7	2	7	2	1	8	2	2	4
CLC_2906	3071398	3071835	pheB	hypothetical protein	YP_001388737.1	8	8	9	8	6	2	4	4	8	10	6	11	4	10	5	10	20	10	8	8	2	9	4	2	1	8	5	19	8	18	16	6	4	19	4	19	7	11	2	1	10	2	3	5
CLC_2910	3073133	3073771	coaE	dephospho-CoA kinase	YP_001388740.1	10	10	13	10	7	2	4	4	10	4	7	25	15	4	6	4	8	4	10	10	5	6	23	2	1	10	6	25	10	27	24	7	15	32	4	25	8	23	2	1	4	2	3	6
CLC_2912	3076428	3077552	aroC	chorismate synthase	YP_001388742.1	11	11	7	11	8	2	5	4	11	18	8	11	19	18	7	18	29	18	11	11	6	38	24	2	1	11	7	40	11	27	34	8	19	37	5	28	16	39	2	1	18	2	3	7
CLC_2915	3078824	3079078		hypothetical protein	YP_001388745.1	10	10	6	10	7	2	4	4	10	12	7	22	12	12	6	12	25	12	10	10	5	6	11	2	1	10	6	19	10	24	29	7	12	32	4	10	13	19	2	1	12	2	3	6
CLC_2944	3102995	3103405		DNA-binding protein	YP_001388773.1	10	10	1	10	7	2	4	4	10	4	7	11	4	4	6	4	18	4	10	10	5	22	2	2	1	10	6	2	10	7	17	7	4	11	4	11	7	2	2	1	4	2	3	6
CLC_2950	3108060	3108263		small, acid-soluble spore protein	YP_001388777.1	3	3	1	3	3	1	2	2	3	2	3	1	2	2	1	2	3	2	3	3	3	1	1	1	1	3	1	9	3	3	7	3	2	1	2	9	3	1	1	1	2	1	2	1
CLC_2952	3108827	3108946		hypothetical protein	YP_001388779.1	4	4	2	4	4	2	3	3	4	3	4	2	3	3	2	3	4	3	4	4	4	2	2	2	1	4	2	2	4	13	11	4	3	2	3	13	4	15	2	1	3	2	3	2
CLC_2954	3109434	3109562		hypothetical protein	YP_001388781.1	5	5	1	5	4	1	3	3	5	3	4	1	3	3	1	3	7	3	5	5	4	1	1	1	1	5	1	1	5	11	4	4	3	1	3	7	7	15	1	1	3	1	2	1
CLC_2955	3109734	3110162		sigma-E factor regulator	YP_001388782.1	8	8	1	8	5	1	3	3	8	3	5	1	6	3	1	3	15	3	8	8	4	1	1	1	1	8	1	1	8	14	6	5	17	1	3	1	9	1	1	1	3	1	2	1
CLC_2957	3112019	3113266	hisS	histidyl-tRNA synthetase	YP_001388784.1	10	10	14	10	6	2	4	4	10	4	6	12	7	4	1	4	25	4	10	10	5	31	12	11	1	10	1	32	10	23	21	6	4	12	4	24	13	12	11	17	4	11	3	1
CLC_2959	3114753	3115352		metallo-beta-lactamase	YP_001388786.1	8	8	15	8	7	2	4	4	8	4	7	2	4	4	6	4	26	4	8	8	5	6	23	2	1	8	6	30	8	25	8	7	4	2	4	4	14	2	2	1	4	2	3	10
CLC_2960	3115413	3115862	dtd	D-tyrosyl-tRNA(Tyr) deacylase	YP_001388787.1	8	8	9	8	5	2	4	4	8	4	5	8	4	4	6	4	20	4	8	8	5	10	10	2	1	8	6	5	8	18	4	5	4	8	4	19	12	11	2	1	4	2	3	6
CLC_2961	3115905	3118076	relA	GTP pyrophosphokinase	YP_001388788.1	9	9	6	9	7	2	4	4	9	4	7	20	4	4	6	4	25	4	9	9	5	6	18	2	1	9	6	35	9	22	19	7	28	33	4	24	12	2	2	1	4	2	3	6
CLC_2962	3118200	3118718	apt	adenine phosphoribosyltransferase	YP_001388789.1	2	2	9	2	5	2	4	4	2	4	5	2	7	4	6	4	7	4	2	2	5	9	14	2	1	2	6	2	2	17	2	5	4	21	4	2	7	2	2	1	4	2	3	6
CLC_2963	3118827	3119705		DHH domain-containing protein	YP_001388790.1	2	2	6	2	7	2	4	4	2	4	7	2	8	4	6	4	8	4	2	2	5	6	16	2	1	2	6	25	2	19	17	7	4	2	4	20	8	11	2	1	4	2	3	6
CLC_2964	3119934	3120797	secF	preprotein translocase subunit SecF	YP_001388791.1	2	2	6	2	7	2	4	4	2	4	7	2	13	4	6	4	22	4	2	2	5	28	16	2	1	2	6	11	2	20	18	7	4	2	4	21	12	11	2	1	4	2	3	6
CLC_2966	3122161	3123528		radical SAM domain-containing protein	YP_001388793.1	2	2	10	2	7	2	4	4	2	13	7	2	8	13	6	13	24	13	2	2	5	10	18	2	1	2	6	33	2	22	20	7	4	2	4	23	12	11	2	1	13	2	3	6
CLC_2967	3123685	3123822		hypothetical protein	YP_001388794.1	1	1	1	1	1	1	1	1	1	1	1	1	4	1	1	1	1	1	1	1	1	1	5	1	1	1	1	5	1	2	1	1	1	1	1	5	1	1	1	1	1	1	1	1
CLC_2968	3123912	3124280		hypothetical protein	YP_001388795.1	5	5	1	5	3	1	3	3	5	3	3	1	3	3	1	3	13	3	5	5	3	1	9	1	1	5	1	9	5	3	11	3	3	1	3	9	3	1	1	1	3	1	2	1
CLC_2970	3124850	3125980	tgt	queuine tRNA-ribosyltransferase	YP_001388797.1	11	11	2	11	7	2	4	4	11	4	7	2	8	4	2	4	25	4	11	11	5	32	18	2	1	11	6	34	11	23	21	7	28	2	4	24	14	12	2	1	4	2	3	2
CLC_2973	3128143	3128736	ruvA	Holliday junction DNA helicase RuvA	YP_001388800.1	2	2	6	2	7	2	4	4	2	4	7	2	8	4	6	4	21	4	2	2	5	28	11	2	1	2	6	29	2	19	17	7	24	2	4	20	12	16	2	1	4	2	3	6
CLC_2974	3128918	3129529		hypothetical protein	YP_001388801.1	2	2	9	2	7	2	4	4	2	4	7	2	2	4	6	4	21	4	2	2	5	10	15	2	1	2	6	28	2	20	18	7	4	2	4	2	11	24	2	14	4	2	3	6
CLC_2975	3129906	3130646		hypothetical protein	YP_001388802.1	2	2	10	2	7	2	4	4	2	4	7	2	8	4	6	4	22	4	2	2	5	10	17	2	1	2	6	28	2	20	18	7	4	2	4	21	11	27	2	1	4	2	3	6
CLC_2976	3130797	3131447		hypothetical protein	YP_001388803.1	2	2	9	2	7	2	4	4	2	4	7	2	2	4	6	4	20	4	2	2	5	9	2	2	1	2	6	27	2	18	16	7	4	2	4	19	10	26	2	1	4	2	3	6
CLC_2977	3131463	3132125		PBS lyase	YP_001388804.1	2	2	6	2	7	2	4	4	2	4	7	2	14	4	6	4	22	4	2	2	5	6	2	2	1	2	6	30	2	21	19	7	24	2	4	6	12	29	2	1	4	2	3	6
CLC_2978	3132213	3133631		GntR family transcriptional regulator	YP_001388805.1	10	10	12	10	7	2	4	4	10	4	7	2	8	4	6	4	25	4	10	10	5	12	2	2	1	10	6	34	10	24	22	7	28	2	4	2	14	20	2	1	4	2	3	6
CLC_2980	3134960	3135181		hypothetical protein	YP_001388807.1	4	4	6	4	7	2	4	4	4	4	7	4	8	4	6	4	15	4	4	4	5	6	4	2	1	4	6	4	4	11	4	7	4	2	4	4	11	10	2	1	4	2	3	6
CLC_2981	3135354	3135512		rubredoxin	YP_001388808.1	7	7	6	7	2	2	4	2	7	2	2	7	2	2	6	2	9	2	7	7	5	6	2	2	1	7	6	2	7	9	14	2	2	2	2	2	9	6	2	1	2	2	3	6
CLC_2982	3135641	3137425		GTP-binding protein	YP_001388809.1	11	11	14	11	7	2	4	4	11	4	7	26	8	4	6	4	30	4	11	11	5	40	23	12	1	11	6	42	11	28	36	7	33	12	4	29	17	41	12	1	4	2	3	6
CLC_2984	3138128	3138682		hypothetical protein	YP_001388811.1	2	2	2	2	6	2	4	4	2	4	6	2	7	4	2	4	16	4	2	2	5	2	16	2	1	2	2	16	2	19	17	6	4	2	4	2	9	10	2	1	4	2	3	2
CLC_2987	3141848	3142855		stage V sporulation protein AD	YP_001388814.1	12	12	14	12	7	2	4	4	12	4	7	12	18	4	6	4	5	4	12	12	5	14	23	2	1	12	6	31	12	25	5	7	4	2	4	17	16	30	2	1	4	2	3	11
CLC_2989	3143535	3144290	sigF	sporulation sigma factor SigF	YP_001388816.1	7	7	8	7	4	2	4	4	7	4	4	7	4	4	5	4	17	4	7	7	4	8	4	2	1	7	5	20	7	4	4	4	4	2	4	16	4	9	2	1	4	2	3	5
CLC_2990	3144309	3144731	spoIIAB	anti-sigma F factor	YP_001388817.1	8	8	5	8	4	2	3	3	8	3	4	8	6	3	5	3	3	3	8	8	4	5	2	2	1	8	5	2	8	3	3	4	3	2	3	8	3	8	2	1	3	2	2	5
CLC_2991	3144748	3145083	spoIIAA	anti-sigma F factor antagonist	YP_001388818.1	1	1	2	1	4	2	1	1	1	1	4	1	5	1	2	1	1	1	1	1	4	2	2	2	1	1	2	2	1	5	1	4	1	2	1	1	5	1	2	1	1	2	3	2
CLC_2995	3149291	3149944		sugar transferase	YP_001388822.1	10	10	6	10	7	2	4	4	10	12	7	10	14	12	6	12	20	12	10	10	5	6	5	2	1	10	6	26	10	19	12	7	12	2	12	11	8	11	2	1	12	2	3	6
CLC_2996	3149965	3151389		polysaccharide transporter	YP_001388823.1	11	11	6	11	7	2	4	4	11	4	7	11	15	4	6	4	25	4	11	11	5	6	21	2	1	11	6	33	11	24	4	7	27	2	4	12	13	12	2	1	4	2	3	6
CLC_2998	3153362	3154465		glycoside hydrolase family protein	YP_001388825.1	2	2	33	2	5	2	4	4	2	4	5	20	4	4	6	4	25	4	2	2	5	8	15	2	1	2	6	32	2	22	4	5	27	2	4	24	10	24	2	14	4	2	3	6
CLC_3009	3166388	3167497		NAD-binding Rossmann fold family oxidoreductase	YP_001388836.1	10	10	11	10	7	2	4	4	10	4	7	24	15	4	6	4	29	4	10	10	5	11	21	2	1	10	6	35	10	26	24	7	15	2	4	28	8	14	2	18	4	2	3	6
CLC_3016	3180479	3181375	galU	UTP-glucose-1-phosphate uridylyltransferase	YP_001388843.1	10	10	12	10	7	2	4	4	10	4	7	2	13	4	6	4	20	4	10	10	5	11	2	2	1	10	6	29	10	19	17	7	23	2	4	2	8	2	2	1	4	2	3	6
CLC_3017	3181425	3182501		hypothetical protein	YP_001388844.1	2	2	6	2	7	2	4	4	2	4	7	2	12	4	6	4	8	4	2	2	5	6	2	2	1	2	6	29	2	20	24	7	23	2	4	2	11	2	2	1	4	2	3	6
CLC_3019	3185359	3185895		50S ribosomal protein L25	YP_001388846.1	2	2	11	2	7	2	4	4	2	4	7	2	12	4	6	4	8	4	2	2	5	11	2	2	1	2	6	26	2	20	2	7	23	2	4	2	8	2	2	1	4	2	3	6
CLC_3020	3186102	3187562		Orn/Lys/Arg decarboxylase	YP_001388847.1	2	2	6	2	7	2	4	4	2	4	7	2	15	4	6	4	14	4	2	2	5	6	20	2	1	2	6	29	2	23	19	7	4	2	4	25	14	33	2	1	4	2	3	6
CLC_3022	3188778	3189680		phosphate acetyl/butyryl transferase	YP_001388849.1	8	8	14	8	7	2	4	4	8	4	7	8	4	4	6	4	4	4	8	8	5	6	19	2	1	8	6	31	8	22	20	7	25	8	4	8	13	30	2	1	4	2	3	6
CLC_3023	3190124	3191137		dehydrogenase, FMN-dependent	YP_001388850.1	2	2	7	2	8	2	4	4	2	4	9	2	4	4	7	4	10	4	2	2	6	7	2	2	1	2	7	35	2	24	22	9	4	31	4	25	17	34	2	1	4	2	3	14
CLC_3025	3192031	3194397		recombination and DNA strand exchange inhibitor protein	YP_001388852.1	2	2	16	2	8	2	5	4	2	4	8	2	17	4	7	4	29	4	2	2	6	12	23	2	1	2	7	44	2	26	36	8	32	39	4	28	14	42	2	1	4	2	3	7
CLC_3026	3194530	3196896		U32 family peptidase	YP_001388853.1	11	11	18	11	7	2	4	4	11	4	7	11	19	4	17	4	31	4	11	11	5	42	25	41	1	11	6	46	11	28	36	7	13	11	4	30	15	44	2	1	4	2	3	10
CLC_3033	3202795	3205176	pheT	phenylalanyl-tRNA synthetase subunit beta	YP_001388859.1	2	2	16	2	7	2	4	4	2	4	7	27	17	4	15	4	32	4	2	2	5	41	25	10	1	2	6	45	2	29	38	7	2	2	4	31	13	43	2	20	4	2	3	6
CLC_3034	3205337	3206356	pheS	phenylalanyl-tRNA synthetase subunit alpha	YP_001388860.1	9	9	1	9	7	2	4	4	9	4	7	9	14	4	6	4	7	4	9	9	5	1	20	11	1	9	6	35	9	7	4	7	28	2	4	25	7	33	2	1	4	2	3	6
CLC_3035	3206704	3207483		RNA methyltransferase	YP_001388861.1	11	11	6	11	7	2	4	4	11	4	7	11	15	4	6	4	8	4	11	11	5	30	20	12	1	11	6	20	11	8	27	7	20	2	4	23	8	14	2	1	4	2	3	10
CLC_3036	3207574	3208236		TrkA family potassium uptake protein	YP_001388862.1	4	4	6	4	7	2	4	4	4	4	7	4	4	4	6	4	20	4	4	4	5	6	15	10	1	4	6	19	4	8	23	7	4	2	4	19	8	8	2	1	4	2	3	6
CLC_3041	3211131	3213038	thrS	threonyl-tRNA synthetase	YP_001388867.1	10	10	43	10	7	2	4	4	10	4	7	10	18	4	6	4	31	4	10	10	5	13	25	11	1	10	6	42	10	28	38	7	34	2	4	30	8	16	2	1	4	2	3	6
CLC_3042	3213386	3214285		hypothetical protein	YP_001388868.1	10	10	6	10	7	2	4	4	10	4	7	10	4	4	6	4	8	4	10	10	5	6	22	11	1	10	6	33	10	26	32	7	11	2	4	28	8	35	2	18	4	2	3	6
CLC_3043	3214440	3215147		hypothetical protein	YP_001388869.1	10	10	6	10	7	2	4	4	10	4	7	10	11	4	17	4	8	4	10	10	5	6	21	11	1	10	6	35	10	25	31	7	29	2	4	27	15	34	2	19	4	2	3	6
CLC_3044	3215355	3216926		ABC transporter permease	YP_001388870.1	11	11	16	11	7	2	4	4	11	4	7	11	17	4	6	4	29	4	11	11	5	39	23	38	1	11	6	41	11	26	34	7	31	2	4	28	8	40	2	1	4	2	3	10
CLC_3054	3219458	3220198		hypothetical protein	YP_001388873.1	14	14	6	14	7	2	4	4	14	4	7	11	8	4	6	4	8	4	11	14	5	6	20	12	1	14	6	4	14	23	4	7	26	29	4	11	8	31	2	1	4	2	3	6
CLC_3056	3220855	3221814		oligopeptide/dipeptide ABC transporter ATP-binding protein	YP_001388875.1	11	11	13	11	7	2	4	4	11	4	7	11	17	4	6	4	16	4	11	11	5	13	22	12	1	11	6	2	11	24	31	7	29	2	4	26	16	2	2	1	4	2	3	6
CLC_3057	3221814	3222833		oligopeptide/dipeptide ABC transporter ATP-binding protein	YP_001388876.1	2	2	6	2	7	2	4	4	2	4	7	2	15	4	6	4	22	4	2	2	5	6	2	11	1	2	6	2	2	21	2	7	4	2	4	2	8	2	2	18	4	2	3	6
CLC_3058	3222847	3223764		oligopeptide/dipeptide ABC transporter permease	YP_001388877.1	5	5	6	5	7	2	4	4	5	4	7	5	14	4	6	4	22	4	5	5	5	10	5	2	1	5	6	28	5	20	25	7	24	2	4	5	8	11	2	1	4	2	3	6
CLC_3059	3223780	3224709		oligopeptide/dipeptide ABC transporter permease	YP_001388878.1	11	11	12	11	7	2	4	4	11	4	7	11	18	4	6	4	28	4	11	11	5	6	22	2	1	11	6	33	11	26	14	7	31	2	4	14	16	14	2	21	4	2	3	10
CLC_3062	3227972	3228850	dapA	dihydrodipicolinate synthase	YP_001388881.1	11	11	10	11	7	2	4	4	11	4	7	11	18	4	6	4	16	4	11	11	5	10	8	2	1	11	6	8	11	25	29	7	28	2	4	17	16	14	2	21	4	2	3	10
CLC_3063	3229073	3229828	dapB-2	dihydrodipicolinate reductase	YP_001388882.1	11	11	10	11	7	2	4	4	11	4	7	12	19	4	6	4	28	4	11	11	5	10	18	12	1	11	6	18	11	27	31	7	4	2	4	18	17	15	2	1	4	2	3	10
CLC_3065	3231795	3232505		2,3,4,5-tetrahydropyridine-2,6-dicarboxylate N-succinyltransferase	YP_001388884.1	9	9	6	9	7	2	4	4	9	4	7	9	14	4	6	4	8	4	9	9	5	6	14	2	1	9	6	14	9	8	22	7	4	2	4	13	8	13	2	1	4	2	3	6
CLC_3067	3233400	3233897		hypothetical protein	YP_001388886.1	2	2	6	2	7	2	4	4	2	4	7	2	12	4	6	4	8	4	2	2	5	19	12	2	1	2	6	12	2	8	7	7	4	2	4	11	8	11	2	15	4	2	3	6
CLC_3069	3235012	3235539		hypothetical protein	YP_001388888.1	2	2	6	2	7	2	4	4	2	4	7	2	13	4	6	4	8	4	2	2	5	6	18	2	1	2	6	10	2	20	11	7	4	2	4	10	8	10	2	1	4	2	3	6
CLC_3070	3235542	3236426		hypothetical protein	YP_001388889.1	11	11	12	11	7	2	4	4	11	4	7	11	7	4	6	4	8	4	11	11	5	6	13	11	1	11	6	23	11	19	17	7	4	2	4	13	8	4	2	1	4	2	3	6
CLC_3072	3236835	3238124	folC	bifunctional folylpolyglutamate synthase/ dihydrofolate synthase	YP_001388891.1	12	12	18	12	7	2	4	4	12	4	7	12	19	4	6	4	8	4	12	12	5	11	17	12	1	12	6	37	12	29	27	7	4	2	4	31	16	15	2	1	4	2	3	11
CLC_3073	3238570	3241215	valS	valyl-tRNA synthetase	YP_001388892.1	10	10	17	10	7	2	4	4	10	4	7	10	18	4	6	4	35	4	10	10	5	42	29	11	1	10	6	46	10	32	30	7	4	2	4	34	15	44	2	21	4	2	3	6
CLC_3074	3241236	3241742		acetyltransferase	YP_001388893.1	10	10	5	10	6	2	2	2	10	15	6	10	2	15	5	15	7	15	10	10	4	5	2	10	1	10	5	30	10	10	2	6	2	2	2	24	13	11	2	1	15	2	3	5
CLC_3080	3247099	3251391		CoA-substrate-specific enzyme activase	YP_001388899.1	9	25	17	9	7	2	4	4	9	4	7	27	19	4	6	4	32	4	9	9	5	42	24	10	1	9	6	46	9	29	10	7	35	2	4	31	15	44	2	21	4	2	3	6
CLC_3081	3251713	3252474		ABC transporter ATP-binding protein	YP_001388900.1	4	4	5	4	6	2	4	4	4	4	6	4	4	4	5	4	7	4	4	4	4	5	4	4	1	4	5	24	4	20	26	6	4	4	4	4	7	4	4	1	4	4	3	9
CLC_3082	3252471	3253274		ABC transporter permease	YP_001388901.1	10	10	6	10	7	2	4	4	10	13	7	10	10	13	6	13	22	13	10	10	5	29	19	10	1	10	6	27	10	22	10	7	10	19	4	11	12	11	19	1	13	19	3	6
CLC_3083	3253418	3253765		hypothetical protein	YP_001388902.1	2	2	5	2	2	2	2	2	2	2	2	2	2	2	5	2	2	2	2	2	4	5	2	2	1	2	5	2	2	14	17	2	2	2	2	2	2	2	2	1	2	2	3	5
CLC_3086	3256045	3257274		M16 family peptidase	YP_001388905.1	2	2	10	2	7	2	4	4	2	4	7	2	13	4	6	4	8	4	2	2	5	28	18	2	1	2	6	2	2	8	24	7	13	2	4	11	8	11	2	1	4	2	3	6
CLC_3087	3257495	3257998		hypothetical protein	YP_001388906.1	1	1	12	1	6	1	3	3	1	3	6	1	13	3	5	3	7	3	1	1	4	5	10	1	1	1	5	1	1	19	23	6	13	1	3	10	11	10	1	1	3	1	2	5
CLC_3093	3261651	3264014		formate acetyltransferase	YP_001388912.1	12	12	18	12	7	2	4	4	12	4	7	12	19	4	6	4	31	4	12	12	5	40	25	2	1	12	6	43	12	28	36	7	19	2	4	30	16	42	2	1	4	2	3	11
CLC_3098	3267309	3269045		von Willebrand factor A	YP_001388917.1	9	9	16	9	7	2	4	4	9	4	7	9	17	4	6	4	27	4	9	9	5	39	22	2	1	9	6	41	9	24	33	7	30	36	4	26	14	31	2	1	4	2	3	11
CLC_3099	3269068	3270396		ATPase AAA	YP_001388918.1	11	11	6	11	7	2	4	4	11	4	7	22	16	4	6	4	26	4	11	11	5	6	20	2	1	11	6	35	11	8	30	7	16	2	4	25	8	34	2	1	4	2	3	6
CLC_3102	3273428	3273622		(Fe-S)-binding protein	YP_001388921.1	5	5	4	5	3	1	1	1	5	1	3	1	1	1	4	1	5	1	5	5	3	4	1	1	1	5	4	16	5	1	1	3	1	1	1	7	8	15	1	1	1	1	2	4
CLC_3103	3273865	3274758		hypothetical protein	YP_001388922.1	10	10	6	10	7	2	4	4	10	4	7	24	2	4	6	4	27	4	10	10	5	6	22	2	1	10	6	22	10	26	30	7	2	2	4	12	14	34	2	1	4	2	3	6
CLC_3107	3278868	3279875		electron transfer flavoprotein subunit alpha/FixB family protein	YP_001388926.1	11	11	15	11	7	2	4	4	11	4	7	2	16	4	6	4	24	4	11	11	5	6	14	2	1	11	6	14	11	23	16	7	16	2	4	14	8	29	2	1	4	2	3	6
CLC_3108	3279888	3280667		electron transfer flavoprotein subunit beta/FixA family protein	YP_001388927.1	11	11	6	11	7	2	4	4	11	4	7	4	4	4	6	4	23	4	11	11	5	6	19	2	1	11	6	22	11	21	4	7	4	2	4	22	8	12	2	1	4	2	3	6
CLC_3109	3280679	3281818	bcd	butyryl-CoA dehydrogenase	YP_001388928.1	9	9	6	9	7	2	4	4	9	4	7	16	16	4	6	4	25	4	9	9	5	6	19	11	1	9	6	19	9	22	28	7	16	2	4	24	14	12	2	1	4	2	3	6
CLC_3110	3282012	3283190		acetyl-CoA acetyltransferase	YP_001388929.1	9	9	6	9	7	2	4	4	9	4	7	12	15	4	6	4	25	4	9	9	5	6	22	2	1	9	6	22	9	24	12	7	12	2	4	22	13	11	2	1	4	2	3	6
CLC_3111	3283215	3284045	hbd	3-hydroxybutyryl-CoA dehydrogenase	YP_001388930.1	11	11	6	11	7	2	4	4	11	4	7	4	4	4	6	4	13	4	11	11	5	6	4	8	1	11	6	4	11	20	24	7	4	2	4	21	13	14	2	1	4	2	3	10
CLC_3112	3284076	3284858	crt	3-hydroxybutyryl-CoA dehydratase	YP_001388931.1	11	11	16	11	7	2	4	4	11	4	7	12	12	4	6	4	14	4	11	11	5	30	23	12	1	11	6	23	11	24	2	7	12	2	4	13	14	31	2	19	4	2	3	6
CLC_3113	3285274	3285492		hypothetical protein	YP_001388932.1	7	7	1	7	5	2	4	4	7	4	5	4	4	4	1	4	1	4	7	7	4	1	12	4	1	7	1	4	7	16	4	5	4	2	4	1	1	1	2	1	4	2	3	1
CLC_3115	3286909	3288201		xanthine/uracil permease	YP_001388934.1	4	17	11	4	7	2	4	4	4	4	7	19	4	4	6	4	22	4	4	4	5	6	16	4	1	4	6	30	4	21	4	7	4	2	4	10	4	29	2	1	4	2	3	6
CLC_3116	3288603	3289499		HDIG domain-containing protein	YP_001388935.1	11	11	17	11	7	2	4	4	11	4	7	25	18	4	6	4	16	4	11	11	5	6	24	12	1	11	6	31	11	27	25	7	18	2	4	2	16	2	34	1	4	2	3	6
CLC_3117	3289567	3289719		hypothetical protein	YP_001388936.1	2	2	1	2	2	2	2	2	2	2	2	5	5	2	1	2	2	2	2	2	2	1	6	5	1	2	1	5	2	9	5	2	5	2	2	6	2	6	2	1	2	2	3	1
CLC_3120	3291078	3291542		phosphodiesterase	YP_001388939.1	9	9	12	9	7	2	4	4	9	4	7	4	4	4	6	4	8	4	9	9	5	6	11	4	1	9	6	24	9	17	4	7	4	2	4	18	8	11	2	1	4	2	3	6
CLC_3123	3292932	3294938		methyl-accepting chemotaxis protein	YP_001388942.1	10	10	14	10	7	2	4	4	10	4	7	10	4	4	6	4	8	4	10	10	5	33	21	2	1	10	6	34	10	23	29	7	26	2	4	13	8	13	2	1	4	2	3	6
CLC_3124	3295133	3295678		rubredoxin/rubrerythrin	YP_001388943.1	10	10	6	10	7	2	4	4	10	4	7	10	4	4	6	4	8	4	10	10	5	6	10	2	1	10	6	2	10	15	4	7	4	18	4	16	8	10	2	1	4	2	3	6
CLC_3125	3296320	3297018	pflA	pyruvate formate-lyase activating enzyme	YP_001388944.1	11	11	14	11	7	2	4	4	11	4	7	18	15	4	6	4	8	4	11	11	5	6	12	2	1	11	6	28	11	20	4	7	15	2	4	12	8	12	2	1	4	2	3	6
CLC_3127	3299938	3300189		hypothetical protein	YP_001388946.1	6	6	6	6	5	2	4	4	6	4	5	6	4	4	6	4	7	4	6	6	5	6	7	2	1	6	6	9	6	7	4	5	4	2	4	14	10	9	2	1	4	2	3	6
CLC_3128	3300617	3301186		ribosomal 5S rRNA E-loop binding protein Ctc/L25/TL5	YP_001388947.1	8	8	10	8	6	2	4	4	8	4	6	8	4	4	2	4	4	4	8	8	5	2	15	2	1	8	2	4	8	7	4	6	4	2	4	4	4	4	2	13	4	2	3	2
CLC_3130	3302193	3302621		FUR family transcriptional regulator	YP_001388949.1	2	2	7	2	6	2	5	4	2	4	6	14	4	4	7	4	4	4	2	2	6	7	4	2	1	2	7	4	2	8	4	6	4	2	4	10	4	10	2	1	4	2	3	7
CLC_3133	3305121	3306077		hypothetical protein	YP_001388952.1	10	10	11	10	7	2	4	4	10	4	7	2	4	4	6	4	23	4	10	10	5	6	12	2	1	10	6	25	10	21	4	7	4	2	4	12	14	12	2	1	4	2	3	6
CLC_3137	3307701	3308426		CAAX amino terminal protease	YP_001388956.1	10	10	11	10	6	2	2	2	10	2	6	10	2	2	5	2	22	2	10	10	4	9	19	2	1	10	5	31	10	21	2	6	2	2	2	12	14	30	2	1	2	2	3	9
CLC_3138	3308450	3309034	engB	ribosome biogenesis GTP-binding protein YsxC	YP_001388957.1	2	2	11	2	6	2	2	2	2	2	6	2	2	2	5	2	2	2	2	2	4	5	2	2	1	2	5	2	2	2	2	6	2	2	2	10	2	10	2	1	2	2	3	5
CLC_3142	3314624	3315208	clpP	ATP-dependent Clp protease proteolytic subunit	YP_001388961.1	2	2	5	2	2	2	2	2	2	2	2	2	8	2	5	2	2	2	2	2	4	5	11	2	1	2	5	2	2	2	2	2	8	2	2	2	2	2	2	1	2	2	3	5
CLC_3143	3315334	3316626	tig	trigger factor	YP_001388962.1	2	2	17	2	7	2	4	4	2	4	7	2	4	4	6	4	27	4	2	2	5	35	25	2	1	2	6	38	2	27	4	7	4	2	4	28	15	28	2	1	4	2	3	10
CLC_3144	3316804	3317589		AP endonuclease	YP_001388963.1	2	2	6	2	7	2	4	4	2	4	7	2	4	4	6	4	8	4	2	2	5	6	20	2	1	2	6	27	2	23	4	7	4	2	4	12	8	12	2	1	4	2	3	6
CLC_3146	3318722	3319297	pyrE	orotate phosphoribosyltransferase	YP_001388965.1	2	2	6	2	7	2	4	4	2	4	7	2	13	4	6	4	8	4	2	2	5	6	4	2	1	2	6	21	2	18	4	7	13	2	4	8	8	8	2	1	4	2	3	6
CLC_3148	3320227	3320982	pyrK	dihydroorotate dehydrogenase electron transfer subunit	YP_001388967.1	9	9	15	9	7	2	4	4	9	4	7	9	12	4	6	4	8	4	9	9	5	6	19	2	1	9	6	9	9	25	9	7	12	2	4	14	13	31	2	1	4	2	3	6
CLC_3150	3322002	3323192	pyrC	dihydroorotase, multifunctional complex type	YP_001388969.1	12	12	14	12	7	2	4	4	12	4	7	12	16	4	6	4	30	4	12	12	5	6	23	2	1	12	6	39	12	28	34	7	16	2	4	29	17	38	37	1	4	2	3	6
CLC_3151	3323214	3323654	pyrI	aspartate carbamoyltransferase	YP_001388970.1	2	2	5	2	6	2	2	2	2	2	6	2	9	2	5	2	7	2	2	2	4	5	2	2	1	2	5	2	2	7	2	6	9	2	2	7	7	7	2	1	2	2	3	5
CLC_3152	3323656	3324579	pyrB	aspartate carbamoyltransferase	YP_001388971.1	11	11	6	11	7	2	4	4	11	4	7	9	13	4	6	4	19	4	11	11	5	6	2	2	1	11	6	1	11	17	24	7	13	26	4	18	12	12	2	1	4	2	3	6
CLC_3153	3324834	3325592		CoA-substrate-specific enzyme activase	YP_001388972.1	1	1	6	1	7	2	4	4	1	4	7	1	1	4	6	4	8	4	1	1	5	6	17	2	1	1	6	1	1	8	23	7	1	2	4	20	10	8	2	1	4	2	3	6
CLC_3154	3325615	3325812		hypothetical protein	YP_001388973.1	1	1	4	1	5	1	1	1	1	1	5	1	1	1	4	1	1	1	1	1	3	4	1	1	1	1	4	1	1	1	1	5	1	1	1	3	3	1	1	1	1	1	2	7
CLC_3155	3326172	3327431		R-2-hydroxyglutaryl-CoA dehydratase subunit	YP_001388974.1	12	12	16	12	7	2	4	4	12	4	7	12	4	4	6	22	27	4	12	12	5	11	15	2	1	12	6	1	12	25	32	7	4	2	4	26	14	36	2	1	4	2	3	11
CLC_3206	3340453	3340608		hypothetical protein	YP_001388989.1	1	1	5	1	1	1	3	3	1	3	1	1	3	3	5	3	1	3	1	1	4	5	1	1	1	1	5	1	1	1	3	1	1	1	3	1	1	1	1	1	3	1	2	5
CLC_3208	3342327	3343757	gatB	aspartyl/glutamyl-tRNA amidotransferase subunit B	YP_001388991.1	2	2	14	2	7	2	4	4	2	4	7	2	4	4	6	4	13	4	2	2	5	28	18	2	1	2	6	30	2	20	4	7	24	2	4	2	13	29	2	1	4	2	3	6
CLC_3209	3343793	3345250	gatA	aspartyl/glutamyl-tRNA amidotransferase subunit A	YP_001388992.1	2	2	15	2	7	2	4	4	2	4	7	2	4	4	6	4	24	4	2	2	5	6	21	2	1	2	6	30	2	23	4	7	2	2	4	2	13	29	2	18	4	2	3	6
CLC_3210	3345287	3345574	gatC	aspartyl/glutamyl-tRNA amidotransferase subunit C	YP_001388993.1	2	2	8	2	2	2	4	4	2	10	2	2	4	10	5	10	4	10	2	2	2	5	4	2	1	2	5	15	2	14	4	2	2	2	4	2	4	2	2	1	10	2	3	5
CLC_3212	3347217	3347486		hypothetical protein	YP_001388995.1	2	2	5	2	3	2	4	4	2	4	3	2	4	4	5	4	6	4	2	2	3	5	2	2	1	2	5	2	2	11	4	3	2	2	4	8	6	2	2	1	4	2	3	5
CLC_3215	3351936	3352235		TrpR family protein	YP_001388998.1	2	2	5	2	6	2	2	2	2	2	6	2	2	2	5	2	7	2	2	2	4	5	13	2	1	2	5	2	2	7	2	6	2	2	2	2	7	2	2	1	2	2	3	5
CLC_3216	3352533	3353249		RNA pseudouridine synthase	YP_001388999.1	2	2	14	2	7	2	4	4	2	4	7	2	4	4	6	4	8	4	2	2	5	6	17	2	1	2	6	17	2	8	4	7	4	2	4	8	8	26	2	1	4	2	3	6
CLC_3217	3353333	3354049		Slt family transglycosylase	YP_001389000.1	2	2	9	2	6	2	2	2	2	2	6	2	13	2	5	2	11	2	2	2	4	5	18	2	1	2	5	18	2	7	2	6	13	2	2	24	11	10	2	1	2	2	3	5
CLC_3218	3354063	3356066		triple tyrosine motif-containing protein	YP_001389001.1	9	9	15	9	7	2	4	4	9	4	7	25	4	4	6	4	28	4	9	9	5	6	2	2	1	9	6	9	9	8	33	7	4	2	4	27	13	37	2	1	4	2	3	6
CLC_3219	3356200	3356367		hypothetical protein	YP_001389002.1	2	2	5	2	4	2	2	2	2	2	4	2	2	2	5	2	4	2	2	2	4	5	2	2	1	2	5	2	2	4	2	4	2	2	2	4	4	4	2	1	2	2	3	5
CLC_3221	3356976	3358328	pgi	glucose-6-phosphate isomerase	YP_001389004.1	2	2	15	2	7	2	4	4	2	4	7	25	12	4	6	4	13	4	2	2	5	6	23	2	1	2	6	37	2	27	4	7	24	2	4	28	13	35	2	1	4	2	3	6
CLC_3229	3366453	3367247		electron transfer flavoprotein subunit beta/FixA family protein	YP_001389011.1	11	11	6	11	7	2	4	4	11	4	7	2	16	4	6	4	8	4	11	11	5	6	12	2	1	11	6	28	11	23	4	7	25	2	4	4	13	27	2	6	4	2	3	6
CLC_3237	3376878	3378410	guaA	GMP synthase	YP_001389019.1	10	10	15	10	8	2	4	4	10	4	8	21	16	4	7	4	26	4	10	10	6	12	2	2	1	10	7	2	10	23	32	8	29	2	4	25	13	36	2	1	4	2	3	12
CLC_3240	3381145	3382770	groEL	molecular chaperone GroEL	YP_001389022.1	2	2	11	2	7	2	4	4	2	4	7	18	12	4	6	4	5	4	2	2	5	6	2	2	1	2	6	2	2	20	4	7	12	2	4	22	5	29	2	1	4	2	3	6
CLC_3241	3382800	3383087	groES	co-chaperonin GroES	YP_001389023.1	2	2	6	2	4	2	4	4	2	4	4	2	4	4	6	4	7	4	2	2	5	6	2	15	1	2	6	2	2	7	4	4	4	2	4	2	7	2	2	1	4	2	3	6
CLC_3244	3385229	3386722		[Fe] hydrogenase	YP_001389026.1	12	12	13	12	7	2	4	4	12	4	7	26	18	4	6	4	31	4	12	12	5	38	2	2	1	12	6	36	12	28	4	7	25	2	4	30	16	40	2	21	4	2	3	11
CLC_3245	3386895	3387812		8-oxoguanine DNA glycosylase	YP_001389027.1	11	11	6	11	7	2	4	4	11	4	7	19	14	4	6	4	13	4	11	11	5	6	12	2	1	11	6	26	11	21	4	7	4	2	4	22	13	29	2	1	4	2	3	10
CLC_3246	3387962	3389347	gltA-2	oxidoreductase	YP_001389028.1	11	11	12	11	7	2	4	4	11	13	7	25	4	13	6	13	15	13	11	11	5	6	15	2	1	11	6	37	11	27	4	7	4	2	4	23	15	35	2	1	13	2	3	6
CLC_3248	3390468	3391100		redox-sensing transcriptional repressor Rex	YP_001389030.1	4	4	6	4	7	2	4	4	4	4	7	4	11	4	6	4	9	4	4	4	5	6	10	2	1	4	6	4	4	16	4	7	11	2	4	14	9	2	2	1	4	2	3	6
CLC_3249	3391300	3393222		drug resistance ABC transporter ATP-binding protein	YP_001389031.1	12	12	19	12	7	2	4	4	12	20	7	28	21	20	6	20	33	20	12	12	5	11	12	2	1	12	6	12	12	30	36	7	36	2	4	32	17	2	2	1	20	2	3	11
CLC_3250	3393563	3394327		LytTr family DNA-binding response regulator	YP_001389032.1	2	2	16	2	7	2	4	4	2	4	7	21	4	4	6	4	24	4	2	2	5	29	21	2	1	2	6	27	2	24	4	7	4	2	4	25	14	12	2	1	4	2	3	10
CLC_3252	3396205	3397623	cstA	carbon starvation protein CstA	YP_001389034.1	10	10	16	10	7	2	4	4	10	17	7	26	18	17	15	17	31	17	10	10	5	6	12	2	1	10	6	12	10	28	34	7	34	2	4	30	13	38	2	21	17	2	3	6
CLC_3254	3400982	3404416	pyc	pyruvate carboxylase	YP_001389036.1	11	11	17	11	9	2	5	4	11	5	9	30	20	5	8	5	35	5	11	11	7	43	28	2	1	11	8	34	11	32	38	9	5	41	5	34	15	44	2	1	5	2	3	8
CLC_3256	3406122	3406745		endodeoxyribonuclease RusA	YP_001389038.1	2	2	6	2	7	2	4	4	2	4	7	8	13	4	6	4	8	4	2	2	5	6	8	2	1	2	6	8	2	21	11	7	25	2	4	8	12	2	2	1	4	2	3	10
CLC_3258	3407122	3408378		pyridine nucleotide-disulfide oxidoreductase	YP_001389040.1	2	2	11	2	7	2	4	4	2	12	7	17	18	12	6	12	16	12	2	2	5	13	17	2	1	2	6	33	2	27	15	7	30	2	24	17	16	2	2	1	12	2	3	6
CLC_3262	3409195	3410085		hypothetical protein	YP_001389042.1	2	2	12	2	7	2	4	4	2	13	7	25	16	13	10	13	29	13	11	2	5	36	25	2	1	2	6	34	2	28	16	7	32	2	4	15	17	2	2	1	13	2	3	10
CLC_3263	3410101	3411009		manganese/zinc/iron chelate ABC transporter substrate-binding protein	YP_001389043.1	2	2	10	2	7	2	4	4	2	14	7	25	16	14	6	14	29	14	2	2	5	10	23	2	1	2	6	34	2	27	33	7	16	2	4	13	12	2	2	1	14	2	3	10
CLC_3265	3412586	3413044		hypothetical protein	YP_001389045.1	2	2	6	2	7	2	4	4	2	10	7	11	10	10	6	10	11	10	2	2	5	6	11	2	1	2	6	11	2	11	11	7	11	2	4	11	11	11	2	1	10	2	3	6
CLC_3268	3414563	3415786	tyrS-2	tyrosyl-tRNA synthetase	YP_001389048.1	2	2	12	2	7	2	4	4	2	16	7	2	17	16	6	16	26	16	2	2	5	6	2	2	1	2	6	36	2	24	13	7	28	2	4	2	14	35	2	1	16	2	3	6
CLC_3269	3416019	3416426		hypothetical protein	YP_001389049.1	2	2	1	2	6	2	4	4	2	7	6	2	7	7	1	7	2	7	2	2	5	1	12	2	1	2	1	17	2	7	2	6	2	2	4	2	7	16	2	1	7	2	3	1
CLC_3273	3418937	3419929		PAP2 family protein	YP_001389053.1	2	2	6	2	7	2	4	4	2	4	7	2	14	4	6	4	4	4	2	2	5	6	2	2	1	2	6	27	2	21	11	7	4	2	4	2	12	2	2	1	4	2	3	6
CLC_3274	3420018	3421607	prfC	peptide chain release factor 3	YP_001389054.1	2	2	14	2	5	2	4	4	2	4	5	2	15	4	6	4	25	4	2	2	5	9	2	2	1	2	6	2	2	23	30	5	28	2	4	24	12	2	2	18	4	2	3	9
CLC_3275	3422112	3422918		HAD family hydrolase	YP_001389055.1	11	11	12	11	7	2	4	4	11	4	7	11	15	4	6	4	23	4	11	11	5	6	11	11	1	11	6	11	11	21	13	7	25	11	4	11	14	11	2	1	4	2	3	6
CLC_3276	3423037	3424035	trpS	tryptophanyl-tRNA synthetase	YP_001389056.1	2	2	14	2	7	2	4	4	2	4	7	2	15	4	6	4	24	4	2	2	5	6	2	2	1	2	6	29	2	13	12	7	27	2	4	23	13	19	2	1	4	2	3	6
CLC_3278	3424648	3425022		desulfoferrodoxin	YP_001389058.1	2	2	8	2	5	2	4	4	2	4	5	9	10	4	6	4	20	4	2	2	5	6	9	2	1	2	6	9	2	18	10	5	10	2	4	19	11	9	2	1	4	2	3	6
CLC_3279	3425205	3425399		hypothetical protein	YP_001389059.1	2	2	9	2	7	2	4	4	2	4	7	2	11	4	6	4	17	4	2	2	5	6	10	2	1	2	6	10	2	16	11	7	20	2	4	10	11	10	2	1	4	2	3	6
CLC_3281	3434525	3435811	lysA	diaminopimelate decarboxylase	YP_001389061.1	2	2	6	2	7	2	4	4	2	4	7	2	13	4	6	4	22	4	2	2	5	6	17	2	1	2	6	28	2	20	10	7	25	2	4	21	11	21	2	1	4	2	3	6
CLC_3282	3435827	3437029	lysC	aspartokinase	YP_001389062.1	10	10	14	10	7	2	4	4	10	4	7	10	15	4	6	4	25	4	10	10	5	6	20	10	1	10	6	32	10	24	31	7	13	2	4	21	12	35	2	1	4	2	3	6
CLC_3284	3438872	3440050		cation efflux family protein	YP_001389064.1	8	8	14	8	7	2	4	4	8	4	7	8	15	4	6	4	8	4	8	8	5	6	8	8	1	8	6	28	8	23	13	7	13	2	4	24	8	20	2	1	4	2	3	6
CLC_3285	3440187	3441278		hypothetical protein	YP_001389065.1	8	8	13	8	7	2	4	4	8	4	7	8	12	4	6	4	22	4	8	8	5	6	8	8	1	8	6	26	8	20	12	7	12	2	4	21	11	8	2	16	4	2	3	6
CLC_3288	3446096	3447487		dipeptidase PepV	YP_001389068.1	2	2	15	2	7	2	4	4	2	4	7	2	12	4	6	4	8	4	2	2	5	6	21	2	1	2	6	8	2	24	30	7	12	2	4	11	13	11	2	1	4	2	3	2
CLC_3292	3450378	3452036		SulP family sulfate permease	YP_001389072.1	2	2	15	2	7	2	4	4	2	16	7	2	17	16	6	16	30	16	2	2	5	38	24	2	1	2	6	36	2	27	35	7	25	2	4	29	13	40	2	1	16	2	3	2
CLC_3297	3457051	3457254		hypothetical protein	YP_001389077.1	2	2	6	2	7	2	4	4	2	4	7	2	6	4	6	4	7	4	2	2	5	6	7	2	1	2	6	9	2	15	6	7	6	2	4	9	7	9	2	1	4	2	3	2
CLC_3299	3458743	3459828		hypothetical protein	YP_001389079.1	11	11	15	11	7	2	4	4	11	4	7	11	16	4	6	4	14	4	11	11	5	15	23	11	1	11	6	33	11	26	4	7	4	2	4	27	14	22	2	1	4	2	3	10
CLC_3301	3461088	3461384		PTS system lactose/cellobiose-specific family IIA subunit	YP_001389081.1	2	2	2	2	5	2	4	4	2	4	5	2	7	4	2	4	5	4	2	2	5	2	13	2	1	2	2	5	2	15	4	5	17	2	4	5	5	18	2	10	4	2	3	2
CLC_3302	3461626	3461934		PTS system lactose/cellobiose-specific family IIB subunit	YP_001389082.1	2	2	9	2	7	2	4	4	2	4	7	2	12	4	6	4	10	4	2	2	5	9	16	2	1	2	6	10	2	6	4	7	5	2	4	10	10	10	2	1	4	2	3	6
CLC_3303	3462054	3464783		sigma-54 dependent transcriptional regulator	YP_001389083.1	2	2	2	2	7	2	4	4	2	4	7	2	15	4	6	4	29	4	2	2	5	40	24	10	1	2	6	44	2	27	34	7	31	37	4	28	12	42	2	1	4	2	3	6
CLC_3313	3476893	3477246		hypothetical protein	YP_001389093.1	2	2	11	2	7	2	4	4	2	4	7	2	14	4	6	4	8	4	2	2	5	11	19	10	1	2	6	2	2	2	23	7	4	2	4	8	13	8	2	1	4	2	3	6
CLC_3314	3477573	3478583		aldo/keto reductase	YP_001389094.1	2	2	11	2	7	2	4	4	2	4	7	2	17	4	6	4	30	4	2	2	5	38	24	10	1	2	6	2	2	27	35	7	4	2	4	29	15	14	2	1	4	2	3	6
CLC_3316	3480518	3481477	pfkA	6-phosphofructokinase	YP_001389096.1	2	2	10	2	5	2	4	4	2	4	5	2	7	4	6	4	21	4	2	2	5	11	16	9	1	2	6	2	2	5	25	5	12	2	19	4	5	18	2	1	4	2	3	6
CLC_3317	3481719	3485276	dnaE	DNA polymerase III DnaE	YP_001389097.1	2	2	13	2	7	2	4	4	2	17	7	2	18	17	6	17	29	17	2	2	5	13	24	11	1	2	6	45	2	27	36	7	32	2	4	2	15	43	2	1	17	2	3	6
CLC_3318	3485439	3486386		hypothetical protein	YP_001389098.1	2	2	9	2	5	2	4	4	2	4	5	2	7	4	14	4	21	4	2	2	5	9	7	2	1	2	6	7	2	20	4	5	4	2	4	7	12	18	2	1	4	2	3	9
CLC_3319	3486393	3487730		hypothetical protein	YP_001389099.1	2	2	9	2	7	2	4	4	2	4	7	2	2	4	6	4	2	4	2	2	5	9	2	2	1	2	6	2	2	19	4	7	22	2	4	2	12	26	2	1	4	2	3	9
CLC_3320	3487727	3488611		hypothetical protein	YP_001389100.1	2	2	6	2	2	2	4	4	2	4	2	2	2	4	6	4	14	4	2	2	5	6	2	2	1	2	6	2	2	12	17	2	17	2	4	2	2	8	2	1	4	2	3	6
CLC_3321	3488731	3489651	murB	UDP-N-acetylenolpyruvoylglucosamine reductase	YP_001389101.1	8	8	6	8	7	2	4	4	8	4	7	8	8	4	6	4	19	4	8	8	5	6	8	8	1	8	6	8	8	16	22	7	11	2	4	18	8	10	2	1	4	2	3	6
CLC_3322	3489720	3490451		hydrolase	YP_001389102.1	8	8	6	8	7	2	4	4	8	4	7	8	13	4	6	4	22	4	8	8	5	6	8	8	1	8	6	8	8	19	27	7	4	2	4	21	8	32	2	1	4	2	3	6
CLC_3323	3490500	3492356	uvrC	excinuclease ABC subunit C	YP_001389103.1	2	2	15	2	7	2	4	4	2	4	7	2	16	4	6	4	29	4	2	2	5	6	23	2	1	2	6	2	2	26	37	7	32	40	4	28	14	45	2	1	4	2	3	6
CLC_3324	3492370	3492978		metal-dependent hydrolase, membrane-bound	YP_001389104.1	2	2	6	2	7	2	4	4	2	4	7	2	2	4	6	4	9	4	2	2	5	6	2	2	1	2	6	2	2	9	9	7	9	2	4	9	2	19	2	1	4	2	3	6
CLC_3326	3494089	3495519		penicillin-binding protein	YP_001389106.1	8	8	14	8	7	2	4	4	8	15	7	8	8	15	6	15	19	15	8	8	5	6	19	8	1	8	6	8	8	22	28	7	26	2	4	23	8	19	2	1	15	2	3	6
CLC_3327	3495524	3496753		cell cycle protein FtsW	YP_001389107.1	2	2	10	2	2	2	2	2	2	2	2	2	11	2	5	2	6	2	2	2	4	5	15	2	1	2	5	2	2	17	25	2	21	2	2	2	2	29	2	1	2	2	3	5
CLC_3328	3496764	3497201		FHA domain-containing protein	YP_001389108.1	2	2	4	2	2	2	2	2	2	2	2	2	2	2	4	2	2	2	2	2	2	4	12	2	1	2	4	2	2	2	2	2	2	2	2	14	2	2	2	1	2	2	3	4
CLC_3330	3500141	3502129	uvrB	excinuclease ABC subunit B	YP_001389110.1	10	10	16	10	7	2	4	4	10	4	7	10	17	4	6	4	8	4	10	10	5	6	22	11	1	10	6	34	10	24	14	7	13	2	4	26	8	13	2	1	4	2	3	6
CLC_3333	3504930	3505820		cell division protein FtsX	YP_001389113.1	9	9	6	9	7	2	4	4	9	4	7	9	11	4	6	4	8	4	9	9	5	6	11	11	1	9	6	11	9	17	4	7	11	11	4	11	8	11	11	1	4	11	3	6
CLC_3338	3509011	3509835		transketolase	YP_001389118.1	10	10	6	10	7	2	4	4	10	4	7	10	4	4	6	4	11	4	10	10	5	6	2	2	1	10	6	22	10	17	4	7	19	2	4	2	11	4	2	1	4	2	3	6
CLC_3339	3510098	3510451		PemK family protein	YP_001389119.1	6	6	1	6	1	1	1	1	6	1	1	6	1	1	1	1	4	1	6	6	3	1	1	1	1	6	1	1	6	1	1	1	4	1	1	1	4	1	1	1	1	1	2	1
CLC_3341	3510870	3512030	alr	alanine racemase	YP_001389121.1	11	11	6	11	7	2	4	4	11	4	7	11	16	4	6	4	24	4	11	11	5	6	15	2	1	11	6	27	11	22	29	7	22	2	4	15	14	31	2	1	4	2	3	6
CLC_3342	3512058	3512672		hypothetical protein	YP_001389122.1	5	5	6	5	7	2	4	4	5	4	7	5	4	4	6	4	21	4	5	5	5	6	2	2	1	5	6	18	5	20	4	7	20	25	4	2	4	18	2	1	4	2	3	6
CLC_3344	3514371	3514751	acpS	holo-(acyl-carrier-protein) synthase	YP_001389124.1	9	9	10	9	6	2	4	4	9	4	6	9	5	4	1	4	12	4	9	9	5	10	19	2	1	9	1	20	9	12	5	6	19	2	4	11	12	25	2	1	4	2	3	1
CLC_3347	3515624	3516949		Na+/H+ antiporter family protein	YP_001389127.1	12	12	33	12	7	2	4	4	12	4	7	12	16	4	6	4	25	4	12	12	5	6	2	2	1	12	6	32	12	22	4	7	28	2	4	24	15	14	2	1	4	2	3	11
CLC_3348	3517254	3518111		hypothetical protein	YP_001389128.1	10	10	6	10	7	2	4	4	10	4	7	10	4	4	6	4	21	4	10	10	5	29	11	11	1	10	6	20	10	19	4	7	20	2	4	20	13	11	2	1	4	2	3	6
CLC_3350	3519183	3519776	rpsD-1	30S ribosomal protein S4	YP_001389130.1	12	12	11	12	7	2	4	4	12	4	7	12	15	4	6	4	25	4	12	12	5	11	2	2	1	12	6	27	12	22	28	7	27	2	4	24	8	2	2	1	4	2	3	11
CLC_3355	3523930	3525756	glmS	glucosamine--fructose-6-phosphate aminotransferase	YP_001389134.1	10	10	6	10	7	2	4	4	10	11	7	10	17	11	6	11	28	11	10	10	5	6	22	2	1	10	6	40	10	25	34	7	31	2	4	27	14	12	2	1	11	2	3	6
CLC_3366A	3535020	3535550		2-oxoglutarate ferredoxin oxidoreductase subunit gamma	YP_008472700.1	2	2	9	2	6	2	4	4	2	4	6	2	4	4	5	4	2	4	2	2	2	9	2	2	1	2	5	2	2	2	2	6	16	2	4	2	2	2	2	1	4	2	3	5
CLC_3366B	3535552	3536301		2-oxoglutarate oxidoreductase	YP_008472701.1	9	9	11	9	7	2	4	4	9	4	7	9	4	4	6	4	19	4	9	9	5	11	5	5	1	9	6	5	9	5	22	7	5	2	4	5	13	5	2	1	4	2	3	6
CLC_3367	3536301	3537371		2-ketoisovalerate ferredoxin reductase	YP_001389145.1	9	9	11	9	7	2	4	4	9	4	7	9	7	4	6	4	14	4	9	9	5	11	18	2	1	9	6	22	9	21	7	7	7	2	4	22	14	22	2	1	19	2	3	6
CLC_3368	3537387	3537596		2-oxoacid:acceptor oxidoreductase subunit delta	YP_001389146.1	2	2	3	2	2	2	2	2	2	2	2	2	2	2	3	2	2	2	2	2	2	3	2	2	1	2	3	2	2	2	2	2	2	2	2	2	2	2	2	1	2	2	3	3
CLC_3370	3538623	3539693	buk-1	butyrate kinase	YP_001389148.1	9	9	6	9	7	2	4	4	9	4	7	15	4	4	6	4	24	4	9	9	5	6	21	2	1	9	6	36	9	23	29	7	4	2	4	15	14	34	2	1	4	2	3	6
CLC_3373	3541821	3543419		oxidoreductase, FAD-binding	YP_001389151.1	11	11	19	11	7	2	4	4	11	4	7	11	20	4	6	4	31	4	11	11	5	40	27	12	1	11	6	42	11	29	36	7	20	12	4	2	8	41	2	23	4	2	3	6
CLC_3374	3543421	3544701		hypothetical protein	YP_001389152.1	11	11	6	11	7	2	4	4	11	17	7	11	18	17	6	17	26	17	11	11	5	6	21	12	1	11	6	35	11	24	30	7	18	12	4	25	16	15	2	1	17	2	3	6
CLC_3377	3546699	3547562		pyridine nucleotide-disulfide family oxidoreductase	YP_001389155.1	11	11	6	11	7	2	4	4	11	4	7	11	15	4	6	4	23	4	11	11	5	6	11	2	1	11	6	29	11	21	25	7	15	2	4	22	14	11	2	1	4	2	3	6
CLC_3378	3547628	3547945	trx	thioredoxin	YP_001389156.1	8	8	9	8	5	2	4	4	8	4	5	8	11	4	6	4	5	4	8	8	5	9	8	2	1	8	6	8	8	5	4	5	11	2	4	5	5	8	2	1	4	2	3	6
CLC_3379	3548054	3549229	iadA	isoaspartyl dipeptidase	YP_001389157.1	12	12	14	12	7	2	4	4	12	15	7	12	18	15	6	15	27	15	12	12	5	14	12	13	1	12	6	12	12	25	29	7	18	13	4	26	17	33	2	1	15	2	3	11
CLC_3381	3550585	3551325		lipoprotein	YP_001389159.1	9	9	14	9	7	2	4	4	9	4	7	9	4	4	6	4	24	4	9	9	5	14	9	11	1	9	6	9	9	9	4	7	4	2	4	9	12	9	2	16	4	2	3	6
CLC_3382	3551428	3553047	ptsI	phosphoenolpyruvate-protein phosphotransferase	YP_001389160.1	10	10	6	10	7	2	4	4	10	4	7	10	14	4	6	4	22	4	10	10	5	6	11	2	1	10	6	11	10	21	26	7	14	2	4	11	13	29	2	1	4	2	3	6
CLC_3383	3553365	3555374		sensory box sigma-54 dependent transcriptional regulator	YP_001389161.1	10	10	16	10	7	2	4	4	10	17	7	10	18	17	6	17	26	17	10	10	5	33	10	2	1	10	6	10	10	25	29	7	18	2	4	10	14	34	2	1	17	2	3	6
CLC_3384	3555511	3556218		hypothetical protein	YP_001389162.1	2	2	16	2	8	2	4	4	2	4	8	2	17	4	7	4	24	4	2	2	6	16	2	2	1	2	7	29	2	2	26	8	17	2	4	2	14	28	2	1	4	2	3	7
CLC_3385	3556288	3556842		tartrate/fumarate subfamily Fe-S type hydro-lyase subunit beta	YP_001389163.1	2	2	15	2	7	2	4	4	2	4	7	8	16	4	6	4	22	4	2	2	5	15	8	2	1	2	6	30	2	21	26	7	19	2	4	8	13	29	2	1	4	2	3	6
CLC_3387	3557926	3558630		N-acetylmuramoyl-L-alanine amidase	YP_001389165.1	10	10	12	10	8	2	5	4	10	5	8	10	17	5	7	5	9	5	10	10	6	12	9	2	1	10	7	9	10	9	17	8	17	2	5	9	14	26	2	1	5	2	3	7
CLC_3389	3560818	3561210	rpsI	30S ribosomal protein S9	YP_001389167.1	2	2	3	2	2	2	4	4	2	4	2	2	4	4	3	4	3	4	2	2	3	3	3	2	1	2	3	3	2	3	6	2	4	2	4	3	7	3	2	1	4	2	3	3
CLC_3390	3561236	3561670	rplM	50S ribosomal protein L13	YP_001389168.1	2	2	11	2	7	2	4	4	2	4	7	2	4	4	6	4	7	4	2	2	5	11	9	2	1	2	6	9	2	7	7	7	4	2	4	9	4	9	2	1	4	2	3	6
CLC_3391	3561794	3562534	truA	tRNA pseudouridine synthase A	YP_001389169.1	2	2	6	2	7	2	4	4	2	4	7	2	13	4	6	4	14	4	2	2	5	6	14	2	1	2	6	14	2	22	26	7	13	2	4	14	13	11	2	17	4	2	3	6
CLC_3392	3562534	3563337		cobalt ABC transporter permease	YP_001389170.1	2	2	11	2	7	2	4	4	2	4	7	2	4	4	6	4	19	4	2	2	5	11	12	2	1	2	6	12	2	19	23	7	4	2	4	12	4	25	2	1	4	2	3	6
CLC_3393	3563334	3564200	cbiO	cobalt transporter ATP-binding subunit	YP_001389171.1	8	8	14	8	7	2	4	4	8	4	7	8	4	4	6	4	22	4	8	8	5	10	13	2	1	8	6	13	8	4	25	7	4	2	4	21	4	11	2	1	4	2	3	10
CLC_3395	3565124	3565465	rplQ	50S ribosomal protein L17	YP_001389173.1	1	1	1	1	1	1	1	1	1	1	1	1	1	1	1	1	1	1	1	1	1	1	5	1	1	1	1	1	1	1	1	1	1	1	1	5	1	4	1	1	7	1	2	1
CLC_3397	3566524	3567144	rpsD	30S ribosomal protein S4	YP_001389175.1	2	2	6	2	5	2	4	4	2	4	5	2	8	4	6	4	15	4	2	2	5	6	8	2	1	2	6	2	2	8	8	5	8	2	4	14	2	8	2	1	4	2	3	6
CLC_3398	3567179	3567577	rpsK	30S ribosomal protein S11	YP_001389176.1	2	2	6	2	2	2	4	4	2	4	2	2	2	4	6	4	4	4	2	2	5	6	4	2	1	2	6	2	2	4	2	2	15	2	4	4	2	4	2	1	4	2	3	6
CLC_3399	3567595	3567966	rpsM	30S ribosomal protein S13	YP_001389177.1	2	2	2	2	2	2	2	2	2	2	2	2	2	2	2	2	2	2	2	2	2	2	2	2	1	2	2	2	2	2	2	2	2	2	2	2	2	8	2	1	2	2	3	2
CLC_3400	3568079	3568192	rpmJ	50S ribosomal protein L36	YP_001389178.1	1	1	1	1	1	1	1	1	1	1	1	1	1	1	1	1	1	1	1	1	1	1	1	1	1	1	1	1	1	1	1	1	1	1	1	1	1	1	1	1	1	1	1	1
CLC_3401	3568209	3568427	infA	translation initiation factor IF-1	YP_001389179.1	1	1	2	1	1	1	1	1	1	1	1	1	1	1	2	1	1	1	1	1	1	2	1	1	1	1	2	1	1	1	1	1	1	1	1	1	1	1	1	1	1	1	1	2
CLC_3402	3568435	3568716		hypothetical protein	YP_001389180.1	2	2	7	2	5	2	2	2	2	2	5	14	2	2	4	2	2	2	2	2	2	7	2	2	1	2	4	2	2	2	2	5	2	2	2	2	2	2	2	1	2	2	3	4
CLC_3403	3568731	3569480	map-1	methionine aminopeptidase	YP_001389181.1	2	2	5	2	6	2	2	2	2	2	6	2	2	2	5	2	16	2	2	2	4	5	2	2	1	2	5	21	2	14	2	6	2	2	2	15	2	2	2	1	2	2	3	5
CLC_3404	3569480	3570130	adk	adenylate kinase	YP_001389182.1	2	2	1	2	5	2	2	2	2	2	5	14	2	2	1	2	8	2	2	2	4	1	8	7	1	2	1	13	2	16	2	5	2	2	2	8	2	8	2	1	2	2	3	1
CLC_3405	3570154	3571431	secY	preprotein translocase subunit SecY	YP_001389183.1	2	2	5	2	6	2	2	2	2	2	6	15	2	2	5	2	18	2	2	2	4	5	14	2	1	2	5	2	2	17	22	6	2	2	2	9	2	9	2	1	2	2	3	5
CLC_3406	3571432	3571872	rplO	50S ribosomal protein L15	YP_001389184.1	2	2	6	2	7	2	4	4	2	4	7	4	4	4	6	4	9	4	2	2	5	6	9	2	1	2	6	4	2	9	4	7	4	2	4	9	4	9	2	1	4	2	3	6
CLC_3407	3571892	3572071	rpmD	50S ribosomal protein L30	YP_001389185.1	1	1	6	1	1	1	1	1	1	1	1	1	1	1	4	1	1	1	1	1	3	6	1	1	1	1	4	1	1	1	1	1	1	1	1	1	1	1	1	1	1	1	2	4
CLC_3409	3572600	3572959	rplR	50S ribosomal protein L18	YP_001389187.1	2	2	5	2	6	2	2	2	2	2	6	2	2	2	5	2	8	2	2	2	4	5	8	2	1	2	5	2	2	14	2	6	2	2	2	8	9	8	2	1	2	2	3	5
CLC_3411	3573544	3573942	rpsH	30S ribosomal protein S8	YP_001389189.1	2	2	5	2	6	2	2	2	2	2	6	2	7	2	5	2	6	2	2	2	4	5	2	2	1	2	5	2	2	6	2	6	7	2	2	6	6	6	2	1	2	2	3	5
CLC_3412	3573972	3574157	rpsN	30S ribosomal protein S14	YP_001389190.1	2	2	1	2	3	2	2	2	2	2	3	2	2	2	1	2	3	2	2	2	2	1	2	2	1	2	1	2	2	3	2	3	2	2	2	3	3	3	2	1	2	2	2	1
CLC_3413	3574174	3574716	rplE	50S ribosomal protein L5	YP_001389191.1	2	2	5	2	6	2	2	2	2	2	6	2	10	2	5	2	6	2	2	2	4	5	2	2	1	2	5	9	2	6	9	6	10	2	2	8	6	8	2	1	2	2	3	5
CLC_3414	3574739	3575056	rplX	50S ribosomal protein L24	YP_001389192.1	2	2	5	2	6	2	2	2	2	2	6	2	2	2	5	2	1	2	2	2	4	5	11	2	1	2	5	12	2	1	2	6	2	2	2	1	1	1	2	1	2	2	3	5
CLC_3415	3575080	3575448	rplN	50S ribosomal protein L14	YP_001389193.1	2	2	2	2	2	2	2	2	2	2	2	2	2	2	2	2	2	2	2	2	3	2	2	2	1	2	2	2	2	2	2	2	2	2	2	2	2	2	2	1	2	2	2	2
CLC_3416	3575483	3575737	rpsQ	30S ribosomal protein S17	YP_001389194.1	2	2	6	2	3	2	4	4	2	4	3	2	2	4	6	4	3	4	2	2	5	6	3	2	1	2	6	3	2	3	3	3	2	2	4	3	3	8	2	1	4	2	3	6
CLC_3418	3575961	3576404	rplP	50S ribosomal protein L16	YP_001389196.1	1	1	1	1	3	1	1	1	1	1	3	1	6	1	1	1	1	1	1	1	3	1	1	1	1	1	1	1	1	4	1	3	6	1	1	1	4	1	1	1	1	1	2	1
CLC_3419	3576422	3577093	rpsC	30S ribosomal protein S3	YP_001389197.1	9	9	5	9	6	2	3	3	9	3	6	9	3	3	5	3	2	3	9	9	4	5	9	2	1	9	5	3	9	7	3	6	3	2	3	2	11	10	2	1	3	2	2	5
CLC_3420	3577111	3577446	rplV	50S ribosomal protein L22	YP_001389198.1	4	4	7	4	8	2	5	4	4	4	8	4	10	4	7	4	2	4	4	4	6	7	4	2	1	4	7	4	4	12	4	8	4	2	4	2	4	2	2	1	4	2	3	7
CLC_3421	3577468	3577752	rpsS	30S ribosomal protein S19	YP_001389199.1	3	3	1	3	2	2	3	3	3	3	2	3	3	3	1	3	2	3	3	3	2	1	3	2	1	3	1	3	3	2	3	2	3	2	3	2	2	2	2	1	3	2	2	1
CLC_3422	3577822	3578655	rplB	50S ribosomal protein L2	YP_001389200.1	9	9	6	9	7	2	4	4	9	4	7	9	9	4	6	4	8	4	9	9	5	6	9	2	1	9	6	9	9	17	21	7	9	2	4	8	11	2	2	1	4	2	3	6
CLC_3425	3579648	3580277	rplC	50S ribosomal protein L3	YP_001389203.1	9	9	11	9	7	2	4	4	9	4	7	14	14	4	6	4	21	4	9	9	5	11	14	2	1	9	6	14	9	19	24	7	14	2	4	20	13	2	2	1	4	2	3	11
CLC_3426	3580367	3580675	rpsJ	30S ribosomal protein S10	YP_001389204.1	7	7	4	7	5	2	2	2	7	2	5	7	2	2	4	2	2	2	7	7	2	4	2	2	1	7	4	2	7	2	2	5	2	2	2	2	2	2	2	1	2	2	3	4
CLC_3428	3582305	3584374	fusA-1	elongation factor G	YP_001389206.1	4	4	6	4	7	2	4	4	4	4	7	4	14	4	6	4	21	4	4	4	5	6	4	2	1	4	6	29	4	19	4	7	14	2	4	20	12	27	2	1	4	2	3	6
CLC_3429	3584440	3584910	rpsG	30S ribosomal protein S7	YP_001389207.1	4	4	6	4	7	2	4	4	4	4	7	4	4	4	6	4	2	4	4	4	5	6	4	2	1	4	6	4	4	4	4	7	4	2	4	13	10	2	2	1	4	2	3	6
CLC_3430	3585071	3585448	rpsL	30S ribosomal protein S12	YP_001389208.1	9	9	6	9	7	2	4	4	9	4	7	9	8	4	6	4	14	4	9	9	5	6	9	2	1	9	6	8	9	8	4	7	8	2	4	6	8	2	2	1	4	2	3	6
CLC_3431	3585524	3585763		ribosomal protein L7Ae family protein	YP_001389209.1	2	2	5	2	2	2	4	4	2	4	2	2	2	4	5	4	13	4	2	2	2	5	2	2	1	2	5	2	2	2	4	2	2	2	4	12	2	2	2	1	4	2	3	5
CLC_3435	3593826	3594326	rplJ	50S ribosomal protein L10	YP_001389213.1	2	2	5	2	2	2	4	4	2	4	2	2	4	4	5	4	12	4	2	2	4	5	2	2	1	2	5	2	2	4	4	2	4	2	4	2	4	2	2	1	4	2	3	5
CLC_3437	3595274	3595699	rplK	50S ribosomal protein L11	YP_001389215.1	2	2	9	2	2	2	4	4	2	4	2	2	4	4	5	4	2	4	2	2	2	9	2	2	1	2	5	2	2	14	15	2	4	2	4	2	2	17	2	1	4	2	3	5
CLC_3438	3595770	3596294	nusG	transcription antitermination protein NusG	YP_001389216.1	2	2	1	2	5	2	1	1	2	1	5	2	1	1	1	1	2	1	2	2	4	1	2	2	1	2	1	2	2	12	1	5	1	2	1	13	2	2	2	1	1	2	3	1
CLC_3439	3596341	3596568	secE	preprotein translocase subunit SecE	YP_001389217.1	2	2	1	2	6	2	4	4	2	4	6	2	4	4	1	4	7	4	2	2	5	1	2	2	1	2	1	2	2	15	4	6	4	2	4	2	9	2	2	1	4	2	3	1
CLC_3440	3596618	3596767	rpmG	50S ribosomal protein L33	YP_001389218.1	2	2	1	2	2	2	2	2	2	4	2	2	2	4	1	4	2	4	2	2	2	1	2	2	1	2	1	2	2	2	2	2	2	2	2	2	2	2	2	1	4	2	2	1
CLC_3445	3598478	3599119	sigH	RNA polymerase factor sigma-70	YP_001389220.1	2	2	6	2	7	2	4	4	2	4	7	3	4	4	6	4	3	4	2	2	5	6	3	2	1	2	6	3	2	18	4	7	4	2	4	3	11	10	2	14	4	2	3	6
CLC_3446	3599193	3599702		hypothetical protein	YP_001389221.1	2	2	6	2	7	2	4	4	2	4	7	4	4	4	6	4	17	4	2	2	5	6	7	2	1	2	6	7	2	15	20	7	4	2	4	16	7	10	2	1	4	2	3	6
CLC_3447	3599705	3600478		RNA methyltransferase	YP_001389222.1	2	2	11	2	7	2	4	4	2	4	7	4	4	4	6	4	23	4	2	2	5	11	12	2	1	2	6	12	2	21	13	7	4	2	4	22	13	13	2	1	4	2	3	6
CLC_3448	3600481	3601233	thyX	FAD-dependent thymidylate synthase	YP_001389223.1	2	2	6	2	7	2	4	4	2	4	7	4	4	4	6	4	22	4	2	2	5	6	16	2	1	2	6	12	2	11	20	7	4	2	18	15	11	27	2	1	4	2	3	6
CLC_3450	3601712	3603109	cysS	cysteinyl-tRNA synthetase	YP_001389225.1	11	11	12	11	7	2	4	4	11	15	7	22	15	15	6	15	26	15	11	11	5	12	13	2	1	11	6	31	11	25	29	7	15	2	4	13	14	22	2	1	15	2	3	6
CLC_3452	3604427	3606064		prolyl-tRNA synthetase	YP_001389227.1	2	2	12	2	7	2	4	4	2	16	7	23	17	16	6	16	27	16	2	2	5	12	23	2	1	2	6	36	2	26	32	7	4	2	4	23	14	35	2	1	16	2	3	11
CLC_3453	3606175	3606864	ispD	2-C-methyl-D-erythritol 4-phosphate cytidylyltransferase	YP_001389228.1	2	2	10	2	7	2	4	4	2	14	7	11	14	14	6	14	24	14	2	2	5	30	11	2	1	2	6	11	2	22	14	7	14	2	4	23	13	11	2	1	14	2	3	6
CLC_3454	3606866	3607966		PIN/TRAM domain-containing protein	YP_001389229.1	2	2	6	2	7	2	4	4	2	13	7	11	14	13	6	13	21	13	2	2	5	6	17	2	1	2	6	29	2	8	24	7	14	2	4	17	12	28	2	1	13	2	3	6
CLC_3455	3608371	3608769		hypothetical protein	YP_001389230.1	2	2	5	2	2	2	4	4	2	4	2	8	4	4	5	4	4	4	2	2	4	5	4	2	1	2	5	8	2	6	4	2	4	2	4	4	4	8	2	1	4	2	3	5
CLC_3507	3648265	3648669		hypothetical protein	YP_001389251.1	2	2	3	2	2	2	2	2	2	2	2	2	2	2	3	2	2	2	2	2	2	3	2	2	1	2	3	2	2	2	2	2	2	2	2	2	2	2	2	1	2	2	2	3
CLC_3508	3648731	3649000		cell division protein FtsL	YP_001389252.1	2	2	3	2	2	2	2	2	2	2	2	2	2	2	3	2	2	2	2	2	2	3	2	2	1	2	3	2	2	2	2	2	2	2	2	2	2	11	2	1	2	2	2	3
CLC_3509	3649095	3649493		hypothetical protein	YP_001389253.1	2	2	4	2	5	2	2	2	2	2	5	2	2	2	4	2	2	2	2	2	2	4	2	2	1	2	4	2	2	2	12	5	2	2	2	2	2	2	2	1	2	2	3	4
CLC_3510	3649508	3649798	yabP	sporulation protein YabP	YP_001389254.1	2	2	4	2	5	2	3	3	2	3	5	2	8	3	4	3	2	3	2	2	3	4	2	2	1	2	4	2	2	15	3	5	8	2	3	2	6	6	2	1	3	2	2	4
CLC_3511	3649918	3650157		S4 domain-containing protein	YP_001389255.1	2	2	6	2	4	2	4	4	2	4	4	2	4	4	6	4	4	4	2	2	5	6	2	2	1	2	6	5	2	12	4	4	4	2	4	2	7	5	2	1	4	2	3	6
CLC_3513	3650637	3652082		MazG family protein	YP_001389257.1	2	2	17	2	7	2	4	4	2	4	7	28	19	4	6	4	32	4	2	2	5	18	26	41	1	2	6	44	2	30	38	7	35	2	4	31	15	42	2	1	4	2	3	6
CLC_3514	3652097	3653632	spoVB-2	stage V sporulation protein B	YP_001389258.1	2	2	14	2	7	2	4	4	2	4	7	2	16	4	6	4	2	4	2	2	5	14	19	2	1	2	6	31	2	5	26	7	16	2	4	2	13	30	2	1	4	2	3	6
CLC_3515	3653765	3654316		stage V sporulation protein T	YP_001389259.1	2	2	6	2	7	2	4	4	2	4	7	2	10	4	6	4	8	4	2	2	5	6	18	2	1	2	6	2	2	21	19	7	10	2	4	22	8	4	2	1	4	2	3	6
CLC_3516	3654515	3655525	prsA	peptidyl-prolyl isomerase	YP_001389260.1	2	2	6	2	7	2	4	4	2	4	7	2	16	4	6	4	14	4	2	2	5	6	22	10	1	2	6	29	2	24	28	7	16	2	4	2	14	10	2	19	4	2	3	6
CLC_3517	3655609	3659115	mfd	transcription-repair coupling factor	YP_001389261.1	2	2	6	2	7	2	4	4	2	4	7	27	17	4	6	4	31	4	2	2	5	42	25	11	1	2	6	39	2	29	38	7	34	2	4	30	16	11	2	20	4	2	3	6
CLC_3518	3659143	3659712	pth	peptidyl-tRNA hydrolase	YP_001389262.1	2	2	6	2	7	2	4	4	2	4	7	2	10	4	6	4	2	4	2	2	5	6	1	2	1	2	6	2	2	1	2	7	10	2	4	1	11	2	2	1	4	2	3	6
CLC_3520	3661029	3662438		sensor histidine kinase	YP_001389264.1	2	2	6	2	7	2	4	4	2	4	7	2	14	4	6	4	24	4	2	2	5	6	2	11	1	2	6	2	2	23	29	7	14	2	4	2	8	11	2	1	4	2	3	6
CLC_3521	3662439	3663125		DNA-binding response regulator	YP_001389265.1	9	9	6	9	7	2	4	4	9	4	7	9	4	4	6	4	16	4	9	9	5	6	9	9	1	9	6	9	9	9	4	7	4	2	4	9	12	9	2	1	4	2	3	6
CLC_3522	3663305	3664264	prs	ribose-phosphate pyrophosphokinase	YP_001389266.1	2	2	6	2	7	2	4	4	2	4	7	2	14	4	6	4	8	4	2	2	5	6	12	10	1	2	6	2	2	8	24	7	14	2	19	2	8	12	2	1	4	2	3	6
CLC_3523	3664285	3665658	glmU	bifunctional N-acetylglucosamine-1-phosphate uridyltransferase/glucosamine-1-phosphate acetyltransferase	YP_001389267.1	11	11	6	11	7	2	4	4	11	4	7	11	18	4	6	4	16	4	11	11	5	6	12	12	1	11	6	34	11	26	4	7	18	2	4	28	16	14	2	1	4	2	3	6
CLC_3524	3665820	3666107	spoVG	regulatory protein SpoVG	YP_001389268.1	2	2	6	2	2	2	4	4	2	4	2	12	9	4	6	4	2	4	2	2	5	6	2	2	1	2	6	2	2	2	4	2	9	2	4	2	2	2	2	1	4	2	3	6
CLC_3525	3666210	3667025	purR	pur operon repressor	YP_001389269.1	2	2	6	2	7	2	4	4	2	4	7	2	12	4	6	4	8	4	2	2	5	6	2	10	1	2	6	2	2	19	21	7	4	2	4	2	8	10	2	1	4	2	3	6
CLC_3526	3667225	3668601	murC	UDP-N-acetylmuramate--L-alanine ligase	YP_001389270.1	11	11	6	11	7	2	4	4	11	13	7	28	19	13	6	13	16	13	11	11	5	6	26	12	1	11	6	37	11	30	13	7	19	2	4	24	16	36	2	22	13	2	3	6
CLC_3527	3668666	3668974		hypothetical protein	YP_001389271.1	2	2	6	2	7	2	4	4	2	4	7	6	11	4	6	4	2	4	2	2	5	6	10	10	1	2	6	2	2	16	4	7	11	2	4	2	2	2	2	1	4	2	3	6
CLC_3531	3670655	3671299		haloacid dehalogenase	YP_001389273.1	2	2	6	2	7	2	4	4	2	4	7	20	13	4	6	4	24	4	2	2	5	6	2	2	1	2	6	31	2	22	4	7	27	2	4	23	12	11	2	1	4	2	3	6
CLC_3532	3671574	3671972		hypothetical protein	YP_001389274.1	2	2	6	2	7	2	4	4	2	4	7	2	4	4	6	4	10	4	2	2	5	6	10	10	1	2	6	10	2	20	4	7	4	2	4	21	10	10	2	1	4	2	3	6
CLC_3533	3672039	3672758		2-phosphosulfolactate phosphatase	YP_001389275.1	2	2	14	2	7	2	4	4	2	4	7	2	12	4	6	4	20	4	2	2	5	6	2	2	1	2	6	27	2	19	4	7	12	2	4	2	13	11	2	1	4	2	3	10
CLC_3539	3679296	3679958		DNA-binding protein	YP_001389281.1	8	8	6	8	7	2	4	4	8	4	7	18	4	4	6	4	20	4	8	8	5	6	8	2	1	8	6	8	8	9	4	7	4	8	4	8	12	8	2	1	4	24	3	6
CLC_3540	3679973	3680347		hypothetical protein	YP_001389282.1	9	9	14	9	7	2	4	4	9	4	7	11	4	4	6	4	22	4	9	9	5	6	11	2	1	9	6	8	9	8	4	7	4	11	4	11	13	11	2	1	4	2	3	6
CLC_3541	3680365	3680883		cyclophilin type peptidyl-prolyl cis-trans isomerase	YP_001389283.1	2	2	6	2	7	2	4	4	2	4	7	2	4	4	6	4	10	4	2	2	5	6	2	2	1	2	6	23	2	17	4	7	4	2	4	18	10	2	2	1	4	2	3	6
CLC_3544	3683939	3684487		hypothetical protein	YP_001389286.1	2	2	6	2	7	2	4	4	2	4	7	15	4	4	6	4	17	4	2	2	5	6	2	2	1	2	6	7	2	7	4	7	4	2	4	2	10	2	2	1	4	2	3	6
CLC_3545	3684883	3686136	murA-2	UDP-N-acetylglucosamine 1-carboxyvinyltransferase	YP_001389287.1	11	11	6	11	7	2	4	4	11	4	7	20	14	4	6	4	24	4	11	11	5	6	13	11	1	11	6	32	11	22	4	7	27	2	4	23	12	13	2	17	4	2	3	6
CLC_3546	3686162	3686947		metallo-beta-lactamase	YP_001389288.1	2	2	6	2	7	2	4	4	2	4	7	23	13	4	6	4	10	4	2	2	5	6	19	2	1	2	6	19	2	10	4	7	13	2	20	2	10	2	2	16	4	2	3	6
CLC_3549	3688230	3688709		rRNA large subunit methyltransferase	YP_001389291.1	10	10	6	10	7	2	4	4	10	4	7	2	14	4	6	4	24	4	10	10	5	6	17	11	1	10	6	31	10	22	4	7	14	2	4	23	8	13	2	1	4	2	3	6
CLC_3557	3695161	3696657		hypothetical protein	YP_001389298.1	2	2	10	2	7	2	4	4	2	11	7	2	17	11	6	11	31	11	2	2	5	10	26	2	1	2	6	26	2	29	36	7	17	38	4	30	14	15	2	1	11	2	3	10
CLC_3563	3702102	3703475		sodium:solute symporter family protein	YP_001389304.1	11	11	10	11	7	2	4	4	11	16	7	24	17	16	6	16	28	16	11	11	5	10	22	2	1	11	6	22	11	26	23	7	17	35	4	22	15	37	2	20	16	2	3	10
CLC_3566	3706154	3706639		hypothetical protein	YP_001389307.1	2	2	6	2	7	2	4	4	2	10	7	10	10	10	6	10	8	10	2	2	5	6	2	2	1	2	6	2	2	8	10	7	10	2	4	2	8	2	2	1	10	2	3	6
CLC_3567	3706746	3707177		hypothetical protein	YP_001389308.1	11	11	6	11	7	2	4	4	11	12	7	4	4	12	6	12	15	12	11	11	5	6	2	2	1	11	6	25	11	20	12	7	4	11	4	2	15	14	2	1	12	2	3	6
CLC_3569	3708351	3709547		subtilase	YP_001389310.1	2	2	6	2	7	2	4	4	2	14	7	22	16	14	6	14	11	14	2	2	5	6	20	2	1	2	6	20	2	24	28	7	16	2	4	20	11	31	2	1	14	2	3	6
CLC_3570	3709582	3710463		LysR family transcriptional regulator	YP_001389311.1	2	2	6	2	7	2	4	4	2	13	7	19	14	13	6	13	23	13	2	2	5	6	20	2	1	2	6	20	2	22	27	7	14	2	4	20	12	2	2	17	13	2	3	10
CLC_3571	3710492	3711439		D-isomer specific 2-hydroxyacid dehydrogenase	YP_001389312.1	2	2	6	2	7	2	4	4	2	12	7	4	13	12	6	12	10	12	2	2	5	6	17	2	1	2	6	17	2	20	18	7	13	2	4	21	10	2	2	1	12	2	3	6
CLC_3572	3711639	3712478	accA	acetyl-CoA carboxylase, carboxyl transferase subunit alpha	YP_001389313.1	2	2	10	2	7	2	4	4	2	4	7	4	4	4	6	4	12	4	2	2	5	6	20	31	1	2	6	2	2	23	21	7	4	2	4	24	12	32	2	1	4	2	3	6
CLC_3573	3712525	3713394	accD	acetyl-CoA carboxylase, carboxyl transferase subunit beta	YP_001389314.1	2	2	14	2	7	2	4	4	2	10	7	10	10	10	6	10	21	10	2	2	5	6	18	2	1	2	6	18	2	20	10	7	10	2	4	2	12	2	2	1	10	2	3	6
CLC_3575	3714792	3715226	fabZ	(3R)-hydroxymyristoyl-ACP dehydratase	YP_001389316.1	2	2	12	2	7	2	4	4	2	4	7	4	4	4	6	4	19	4	2	2	5	6	2	2	1	2	6	2	2	19	22	7	4	2	4	2	11	2	2	1	4	2	3	6
CLC_3576	3715246	3715722	accB	acetyl-CoA carboxylase, biotin carboxyl carrier protein	YP_001389317.1	9	9	15	9	7	2	4	4	9	4	7	23	4	4	6	4	26	4	9	9	5	6	2	2	1	9	6	2	9	25	29	7	4	2	4	2	13	2	2	1	4	2	3	6
CLC_3578	3716984	3717730	fabG	3-ketoacyl-ACP reductase	YP_001389319.1	11	11	12	11	7	2	4	4	11	4	7	4	17	4	6	4	27	4	11	11	5	6	23	2	1	11	6	23	11	26	32	7	17	2	4	16	15	14	2	1	4	2	3	6
CLC_3579	3717748	3718692	fabD	malonyl CoA-acyl carrier protein transacylase	YP_001389320.1	2	2	13	2	7	2	4	4	2	10	7	4	14	10	6	10	24	10	2	2	5	9	20	2	1	2	6	31	2	23	28	7	14	2	4	12	8	12	2	1	10	2	3	9
CLC_3581	3719765	3719989	acpP-2	acyl carrier protein	YP_001389322.1	2	2	8	2	4	2	4	4	2	4	4	4	4	4	6	4	4	4	2	2	5	6	1	2	1	2	6	4	2	7	4	4	4	2	4	4	7	4	2	1	4	2	3	6
CLC_3582	3720030	3721010	fabH	3-oxoacyl-ACP synthase	YP_001389323.1	11	11	16	11	7	2	4	4	11	4	7	13	18	4	6	4	31	4	11	11	5	40	25	2	1	11	6	41	11	28	36	7	18	2	4	30	14	15	2	1	4	2	3	10
CLC_3584	3721495	3722553		2-nitropropane dioxygenase	YP_001389325.1	2	2	14	2	7	2	4	4	2	4	7	23	15	4	6	4	26	4	2	2	5	6	19	32	1	2	6	35	2	25	23	7	15	2	4	11	13	11	2	1	4	2	3	6
CLC_3586	3723766	3724752		DNA replication protein DnaD	YP_001389327.1	10	10	12	10	7	2	4	4	10	14	7	23	15	14	6	14	26	14	10	10	5	6	21	2	1	10	6	21	10	25	31	7	29	2	4	2	8	2	2	18	14	2	3	6
CLC_3610	3726968	3727777		hypothetical protein	YP_001389332.1	2	2	6	2	7	2	4	4	2	4	7	4	4	4	6	4	5	4	2	2	5	6	18	2	1	2	6	2	2	20	4	7	4	2	4	2	12	2	2	15	4	2	3	9
CLC_3612	3728345	3729574		pyridine nucleotide-disulfide oxidoreductase	YP_001389334.1	2	2	6	2	7	2	4	4	2	4	7	4	15	4	6	4	26	4	2	2	5	6	22	2	1	2	6	33	2	25	4	7	15	2	4	22	13	2	2	1	4	2	3	6
CLC_3613	3729676	3730425		acyl-ACP thioesterase	YP_001389335.1	2	2	6	2	7	2	4	4	2	4	7	4	15	4	6	4	22	4	2	2	5	6	2	2	1	2	6	9	2	20	4	7	15	2	4	2	13	2	2	1	4	2	3	6
CLC_3614	3730528	3730713		hypothetical protein	YP_001389336.1	2	2	1	2	3	2	2	2	2	2	3	2	2	2	1	2	3	2	2	2	3	1	9	2	1	2	1	9	2	11	2	3	2	2	2	2	5	2	2	1	2	2	1	1
CLC_3615	3730839	3732125	purA	adenylosuccinate synthetase	YP_001389337.1	2	2	6	2	7	2	4	4	2	4	7	4	12	4	6	4	22	4	2	2	5	6	17	2	1	2	6	17	2	21	27	7	12	2	4	2	8	2	2	1	4	2	3	6
CLC_3616	3732357	3733742		pyridine nucleotide-disulfide oxidoreductase	YP_001389338.1	2	2	12	2	7	2	4	4	2	4	7	4	4	4	6	4	22	4	2	2	5	12	18	29	1	2	6	31	2	21	4	7	4	2	4	2	13	30	2	1	4	2	3	6
CLC_3617	3733908	3734123		hypothetical protein	YP_001389339.1	2	2	5	2	6	2	4	4	2	4	6	2	2	4	5	4	15	4	2	2	2	19	2	2	1	2	5	2	2	15	2	6	2	2	4	2	10	2	2	1	4	2	3	5
CLC_3618	3734316	3736037		phosphoglucomutase/phosphomannomutase	YP_001389340.1	11	11	6	11	7	2	4	4	11	4	7	20	15	4	6	4	24	4	11	11	5	6	15	2	1	11	6	15	11	22	29	7	15	32	4	23	13	34	2	1	4	2	3	6
CLC_3620	3737647	3739566		ATP-dependent protease	YP_001389342.1	12	12	17	12	7	2	4	4	12	4	8	27	19	4	6	4	32	4	12	12	5	17	25	13	1	12	6	25	12	29	27	8	27	2	4	31	16	2	2	1	4	2	3	11
CLC_3621	3739577	3740020	rplI	50S ribosomal protein L9	YP_001389343.1	10	10	6	10	5	2	4	4	10	4	5	4	11	4	6	4	5	4	10	10	5	6	11	2	1	10	6	11	10	19	11	5	11	2	4	20	12	2	2	1	4	2	3	6
CLC_3624	3743022	3743339		hypothetical protein	YP_001389346.1	4	4	7	4	4	2	3	3	4	3	4	3	3	3	5	3	4	3	4	4	4	7	3	2	1	4	5	3	4	13	3	4	3	2	3	4	4	8	2	1	3	2	1	5
CLC_3625	3743487	3743729	rpsR	30S ribosomal protein S18	YP_001389347.1	2	2	2	2	2	2	2	2	2	2	2	2	2	2	2	2	2	2	2	2	2	2	2	2	1	2	2	2	2	2	2	2	2	2	2	2	2	4	2	1	2	2	2	2
CLC_3627	3744210	3744494	rpsF	30S ribosomal protein S6	YP_001389349.1	2	2	5	2	2	2	4	4	2	4	2	2	2	4	5	4	2	4	2	2	2	5	2	2	1	2	5	2	2	12	2	2	2	2	4	2	2	13	2	1	4	2	3	5
CLC_3628	3744600	3745748		R-2-hydroxyglutaryl-CoA dehydratase subunit	YP_001389350.1	2	2	14	2	7	2	4	4	2	4	7	23	15	4	6	4	2	4	2	2	5	6	22	2	1	2	6	22	2	25	4	7	15	2	4	26	12	34	2	1	4	2	3	6
CLC_3629	3746022	3746219		hypothetical protein	YP_001389351.1	2	2	6	2	7	2	4	4	2	4	7	4	11	4	6	4	11	4	2	2	5	6	4	2	1	2	6	4	2	8	4	7	4	2	4	2	11	14	2	1	4	2	3	6
CLC_3630	3746235	3747104		mechanosensitive ion channel family protein	YP_001389352.1	2	2	6	2	7	2	4	4	2	4	7	20	4	4	6	4	12	4	2	2	5	6	4	2	1	2	6	4	2	22	4	7	4	2	4	23	12	30	2	1	4	2	3	6
CLC_3631	3747111	3747356		hypothetical protein	YP_001389353.1	2	2	6	2	7	2	4	4	2	4	7	4	4	4	6	4	11	4	2	2	5	6	4	2	1	2	6	4	2	8	4	7	4	2	4	2	11	21	2	1	4	2	3	6
CLC_3632	3747547	3748701		cysteine desulfurase	YP_001389354.1	2	2	11	2	7	2	4	4	2	4	7	22	4	4	6	4	27	4	2	2	5	35	21	2	1	2	6	36	2	24	31	7	4	2	4	26	15	13	2	1	4	2	3	6
CLC_3634	3749828	3750409		hypothetical protein	YP_001389356.1	2	2	6	2	5	2	4	4	2	4	7	8	12	4	6	4	11	4	2	2	5	6	16	2	1	2	6	16	2	18	23	5	12	2	4	5	11	5	2	1	4	2	3	6
CLC_3635	3750411	3750656		hypothetical protein	YP_001389357.1	8	8	3	8	6	2	4	4	8	4	6	17	12	4	3	4	11	4	8	8	5	3	15	2	1	8	3	15	8	19	4	6	12	2	4	8	11	8	2	1	4	2	3	3
CLC_3636	3750709	3751218		hypothetical protein	YP_001389358.1	2	2	6	2	5	2	4	4	2	4	5	4	4	4	6	4	11	4	2	2	5	6	9	2	1	2	6	9	2	16	4	5	4	2	4	9	11	9	2	1	4	2	3	6
CLC_3637	3751256	3752104		stage 0 sporulation protein J	YP_001389359.1	6	6	6	6	7	2	4	4	6	4	7	4	15	4	6	4	12	4	6	6	5	6	24	2	1	6	6	33	6	27	4	7	15	2	4	28	12	11	2	1	4	2	3	6
CLC_3639	3753011	3753790		parB family protein	YP_001389361.1	2	2	2	2	6	2	4	4	2	4	6	19	4	4	2	4	14	4	2	2	5	2	13	2	1	2	2	13	2	21	4	6	24	2	4	13	14	13	2	1	4	2	3	2
CLC_3640	3753890	3754609	gidB	16S rRNA methyltransferase GidB	YP_001389362.1	11	11	6	11	7	2	4	4	11	4	7	11	17	4	6	4	16	4	11	11	5	6	22	2	1	11	6	30	11	8	27	7	4	2	4	5	16	14	2	1	4	2	3	6
CLC_3641	3754633	3756510	gidA-2	tRNA uridine 5-carboxymethylaminomethyl modification protein GidA	YP_001389363.1	11	11	10	11	7	2	4	4	11	4	7	11	4	4	6	4	30	4	11	11	5	10	24	2	1	11	6	40	11	27	4	7	33	2	4	29	14	39	2	18	4	2	3	10
CLC_3643	3757952	3758578	jag	jag protein	YP_001389365.1	2	2	6	2	7	2	4	4	2	4	7	17	4	4	6	4	11	4	2	2	5	6	2	2	1	2	6	26	2	19	4	7	4	2	4	5	11	5	2	1	4	2	3	6
CLC_3644	3758596	3759249	oxaA	inner membrane protein translocase component YidC	YP_001389366.1	9	9	6	9	7	2	4	4	9	4	7	4	4	4	6	4	11	4	9	9	5	6	2	2	1	9	6	2	9	8	19	7	4	2	4	11	11	21	2	1	4	2	3	6
CLC_3645	3759275	3759484		hypothetical protein	YP_001389367.1	2	2	6	2	2	2	4	4	2	4	2	4	4	4	6	4	5	4	2	2	5	6	2	2	1	2	6	2	2	5	4	2	4	2	4	5	5	5	2	1	4	2	3	6
CLC_0100	79642	79854		csfB protein-like protein	YP_001386011.1	1	1	1	1	2	1	1	1	1	1	1	1	1	1	1	1	1	1	1	1	1	1	4	1	1	1	1	8	1	1	1	1	1	1	1	1	1	4	1	1	1	1	1	1
CLC_0225	198201	198878		ComF-like protein	YP_001386128.1	2	2	14	2	6	2	2	2	2	2	6	2	2	2	5	2	7	2	2	2	4	14	2	2	1	2	5	2	2	21	24	6	2	2	2	2	12	7	2	1	2	2	3	5
CLC_0278	255317	256243		sugar ABC transporter permease	YP_001386178.1	11	11	7	11	8	2	5	4	11	4	8	12	5	4	7	4	21	4	11	11	6	28	2	2	1	11	7	32	11	20	25	8	5	12	4	2	13	31	30	1	4	2	3	7
CLC_0323	304324	305001		DNA-binding response regulator	YP_001386219.1	9	9	6	9	7	2	4	4	9	11	7	9	15	11	6	11	13	11	9	9	5	6	19	2	1	9	6	2	9	24	4	7	15	2	4	25	13	14	2	1	11	2	3	6
CLC_0422	416512	417186		hypothetical protein	YP_001386317.1	12	12	13	12	7	2	4	2	12	2	7	12	16	2	6	2	25	2	12	12	5	13	21	2	1	12	6	24	12	23	2	7	27	2	2	24	15	14	2	1	2	2	3	11
CLC_0423	417132	417830		DNA-binding response regulator	YP_001386318.1	11	11	7	11	8	2	5	4	11	4	8	11	2	4	7	4	24	4	11	11	6	7	20	4	1	11	7	23	11	22	4	8	2	4	4	23	13	11	2	1	4	2	3	10
CLC_0546	551812	553041		nuclease SbcCD subunit D	YP_001386430.1	10	10	1	10	6	2	4	4	10	4	6	2	17	4	1	4	28	4	10	10	5	1	22	2	1	10	1	2	10	26	33	6	17	2	4	27	15	35	2	1	4	2	3	1
CLC_0615	631273	631653		GntR family transcriptional regulator	YP_001386496.1	2	2	2	2	5	2	4	4	2	4	5	2	4	4	2	4	18	4	2	2	5	2	2	2	1	2	2	2	2	17	20	5	4	2	4	2	9	22	2	1	4	2	3	2
CLC_0637	652039	652629		hypothetical protein	YP_001386517.1	2	2	6	2	7	2	4	4	2	13	7	2	17	13	6	13	28	13	2	2	5	6	23	12	1	2	6	2	2	27	32	7	17	2	4	2	16	28	2	1	13	2	3	11
CLC_0665	682332	683024		DNA-binding response regulator	YP_001386545.1	2	2	6	2	7	2	4	4	2	4	7	2	14	4	6	4	21	4	2	2	5	6	4	2	1	2	6	27	2	4	23	7	14	2	4	18	12	26	2	17	4	2	3	6
CLC_0723	741811	742566		ABC transporter ATP-binding protein	YP_001386602.1	10	10	16	10	7	2	4	4	10	4	7	26	17	4	6	4	30	4	10	10	5	36	24	11	1	10	6	40	10	28	34	7	17	2	4	20	15	38	2	19	4	2	3	6
CLC_0781	807993	808445	luxS	S-ribosylhomocysteinase	YP_001386660.1	9	9	11	9	7	2	4	4	9	12	7	9	8	12	6	12	24	12	9	9	5	34	15	2	1	9	6	15	9	22	30	7	27	32	4	23	14	35	2	17	12	2	3	6
CLC_0823	840528	840989		hypothetical protein	YP_001386699.1	13	13	12	13	7	2	4	4	13	16	7	13	18	16	15	16	29	16	13	13	5	2	23	34	1	13	6	39	13	27	34	7	32	2	4	28	14	38	2	1	16	2	3	12
CLC_1024	1041562	1042284		DNA-binding response regulator	YP_001386892.1	2	2	13	2	7	2	4	4	2	14	7	13	15	14	6	14	24	14	2	2	5	13	2	2	1	2	6	2	2	21	28	7	15	2	4	23	12	2	2	1	14	2	3	6
CLC_1176	1209918	1210862	serA	D-3-phosphoglycerate dehydrogenase	YP_001387043.1	12	12	7	12	8	2	5	4	12	13	8	12	5	13	7	13	28	13	12	20	6	7	23	2	1	12	7	23	12	26	4	8	5	2	4	27	15	2	2	1	13	2	3	7
CLC_1223	1263510	1264178		His/Glu/Gln/Arg/opine ABC transporter permease	YP_001387090.1	2	2	6	2	7	2	4	4	2	4	7	2	11	4	6	4	19	4	2	2	5	6	2	2	1	2	6	24	2	18	14	7	2	2	4	2	9	2	2	1	4	2	3	6
CLC_1394	1453026	1453820		peptide/opine/nickel uptake ABC transporter ATP-binding protein	YP_001387259.1	10	10	6	10	7	2	4	4	10	4	7	10	17	4	6	4	15	4	10	10	5	6	21	17	1	10	6	30	10	8	28	7	17	2	4	2	15	13	2	1	4	2	3	6
CLC_1405	1464025	1464786		ABC transporter permease	YP_001387270.1	2	2	6	2	7	2	4	4	2	11	7	2	15	11	6	11	26	11	2	2	5	6	23	4	1	2	6	34	2	24	31	7	29	2	4	25	13	14	2	1	11	2	3	6
CLC_1433	1491095	1491850		peptide ABC transporter ATP-binding protein	YP_001387298.1	2	2	6	2	7	2	4	4	2	4	7	2	13	4	6	4	8	4	2	2	5	6	16	4	1	2	6	2	2	19	26	7	24	2	4	21	8	28	2	1	4	2	3	6
CLC_1484	1549823	1550659	nadC	nicotinate-nucleotide pyrophosphorylase	YP_001387348.1	11	11	6	11	7	2	4	4	11	4	7	21	14	4	6	4	25	4	11	11	5	6	20	2	1	11	6	36	11	23	30	7	4	33	4	12	8	19	2	1	4	2	3	6
CLC_1615	1685890	1686549		antibiotic transporter response regulator	YP_001387474.1	10	10	11	10	7	2	4	4	10	4	7	25	16	4	6	4	8	4	10	10	5	6	21	14	1	10	6	38	10	27	31	7	30	2	4	28	15	37	2	1	4	2	3	6
CLC_1849	1954614	1955060		hypothetical protein	YP_001387704.1	2	2	10	2	6	2	2	2	2	2	6	14	2	2	5	2	11	2	2	2	4	10	14	14	1	2	5	14	2	19	2	6	2	2	2	20	11	25	2	1	2	2	3	9
CLC_2065	2189388	2189654		hypothetical protein	YP_001387912.1	2	2	11	2	7	2	4	4	2	12	7	10	8	12	16	12	8	12	2	2	5	6	20	10	1	2	6	30	2	21	10	7	23	10	4	20	14	29	2	1	12	2	3	6
CLC_2085	2212489	2212734		hypothetical protein	YP_001387932.1	2	2	8	2	4	2	4	4	2	4	4	19	4	4	1	4	6	4	2	2	5	8	18	2	1	2	1	27	2	4	14	4	17	2	4	1	9	4	2	1	4	2	3	1
CLC_2209	2340251	2340997		hypothetical protein	YP_001388053.1	11	11	12	11	7	2	4	4	11	13	7	26	18	13	6	13	29	13	11	11	5	10	11	2	1	11	6	35	11	28	4	7	18	2	4	11	16	34	2	1	13	2	3	10
CLC_2252	2378201	2378785	pgsA	CDP-diacylglycerol--glycerol-3-phosphate 3-phosphatidyltransferase	YP_001388096.1	2	2	2	2	5	2	2	2	2	2	5	2	2	2	2	2	9	2	2	2	4	2	2	2	1	2	2	2	2	6	2	5	2	2	2	2	9	2	2	1	2	2	3	2
CLC_2264	2392467	2392829	rbfA	ribosome-binding factor A	YP_001388108.1	6	6	5	6	6	2	2	2	6	2	6	6	2	2	5	2	6	2	6	6	4	5	6	2	1	6	5	19	6	6	2	6	2	2	2	6	6	6	2	1	2	2	3	5
CLC_2294	2423457	2423951	rimM	16S rRNA-processing protein RimM	YP_001388138.1	2	2	6	2	7	2	2	4	2	2	7	2	2	2	6	2	19	2	2	2	5	6	2	2	1	2	6	22	2	12	2	7	2	2	4	12	8	21	2	1	2	2	3	6
CLC_2357	2481653	2482303	rpe	ribulose-phosphate 3-epimerase	YP_001388200.1	9	9	6	9	7	2	4	4	9	10	7	21	4	10	6	10	4	10	9	9	5	29	19	2	1	9	6	2	9	19	25	7	4	2	4	21	4	2	2	1	10	2	3	6
CLC_2360	2485303	2486052		protein phosphatase	YP_001388203.1	9	9	6	9	7	2	4	4	9	4	7	23	5	4	6	4	8	4	9	9	5	29	20	2	1	9	6	19	9	25	27	7	5	2	4	2	12	2	2	16	4	2	3	6
CLC_2368	2494657	2494875	rpoZ	DNA-directed RNA polymerase subunit omega	YP_001388211.1	2	2	4	2	2	2	2	2	2	2	2	2	2	2	8	2	2	2	2	2	2	4	2	2	1	2	4	2	2	12	2	2	2	2	2	13	2	2	2	1	2	2	3	4
CLC_2427	2542334	2542990		O-methyltransferase	YP_001388268.1	9	9	6	9	7	2	4	4	9	4	7	4	11	4	6	4	19	4	9	9	5	6	2	2	1	9	6	2	9	18	4	7	11	23	4	2	8	2	2	1	4	2	3	6
CLC_2441	2556702	2557148		rrF2 family protein	YP_001388282.1	8	8	6	8	5	2	4	4	8	4	5	2	4	4	6	4	10	4	8	8	5	6	7	2	1	8	6	7	8	18	4	5	4	24	4	20	10	7	2	14	4	2	3	6
CLC_2483	2609297	2610016		DedA family protein	YP_001388323.1	2	2	6	2	7	2	4	4	2	4	7	2	4	4	6	4	8	4	11	2	5	6	19	2	1	2	6	12	2	22	4	7	4	2	4	2	8	12	2	15	4	2	3	6
CLC_2486	2612246	2612947		hypothetical protein	YP_001388326.1	9	9	6	9	7	2	4	4	9	4	7	9	4	4	6	4	26	4	9	9	5	6	18	2	1	9	6	33	9	23	4	7	4	2	20	25	14	18	2	1	4	2	3	11
CLC_2506	2632970	2633545		hypothetical protein	YP_001388346.1	8	8	12	8	7	2	4	4	8	4	7	2	13	4	6	4	2	4	8	8	5	12	18	4	1	8	6	21	8	20	4	7	13	2	4	21	2	2	2	1	4	2	3	1
CLC_2524	2652357	2652764		flagellar biosynthesis domain-containing protein	YP_001388363.1	9	9	11	9	7	2	4	4	9	15	7	9	15	15	6	15	26	15	9	9	5	11	23	2	1	9	6	1	9	3	30	7	15	2	4	25	13	2	2	1	15	2	3	6
CLC_2618	2745073	2746068	fliM	flagellar motor switch protein FliM	YP_001388456.1	8	8	5	8	6	2	2	2	8	14	6	24	15	14	5	14	12	14	8	8	4	5	23	2	1	8	5	1	8	26	32	6	30	2	2	27	12	13	1	1	14	2	3	5
CLC_2665	2802928	2803824		ABC transporter ATP-binding protein	YP_001388503.1	2	2	6	2	5	2	4	4	2	9	5	2	14	9	6	9	23	9	2	2	5	31	14	2	1	2	6	14	2	22	27	5	4	2	4	14	13	14	2	1	9	2	3	6
CLC_2847	3012614	3012910	yqfC	sporulation protein YqfC	YP_001388680.1	3	3	1	3	3	2	3	3	3	3	3	3	3	3	1	3	3	3	3	3	3	1	7	2	1	3	1	2	3	3	3	3	3	2	3	3	3	2	2	1	3	2	1	1
CLC_2888	3054260	3054973		hypothetical protein	YP_001388719.1	10	10	11	10	7	2	4	4	10	14	7	10	15	14	6	14	8	14	10	10	5	11	21	2	1	10	6	33	10	24	28	7	15	24	4	20	8	12	2	1	14	2	3	6
CLC_3105	3275839	3276813		CoA-substrate-specific enzyme activase	YP_001388924.1	12	12	15	12	7	2	4	4	12	4	7	2	4	4	6	4	8	4	12	12	5	11	20	2	1	12	6	31	12	24	27	7	4	2	4	25	8	30	2	1	4	2	3	11
CLC_3267	3413747	3414205	rimI	ribosomal-protein-alanine acetyltransferase	YP_001389047.1	2	2	10	2	7	2	4	4	2	11	7	2	15	11	6	11	8	11	2	2	5	10	2	2	1	2	6	26	2	22	12	7	11	2	4	14	13	19	2	1	11	2	3	10
CLC_3334	3505810	3506496		cell division ATP-binding protein FtsE	YP_001389114.1	2	2	5	2	6	2	2	2	2	2	6	2	9	2	5	2	2	2	2	2	4	5	2	2	1	2	5	2	2	14	20	6	19	2	2	2	2	2	2	1	2	2	3	5
CLC_3340	3510408	3510731		hypothetical protein	YP_001389120.1	5	5	1	5	1	2	1	1	5	1	1	5	1	1	1	1	1	1	5	5	1	1	1	2	1	5	1	1	5	11	1	1	13	2	1	2	1	1	2	1	1	2	3	1
CLC_3371	3539722	3540633	ptb	phosphate butyryltransferase	YP_001389149.1	10	10	6	10	7	2	4	4	10	4	7	10	15	4	6	4	13	4	10	10	5	6	19	2	1	10	6	29	10	21	4	7	15	2	4	10	13	24	2	18	4	2	3	6
CLC_3375	3544671	3545519		hypothetical protein	YP_001389153.1	8	8	5	8	6	2	2	2	8	2	6	8	2	2	5	2	12	2	8	8	4	5	16	2	1	8	5	16	8	18	2	6	2	2	2	20	12	25	2	1	2	2	3	5
CLC_3417	3575759	3575971	rpmC	50S ribosomal protein L29	YP_001389195.1	1	1	2	1	1	1	1	1	1	1	1	1	1	1	2	1	1	1	1	1	1	2	1	1	1	1	2	1	1	1	1	1	1	1	1	1	1	1	1	1	1	1	1	2
CLC_3558	3696650	3697486		radical SAM domain-containing protein	YP_001389299.1	2	2	10	2	7	2	4	4	2	14	7	2	4	14	6	14	27	14	2	2	5	36	21	2	1	2	6	30	2	24	4	7	4	34	4	26	15	37	2	1	14	2	3	6
CLC_3587	3724745	3725722		DNA replication protein DnaC	YP_001389328.1	11	11	10	11	7	2	4	4	11	4	7	4	16	4	6	4	22	4	11	11	5	10	11	2	1	11	6	11	11	21	4	7	16	2	4	11	14	11	2	1	4	2	3	10
[truncated: 67 more columns]
