# Supplementary material for: Closing Clostridium botulinum Group I Genomes Using a Combination of Short- and Long-Reads
Source: Front Microbiol. 2020 Feb 19;11:239. doi: 10.3389/fmicb.2020.00239 (PMC7050642; doi:10.3389/fmicb.2020.00239)
Supplement: TABLE S3 — C. botulinum group I genomes organized per lineages (Figure 3). [file Table_3.XLSX]

## Sheet: Sheet1
Supplementray Table 3. C. botulinum group I genomes organized per lineages (Figure 3).
Sample ID	Lineage
NZ_CP013242	6
NZ_CP013243	6
NZ_CP013701	6
CDC_1632	6
IBCA10-7060_Cbot_F/A	7
277-00	7
657	2
An436	2
Bf	2
CDC51232_hyb	2
CDC51232_Miseq_felx	2
CDC_1436	2
CDC_297	2
CDC_69096	2
NZ_CP013845	2
SU0634	2
SU0635W	2
SU0729	2
SU1937	3
SU1934	3
SU1917	3
SU1891	3
SU1887	3
SU1306	3
SU1304	3
SU1275	3
SU1274	3
SU1259	3
SU1169	3
SU1112	3
SU1074	3
SU1072	3
SU1064	3
SU1054	3
SU0998	3
SU0994	3
SU0945	3
SU0807	3
SU0801	3
NZ_CP013847	3
Kyoto	3
429-13	3
224-13	3
83F_hyb	4
83F_Miseq_flex	4
CDC 1744	4
CDC28023	4
CDC48761	4
CDC_67190	4
CDC_69094	4
Hall 183	4
Hall 4834	4
Hall 8388A	4
Hall 8857Ab	4
NCTC 2916	4
NZ_CP013246	4
NZ_CP014148	4
1141-11	8
1430-11	8
301-13	8
ATCC 17843	8
ATCC 17843 (B5)	8
ATCC 7949	8
B2 267	8
B2 331	8
CDC 795	8
NZ_CP013841	8
NZ_CP014151	8
Walls 8G	9
Okra	9
NZ_CP013849	9
NZ_CP013247	9
Mauritius	9
Langeland	9
H04402 065	9
F 357	9
CDC_53174	9
B2 275	9
A2B3 87	9
A2 117	9
230613	9
126-07	9
VPI 7124	5
SU1575NT	5
Prevot Dewping	5
Prevot 910	5
Prevot 697B	5
NZ_CP028859	5
NZ_CP028842	5
NZ_CP014219	5
NZ_CP014174	5
NZ_CP013850	5
NZ_CP013843	5
NZ_AP014696	5
McClung 844	5
KF Meyer 33	5
KF Meyer 126	5
Hall 80	5
Hall	5
B2 433	5
B2 128	5
ATCC 449	5
ATCC 3502	5
ATCC 25763	5
ATCC 19397	5
ATCC 17862	5
AM1295	5
69A	5
32A	5
Loch Maree	1
A2B7 92	1
