# Supplementary material for: Closing Clostridium botulinum Group I Genomes Using a Combination of Short- and Long-Reads
Source: Front Microbiol. 2020 Feb 19;11:239. doi: 10.3389/fmicb.2020.00239 (PMC7050642; doi:10.3389/fmicb.2020.00239)
Supplement: DATA SHEET S1 — Matrix of 117,944 SNPs extracted from 1159 core loci from the 111 C. botulinum genomes for performing the whole genome single nucleotide polymorphism (SNP) analysis and used to reconstruct the maximum likelihood phylogeny for those 111 genomes. [file Data_Sheet_1.FASTA]

>CDC_67190
GAGGAGCGCATACTATAAGCCTTTCTTTCAATACAGCAAGTCTAACGTCAGCACTGCGAC
AATATATGAGCTTCGTCGTAAGTAAAATCACGAGTACGAAGTGTATCGTGTGTGATTACT
AAATAGTCTACGTCCTTGCCAAGTCATGACATAATACCCCAACGTAAAATCGCGATAAAC
CACAATAAGGTTAAGCCAGCACTCAAAGCTAATGTAGCCCCCGACATAGTACTGAAGCGA
ATGAAGAAAGAGGTGTTCAGCACTTTAATGCGATGTCTATATAAGACCTTTAAAAGGTGA
CTAGAGTATGAGCGTTTGAAAAGTCTAGAAGAAGCTGTGATTAACACAGCGAAATTAGTA
TTTACTTCTAAAAATGTATGATGTAGTCTTGAGAGTCTGTGCAGCGACCTCTTAAAGTTA
GTTATCTCCACGAATGACTGGCGTTGCGTAGAGGTGCTTAACTTAATATTAGAAAATGTG
GGTTTAAGTTTTATACTGTGTGAAAATTATTGGTACGATTATGATACCCGTTTTAAAAAG
GTCTGGATAGTTGTGTCTAAATCCTAGCTTTGTCCAGCTAACGGGGAAATGAACATTTTC
TAGCGGTTTAGTTGCTCGGGAGCTCTTGGGCTCAAACTAGGGGGCCTATGCCGTGAATGA
CGAATTGATTGGCGTACGGAGGCACAGGATCTATGTGCACTAAATTACCGACACTTGGAG
GTGAGAATGGTAATCGTCTTCATGCTGTTTATCTATGATATATAGCAAAAAATAAGAAGA
ACCTTTCGTTATGTTAGAATTGCGCGAGATTAACAAGTTTCCGAATGGCAACTTAATCGT
ATGTAAGAGTAAATATAGTTTGAAAACCATGCGGTCGGTGATCCTCTATGATCTATTTCA
AGTTTGTGCTCCGTCCATGAACATCAGTCAGACTAGGGTAACTACATTTTTAATTCGACC
TTTCTGTCGAAGAGTGCAGTACTGCCCATGGTAAGTTGGTCGCACACTTGCATACTAGAA
CCAACTTGAAGTGAAAATAAGAGATGCAGAACAGAGAAGGTGTAGGAAAAGGATGCAAGT
AGTCGTGCCGAGATTATAAGGAAACCCAGCTTCTGTATAAGTGTATATCCACATACACAC
CTTGATCTTATTAGTCAACTCGCTTTGATCTATCGATGAAAATGAATGAAACTCTGTACC
TATTCTTAGACAGCGCAAGTTGCTGGCCTGATGGCGGATCCATCGCTACTCTCTTGCAGG
TATAGGGAACTCTAAGGGGTGATAGTCTAAACTCAATCCTTAGTTGTCTTACGGGAGTTT
ACAAAATCAACCCATGTCGATACGTGTAAGGGTAAGGGAAGGCTCAAGATAACGCGCAAG
GAAGCTCGAAGTGTCAACTAAATGAAAAGTTGAAACATGTATGAAAAACATCGATCATAT
AAAAAAAAGAGAACAGAACGTATGAGGAGGAACCACTCCCTATAGGTAAAGAAGCTCGTA
AAAAGTAGATCCACTGAGTTACTTTGCGACCAGAACTTGCACCAAGACTATTGCGCATCA
GTGCGGAGAGCCATTACACTTCCTGTCGGGACTAGAGGATACCTAATCAGTTAGGGAATT
TGAAGGGAACGATGCTAACGGAGAACGAAGTCAGTCTAGTACCGACAGAAGCTAAATGAT
TAAAAGATATTTTGTGTAACTCGATATTAGCTTACAAATGCGGTAGTGTACCAACAGTGG
TCATTAACGGAGACTCAAATTTTCTTGTTGTTTTGTCAACCGGTTACTTTCTCCCTTTGT
CATGTTAATCCGGAGAGCCATATCCGTATGGTTAGTCTATTTGGTAAGTCCAATTGATAG
CAAGAAAGGATTTATGACATACTGAACGATACTCGATAGAGTTGGCAGCTAATATGCAAA
CTACACAGGACTAACGGGATTAGGACATTAATAAGTAACAAATGGTGTTATTAGATTTAA
GAAAACCGAGGCAATGAGATATTCGTCTAAAATAGCTACTAACCTCACCGACTTGATTAA
TTTGGTTAACACATTTGTATGAAACATGATATAAACCCCCAAGTGATTAAAGCAACATGA
CTAGAAAATGAAATAGACATAAGGTTCCATACGCATGAGAGGTGTTAAATATTACCAGTA
GAAGCAGGAAACCTATGAGTAACAACTGTTTAAGACACCAGCGGCAGTAGTATCGTCTCG
ACTAAAGTTTTAAAACGGCCTAGCCGAGCTATAGGAAGGACGTCAAGTCCATTGACTACG
AGTGAAATACCAAAGTGGGCAACCGCCGCGACGCTGATAACGGAGGGAACGAAACGTCGG
AATCTCGGAGGCGCCTGTACTAATAGTACGCAAGGATATGCTGGGGTTGAACTTGGGAAC
ATGGGATAAGTTCCTACAGTAACATGTACATATATCAGGGCAAAAGGACGGAGGCAGCCG
ATCAGTAGAACTTAATAAAGCCATTGGGATGAGGTGGATGGAGTCGTTAACGGCGAGCAA
CCCACAGATGCACTTGGGGTCGCCAAGGGGTATTCCGACGCCAAGCTTCATATCGGTATT
ATGGCGACGACACCCTAGCATTGGAACTGAAGGCATTCATTCAGGCGAAGTTTGTGCGGT
TACAGCCTGTCTTAGAAGTTTTTAACAATAGGCGAGCCTAATAGTCCCGATCCGAGAACG
ATGTGTGTTGCTCGGAACTTCAGCACCAACATCTGACTAAAAAAAGTCCGGATTGCGGGT
CTGCGTCCTTACAAGTCTGCTAAAATTCAGGGTTGTGAGGTGCGAAAAAAAGCCTTAGGA
CAATTAACAAGGCCACAGGACCGAGATGAAACGGTGCTCTCGTAAAGCAGAAGCATTGGG
ACCAATTGATTTACGCCCCATTGTCGGTTGACGTTTGACTAAGTAGAGACATAAAATTCT
GACCTGGAAATCCTTAGCGCAGTGGTCCGGTAGTTACTAATATAGTAATAGCATTACAAG
TATAATTTAATACCCAGTTTACCTAGGCCGATCTTAACATACTTGAGAAGCACAGACAGT
TTCTAACGAGTTTCTAAGTCAATGGTTTCTCATCACTATTTATATTTTTGTTGCTTGGAA
GACGAAAACCATTAACCCATTTTTGCACACATAGACCTCAATCCATTAGTCACCGATAGA
GTAACTCGCGCCTGCGGTTAGCAGCGGGTACTGACAGGCAGCGGCTGAGGTAAGCTAAGT
GAATTCTAGTTTTCGGAGGAACTGATATAGTCTGATTTGATTGACGGAGGTCATACTGTT
TAACAGTTAAGTGAATCATCAAGGATGAGCATCATCATTGAATAGCCGGTACTCTCTAGA
TATATACACAAGAACTCTACTCCATAGCGTTAGAATTGATGCTCACGTATGGTTACGAAG
AGTTCTGACACATTGCGATGCATTAGCAATTATTCCAAGTTAGCTCAATATAGGAGGGGA
GTGGGCAAGGTGGGGGATACATGGGCACCTGAAGGACGTACCTAAGGAAAAGAAGTCTAG
GATAAAGAAGAAATAAACATATAGTGGCAATATGGGTGCTGTGTCAAAACGAGTCTAGGG
ATCTCGAAGTAATTTCAACCCGATACATCTATTTCTATAAGCATGCAGTCCGCTATAGTA
CCGTCGACCATGGAGCCCCAAACCTTGTATAATTAAGTGTCCGCTCAGATCTCCCGTAAG
CAATGTTCCTGTACCATAGGTGGGAAATGAGAATAGACTGGTAGTGTAATGAGTGAGTGC
GCCTATGGGAACACATTTATAATATACTTTCAGGTGCGTTTCCGCGCGACCTAAGAAGGC
TGCCTTTCTTTTGCTGCCAGGCACAAGGATGAGGAGCCATCTTGGCTCTGGGGTTAGCGT
GTCACGATAGCGTAAAATGGAAAAGTGACATAATAAAGATAGCAGTAACGGCGTGTGATG
ATTAATAGCTCAGTAGTACCCAGTGTTTGCTGATTAGCAAAGTTCGAGCGCCAATTATTA
TACAAGCGGGAATTACAGCGGGTGCCTAGGACCAGCGGGATTCGTTAGTATCGAAATGTG
CATTTTAGCGACTTTGGGTAGAGTCAGTCACTTAGAGGCGAAATTTTGCGGGGCTCAGAA
AAGGCATGAATACACCTCGAAAATAGAACGAAACCTCTGTCAGTATGAATTCATCATGTT
ACCACATCAGTATAAAGATGAGAACGACGCAGGGGCTTCCTAAACTTTTAATTCCACGTG
CATAGCTGACCCGGAGGCGGGGATAGGTTTAAATGCGAAGTCCCGACATGAGTTCGCCAA
TTGGAAGGAAAAGGTATAGGGACACCGTAGCCTGCGATATAAAAATTGGAAACTCCTCAA
CGCCGATTGCTTGAGATGGGAACTCTTGATAGAACGGGGCGCGAAGGGTGGGTAGACTGT
TCTAGAGTGTATTAAAACGAAGAAAGGCATGTGTGTTCAGTAATTAGGAAGCGGGTGCCA
AGCGCGGATTCTCGGTGTGTATCAAGCATAATACAGTAGTCAGGAAAATTGTAAAAAGTA
TGTGAACATACTGGGTGAAGACTCGTAAGTAGCACGAGCGTGTAGCAGCCTTTACAGAAT
TTATGAGAGGGCAGACTAATAAGAAATCGATGTAGATTCTTCTACTATGGGTACGAAGAC
CACTCAAAGTAGGTAAATCGTGACAATGCCCATCTTGGTATAATTTACCTTAAGATGATG
GAAAGAGGAAGATACCAGGTTACCAGGAGGAAACCGAGGCGGGTGAATTCAGTATCTGTT
GGCAAAATTGGGTTCGCGGATTAGATTGAATTTCTTGAAAGATATAATTACCGATGCAAG
GTATAAAGAATGTATATATATCCATGGTATTTGAGCATTAGTGATACTTGATTTGGTACT
AAGATAAGGCCATGGACATACGGGAACCGTATGCATGCCGTCAAACGTCTGGACTGAAGG
CACAGTGTGATATGTAAAAATTTCATAAAGTTAGGATGAGTAGTTTAGGCAAGATACATT
AGCATAAGGTTCAAACGAAACGCGGTGACCAGAAAGGTTGCGTCTCACTCTACGGATACA
CGAATTACAATATGCAAGTATAACGCGACTAGTTTAGGTACAGTATACAGAGAATTTCTA
GCGAGTTGGAAAGATCGATGAATGAAAGAACATCAGCTTCTAAGATGACGTAATGACCGA
TTCTAACTGTACGATGCGATATTGTTAAGTGTCGAAAAATAATAGAACATACAATGGAAG
AAAAACGGCACAAAAATGCCAGGACAAATAGCAAATAAAGAGTCTATCGCGCGAGGCATG
AGGGTTAAATAGGGCATCAAGACTAACAGGGTACAGAAGAGAACAGTGATAAAGTACATG
AGTTCAATAAGACAAGTCTCTAATATTTCTGATTTACATTGAAAGAAAGGAACAGTATTC
TATTTTATTAAGAATTCGACAAAAGTTTCTACGGGTATATTAAGATTTCATGAACCACTC
ATAGGGTCATCGACTAGTGATATAGGTGAGCGGTAAGTATCAAGAGGGGGAATTAGAGAA
CAGTGCGAATGTGGAAGCGGTGATTGTCGCAGATAGGTTTTTACCCGTCGCACAAAACTG
AGTGACGCGATTGTTTGATCTTGTGAGGCATTGTAGTGTAAGGAGGGAAAGCGGTTGACG
CTTTTTAAGTTCTTACAGACGACCAAATTTCAGGTAAACTTTCTTCATAGACGCATGAGC
ATCGGCTGGTAATGTCTCAAATCATCATACTAATGATTATAAATATTAGCAATCAAGTAT
GGCTTGGAAACTGGAATCGTGTATTAGCCATCGCATCCATCCATTGGCACTAAAGAGGCC
AGAATAAATTCTGGAACGACTTATACGCCTACAAATTGTCTATAGTAGGCTCAGGTTGCC
GTAAATGGTAGAATCGTGCCGGCTGGATGCTAACTCACTATTGAGAGGTGTACCACTAAT
TTTTAGGATTACTTGGATGTCTATTAACGACTATCAATGGGATTTATCGCGTGTTTCCAA
AAAAGTCTATTTAAGTTGGTGTATAGAGTGTTAAACATCTGCATATGGCGGTTATAAAGT
AGAAAAATTAAAGAGGAGAAAAGAAGGGATTTAATATGATCGGACAAATTACTTATAAGA
TCGATCGCCCACCATAAGGATTAAACTGTCTGGAAAGATTTGATTGAGACGATTTGCCAC
ACAAGTATAAAGGTATTTACTAATGTGAAACAATGAAGCGTTAGTCCGCAGGAAAAGTAC
GAAAACAGATAGAGAACTTTTTGCACTGATATCATTAGAGATTAATATCCGATGGTGAAG
CAGGCGAGAGTATTCTAGGCGTAACGGGTATGGATGGGGGTTTGCGCGCCGCACGCTAGA
AAGCTGCGCGCAAGGGTGTGGAATTTCATTGTGTAAGTATTAATCACTAATACACTTCAC
ACTAATTTCGTTAGCGTGTCTAGTCGGTAAGGGCCATGCGTCACTCTTGCTGTGCGATTT
GGGCCATATTTATCAACCCATAGAAGAGCGCTTGCTCATACTAAATGCCTCTGTGCGCAA
AGTCTTGTAAGAGGATGGTACAGTCTAATCTCATGCAACAGATAGGGAGATCGAAGGTAG
GTTAAAGAATTTATTGTGTAGGCTAGTAGATGCTCTAAAAGCGTGATGTAGGGGGTTTAG
AAGTGCAGAAGAAGAATACAGTTAATTTTTTAGAGGGTCCTCCGCCATGAATTTAGCAAT
TTTGACCACAGGCTCTAGCGCCAGCAGTTATTAATAGCTTTAAGGGGAGGACCTTCGGGA
ATTTAGATAGTAGAAATAGACTATGTATCCAGGGCAAGTCATCAGGACACAGATACTAGC
ACAGACGTAAGGTTGAGTAAGTAGTTTCTATAAGTTTTGGGGCCAAGAACATTGACAAAA
CCGTTAGTTACGTCGCCATAAAGGTCTACTGGGAGCCTATTAACGCATTTATAACTATGA
TAAGGGTAATGTGAATTCCCCTGAATAAATGGATCCGAGAAAGAAGTATAAGAGATGAAG
CGAAGTCAATAACGGCAATTAAAATGACTTATGAATAGATCGCATTGACTGACCATGAGG
CAAAATTCTAAACACTTAAAGGCGTGAATTTTAGGATCGCATCTTAAGAGGCATACTATC
TGTGGCGACATCAGTAATACCCGAATGAACCTTGAAGTAATGGTACAAGGCAATCTGGAG
CAAAAGCGTAAACTGTTGTGTTGACATAACCAGCTCAAAATCATGATAAAAATAGTTTTA
CGGAGCGGGTGATGGGCAGCAACGGACCAATTTAATCGAAGGGCTATAATACGGGAAAGG
CAATCAACGGATATATGAGCAGAACAAATGAGGCTAGGCACCGCGGGATAGCTATAGGGG
TATAATCATCATAACTGTACCTCATTTAGTGATTCTCCCCGTAAGACAGAACACGCAGCA
CGCTCAATAGTGATTCAAGTGGGCGGTTTTGTATGGCATACAGTCGCTTAACCGTATTGT
GGCTGATCGCACGCTAGTTGAGGTTCTAAATGAATTTAAAGATGCATAGTAGGCCACATG
CTCATTTAAATGGTAACTTTGTACTCAAATTTTGAAAGATTCTAGAAAAATGATACCGGC
TGCTCGGCACTGAGCAGAAGATACGACCACTGTTCCTAAAGATTACCATTAAGTAGTCCA
CAAAGATTATATAAAATTTCTTCAGCCACTGGCCTCTGTGTAACCTTGTTTGATTTACTA
TACCTTCCTATTTTCATGCCTTTGAACTGGGATTTGGAAGCCAGTGGACGAGGATTACTT
CTTAAAAGGATTTTCATGGGGAGCATCTCCATGTTTTCAAGTATAGTGAAATGTATGACT
GCCATAGAGTATGGAAGGGGAATAATTGGAACCTCGAACAATCTGAGCGGGGATGCCTCG
CCACTTGAATAAGAATAAATAATATGACTGTTACGCGTTCGGAATGTACCGCCGTCGGTG
GTAAACACAAGATTACGTGTAGGAACAACTAATAAGCGATATGAGGCGCAGGAGTTAAAC
GTAAATAATCCTTGACCTATTTCTATTGGTTGATCCTTAACTACTTGGCTTGTAAAAATG
GTTAATTAAAGGTATCGCATACTCCGACAGCTCAAGCATGTCGTTAGGATCGGATAGTGT
CGATTGATCAAGTGAATTCTTTCCGAGTGCAAATTACTGGAACGAGGCAGGAGCTTATTT
GTCCAGGAGGGTACGCAGATATTGAAACGCCACCATAGTACCAAGATCTTCCCGTAATAC
AGCATCAATGGACTCCCAACAACGCATAATCTACATAGCATGGATAATCTCAAACGGAAG
AATTAAACAAGAACAACTACTATGGATAAACAGAGTTCCAGACTTAAGGGTATCATGAAT
TAGCTGCACCAAACAATCAAATAGTACGCTGCAATTTCCAGTAGGGTCGGTCATACAGCG
TGGCTAATCTTAAATGATCTGATCGTGAAACGGACCAAGGAATTGTCCCCGGAGGGGAGG
ACTAAGCCCGATGGAAGCGACGAAATGAGATCAGTATGCTTGATCTATTACAAGTTTAAA
TCGTGGACAAATTAGCAGCTGGAATCTTTGTGGGTTAGACTCTAACCTTAGCTGAATGTA
TATGCTAATGGTAGGGGAACACTGCGGAGATCAATTGAACTAACAAAACATTGTAAGGTA
TGGTAAGATGACATACATTTTATCTCGTAATACAGGGACAGATTATAGTAATAAGTCGCA
GTAGGACACCAGTAGATGTGGGGTTTATAACCCACGGTTGAGGGATTATTTCGGAAAAGA
TTTTTCTAGTGACATCGTTTAGTGATGTTAGGTACATTTAATTCTCTTCTTGAACTTAAC
AACACTTATAAAAGGAACCCTACAGCCTAGAAAGGTCATGCCTTTAACCTCATGTAGCGA
GAGGTCCGATTCATAGGTTTTATAGTTGAACGTTCTATAAGCCTCTAGACTTCCACTGTC
GGACTCTCTTATAGGTCCATTATTCGCGACCATTATCGCGACAGCGCGATACAAGACTTG
CGAAAGCGGTGTAATAATGAGTTCCGGCGACTTTTGAACACCTAAGATTGAGTCTAATAT
TTTTAGCGCCATACGTCCAATGCGGCTTAAAATAACGGGCGAGTGGCTAATTAAATCGCA
ATTCTGTAGAGCCGTGGATGACAGGCTCGTTTCAATTGCACGTCGTCATAGCCGGCATTC
GTAAAGAATGAATTTATTGTGGCGATGTCAGGCGTGGACTGAAAAGACAGCGAGGAATGC
CTACAGATACTGATGCCGAGGATTAAATAAGGTCATAGCAGTGGCAAACACGATGTCTCC
TAAGCAAACTTCCCTAAGCATATAACGGCATTGTCACTTCTGTACCTCCCTGAACGACTC
AAGAATCGTGTGAGATCAATTCATGAAGAATCAGATGGTTAAAATCGGGCAAGAACCGGT
GTTCAGCACTTTAAGTGATTGATAAGACACAACGCAAATTTTACGTCTCTATAGAACGAT
TAACGAGTAGGTAGTAGATGGTATGTCGGAATCAGGTACGTCTAAAAGCAAAAGAGGAAT
TGATAACCCGACAACCGGTGAATGGAAGTCTCATAATTGAAGGCCTAAACTAGGCCCGCG
CACATCACCGTTAACTTGTTGCATTGTGATAGGAAGTTTACTACACTAATAATCAGTGGC
TAGTATCGGAACAACGCCAACTAGAATTCAACATTTCATGGAAGTGTAGAAACCTTTAAC
GGTTCTTCCTTCCTCATTAATTTGTACAGCGGGTGTTAAGCACTGCACTAAACTGCGCCT
GAGCAGAAACAGATATCTCAGTTGTATACGACTACGGGTAAAGTCCATCCTATACACCGA
ACATACACCAGGATGTGTGTCGATAGTGTGGGTATTTAGGACTAGACGCAACCGGGTAGC
ATTATACCACCCAAAAGTGACGTAACCAGAGGCAAGAGGGTTACTGGGACAAGATTGTAT
AGGTGGGAACTGGGGGGTTATCTCAAGTAGTCGGGTGCCAGTGATCTAATCTAAGTAAAC
GTAAGACGACTGTGTTAGCGGAAACATGACAAAGCGACAATGACTAATTACCCTTATCTT
TCACACATAAAGTCACCAGAGACCCCCCCCCGGTCTTACAAGAAAAGAAAGTTTTCTAAA
TCATAAAATAGGTGGATAGTAGATCATGATCTCGACAATTCAAAAAACTTACTTCACCAT
CGATAATGAATGGATACATAAAGTTATAGTGGCTAGGCGACACAAACTTAGTATGTAGTA
TGTCGACCACAGCAAATGAATTTCTCGGTTTGTCGTTGAGAACCTGATTTTGAGACAGGG
AAGCATTATGAGTGAAGGTCAGCCGCTGTTATGCCTGGTGATCATCCATAATCATCGAAA
ATCAATTGGTGTAGCCTCTATAAATTGTTACTAACATAGTGTATCGGCCTGCACTTTGTA
ATGACTCAATAATAATGTACAGTATTTATACGATCAATTGAGCACCTTTGAGGGGATAAG
GAGTCCTGACTCCTGATAAATCCCCGTTATCATCCTAAATGTGAAATTGGAAATTAAGCT
AAAAGGTTATGGTGAACCAGGCGACAGAAATAAATACTTTACATCACCAATTACGTCCAA
TTGTAAAATATTTATATCTATCTTCCGAAGTCAAGTTCGTTTCACTATGTAAAATTTGTA
CTGAAGTACGGTCGGTCATGCGACAACCGTGAGTTAACATTTATACATCTTTTGCTAGCG
TAAATAATCAACAATATGATGGAAATTTACATACTCTCACAATTAGATTTTATCCGGGCC
AATGACCCTGAGATAAGACGGTCAGTGTACATAATAGTAGGTCTTCTACGGGGGCACTAG
TGTTCTCGGGCCCAGGAGAAGTTGCACACAATGCATTATATCTGAGGCCATCAGTAACTA
GCCGTATATGTGCGACATAAGGTGAGCAATAGAGTTAGACTATGCTGCGCTTTAGTGGGT
TAAGCAACATGCCTGTCAAGGCTGCCGCGTTGGGCTCAAAGCAGTGAAAGTATTGCTTAG
TTGAAGGTGTAGGGGATGCAATGCACGGCGGGATAACGTGTGCCAGGGACAACTAGGAGA
CCGCCTTTATCACCGCGTCAGACGAGTAGGAATGCGAGGCGGTCTCGGTAATGGCCTTTA
AGAACGTATGCGTCAGTCAACAGAGCGCGCGTACTTGGAAAACACTAATCTGCAAGGGTG
CTTATCCGAAGGTAGATATGGCAAGAAAAATAAACTAGATGCGGTCCCATTTCTATCTGT
AATGGAGGCGCGCAATTCCAAACTGCACGCTTACAGGAAATTTAAAAAACTCGCCAAGAG
TAAGACAACAAGCCGTTCTATTTGGATAAGACCGCGGTGAAAGCATGCACGGTACCTACA
ACAACAAGTGCAGCAGCCTGATGGAAGTACGTTTATCGAATGAGATTTTACTACAAGGGA
ACGTGCCTGCTAATACGTACCTAAGAGGATTGGCCTGAAAGAACTCCTTAAAAATTACGG
GTCTTGACCGAGGCAGTTGAGTGGCGAATAAGTTTAATACTCGACTTCGTAGAGGAAACT
GTATACATTCAGTTTTATCGATTTTTCTCATGTTATGGTGGTTGTGTCTTTCTTTTATTT
GTTGTTGACCTTCAATTCCTATTCATTGTATAACATCTCGTAGTTATCGGCTATTTCACA
AATTAAAGAAGCGGTGTATTGGTCGCAGTCATTCTACAGGGTTAGGTACAGGGATGATAA
CTCCTATGAAAGAATCCTAAAAATTCACTTGCAGTACCGGTCCAAACACCTCACTATCGC
GAACGATAGTCTTTTATGATACAGGGTAGAATATTGGCTACTTAATCCTTCGGAAACAGT
AGATGGCCCATATCGGGGTAAAAAATTATCTTACAATTGCTTAACAAAGTCGGAATCATT
AGGGCACGGTAGGTGAGATGGGATAAGTCATCGATTTGAATTTAAACTACAATGGGAGAC
AATAGTAACCATGATATGATACCCATCAGTAATGGTCCTGCGAACTGCGGATCGGGCCGT
AGGCTGAAATATTACGAAATTAAATTTTTATAATCATATACAGCATGGGTAAACCTTTCC
CACCCAAGGTTTCCCATTAATTAGGTAGCGTATGTATATGTTCTTTTTGAATAAGGAATA
CGGATCACTAGCATGGAGTCTGTTTAGTCACGTGCGGATGATTTACTCTTCGTATGGCAT
GATCCGACACGCTCGCCTAGTTGATGTTTGTAGGTCTTTATTGGCGGCAATATAGGATAT
GATGAAGAGCCAAGAATGTCTCCACTGAGGTTCTAAAGCGGGTGGATTAAGGTTGTTGTT
AATAAACGGAAAACCTAGGTAGATCTCAGTATCTATAAAAACCATTATTATATATAGCTT
TATCACAATACGGGCTTTATGGTTGATTGTGTAGACAGTGAGCGAAACTTACTGTGTTTA
AAAACTCCGGGATTTTTTCCGATACATTATTATTTTATTGAGGATTATACTTATGTGGAG
CAAGTTGAGACTCGTGGTCTATTTCCGTCTAGTGACGAGTCTGTAAGAAGAATGAGAGCA
AGTGTCAGAGTTATCGTTCGGGTTTAAGAAAACTTACAACCCGATAGATTAGAGACATTA
CTCCAAGGATGTGTTACGACGCATGGCCTTAAGTTAAGCGATCGCATCCGTATATGCGAA
AGAGCGATTAGCCAAAACTCTATTCGTTTATCACATACAGGACAATGATAGTTGGACGTA
CATTTGGATAGCGGAATGTGCGCTGTTTGCGACCTAGTGAAGTTTTGTCACCGTTCGATG
ATTGGATGATCGAGTGCTAAATCTAAATGGGTGGTAAGTTGCAATTTATAGGCAAAGGAT
AAAGGGAATGTGCTAAATCACGGATATGTAATCGCATACCAGATAGTAAAAGCATATAGA
CGATTGACTTGGGTCATACTGGCATGAACATGACTATGAGAAGTAAAGGAACTAGCTATA
TTAGACGGCATAATTTATCGTTGCAAAGTGTTTTAGGAATGGATTGCCCTCCGTCTGCCC
CACGAACTTAGCCATAGCCATTTAGTGATGCGAGGCTAGTTAGGAGCACACGACATTCGG
AACAGATTCCGTTTTTTCTATACATCAGCCCCTAATGATGCAGATAACCTTACTTGGACG
CCAAAGTTCAGACATAACCACATTATAGTAAAGCGTTGGAGGATCTAGTGCAAGGAACAA
TCTCCTAAAGAATTAGAGATTATGGAACAATACTTGATCACTTACTAAATGAAACGACAT
AGATTAAGACTGAAGACGGGACAGACAATTAGTCAAAGAATCTATCTCAAGACGTAATGA
TAACCGTTTTAAATGTAGACGGCAATTCTGAGTATCTAGACGATTCCTCGGATAAATGAA
GAAAGCGATAGTAGGTTTTCCAGTTGAAGTAGACTTTAATCCGACTAGTTAATTATGCGC
AGTACTAACCCGCCAACCTAATTAGATGATAATTAAGCGTATGGAATGAGATTCAAAGAT
TTTTCATACCAAGGATTTATTGGCGGGTTCATAGAGTCGACCAAGCCCATATATCCAAAC
TATATTACGTTGCTCCAATGCACTTATCTGAACGGTAGCATTTCCCTAAAAGTGATTATA
AAAGCTGCTATCCCTGTAGGATAACTTAGTTAAGTGATGCTAACGTTATGTTCTAATCAG
GTATGGCGGGTCCATACCCTCAACAAAAAGTATACTTATGCAGTTGAGCGCGAACAAAGA
AATGGCGTGACCGTACTCCATTCCTCGCCTACAAGGGACGTACCTAGTAATAAGTGATCT
CCTGAGATTGGATTTATAGTAATTGCAACCCCGGTAACATTAAGTAAAGTAATAACAGAT
TTACGTCATTTCTGGAATGCATTCGGTCGTGAAGACTGCTCTATACGAATTAAAGTGAAA
ATGAACTTATCGGATGTTTAGATACAAGGACGATGATAGTAAAAAATTCAACATTGTACT
TAATAGGTACACCAATCATTTACAGGGGAAAACGATAAAAGGAGTTACTCTAATGCGGTG
TGAGATTAGAAATAAGATGAAACCAGTTAAGAGGTCCAGCCTAGAACTACCATGCGTAGT
GAAAGAAAAATGTCATATTTGTTAATTAACGCGTGTAGCTCACTGGCTCGGGAAGAACAA
GTTGGTTATTATGTATAGTTAAGGTAATTCTTAATAAGTGGTCATGGCAGAAACTAGCTA
TAAGATAAAACTTAGAGATCATTTACTGATAAGGACATGCAACTTAAATGATTCATTAGA
TTTCCCTTTAGGTCTAAGACTTCTCCTTGAGAGGGTGAGGCAAGCGGAGTACGCAAATGG
TGGGAACATATAATGCTAAGTTAGTGGAATTACACTTAAGTATTTATTACTTAATGACCA
ATGATCACGTAACGGATAGCTAGAAATAGACAACAAGTATACACAGTAACCGGATCAAGG
GCAAACTAGATTAATGTCTAAGAGGAAAAACCTATAGACCGGACTAGACCCTTTGTTTGA
ATTTAAACATATTATAGTTAACTGTAAACTTCGGTGAATTAACCCGGGGACGGATATTCC
TAATTGTGTATTTTACGGTAATAATAGTAGAATTAGCAATTAGATCAATTGCTCTCAGGA
TCTATCTAAATCATATATGTAAACGTGATAAAAGTGCAGCCTCATGGGCGGTGTACGTAA
ATAATAATATCTAATATAATAGGCTCATTATCGTCCCTACAACGGATCGCACTTACTGGT
GCCTTTCTAAGCTGTTATTACTACTATAGTCCACCACCTATCAGCCTTCTCTCACATATA
TATCATCCTTCGTATGGGTATAATGACATTAATGTCTACCCTAGTTCAAAGGAGCAATAC
TAGTAAGTATACACCAGTAACCAGCATCATACAGATTCCAGGTGGATGCATTCTTACCCA
AGAGACTGTATAGTAGCAACCAATATATTTTAACGTGTATCATGCCGCCCGAATTTGAGG
TTACATTCCTAAAGCACTATCAAAATAGTTGCAGCGCCTCCCATCAGCTTATAATGTCAT
CCAACAACAATGCACGGGGATTTTCTGGCCGTCTTTATTTAAGAGGTCTGCTTGACTCTC
TTCTTTTTTTCGCCTCAGCCACCCTACTAACGTCTTATCAGTAGGTATCAAGTTACTCCT
CGGGGTAGGCGTGTTATAATTGGCCGTTGGTTCACAAGGCCAGAACGCACACATCGACAC
CATATCACGCCACCTAACTTATCGGCCAAACACCCTCTTAATGAAGTTTATTGCCAGTGC
AAGGACAGCCCAGTGCTTAATCTGTTATCGCTATAATAGGTAGTGATTATTTACCTATTT
TTCTGCTAGCGAAAGGGGGGAGGACCTATAGGATCCTTCGAAATTTAACGTCACGTTGAC
ACTGCTTTAGTGTAAGAAGGAAAACCGAAGCTTAGGATTACGAGGTGTTCTAGGTATTCT
GAAGGTTGACCTGAGCATACAGGCAATGATTTTCAATACCGCACCTTAATATTCGCTAAT
TTCAGATTAGATTGAAGACTGACTGGAGTCCTATTAGAAACTAAATACGTGGATACACGA
GAAATCTATGGCTATCTAAAGATCTAAAACAATAGTAAGAGCTGTAAAGTTGTTTGCAGT
AAAAGATTTGGGGAGAGTAGTGAGGGGGAATTATGAAGCGGGTATTTGAAACATGAGGAG
ATGTCGGTTGGCTAATAGAAACTTATAACTACGTTTCGCCTTGCGAACCTGTTATATAGA
AGAAAGATTTAATTTAAGGTATATACGGTTTTTACATTAGGAGCAACGGGGTACGCACTC
AAAGGTTAGGACAATGGACATGTTCGCTTCTGTCGTCCGTGGTCTCTGTGAAAATACTTG
TAATTTGGTGTATCGCGCAAGAGCTAGGCTAAGCGGAGTCAGTTTGAGCGACGAACAATT
AAGCTTAAATCGAGTAACCGGGCATCTATGAATTCAGTAGGTGAAAGATATAGAAGTGCT
CTTATAGAGATAGTAGGTTTGTGTTTGAATTTGTTTATGTGAGTATACTTTGTATAGGCG
AATAAACATCCAAGGGAAGTAGTATCACGTTCGAAATTAGGGAGGCTTTAATGCTCGTAT
AATGGTATGGCGTATATTGTAGATAGACTTGGTCAGTCAATATTGAGCTCATATGATTGC
ATTAGATATACCCTGGATTCTCCTAGGTTTACACTTAACGGGTCGACTATTAATAATCAG
GCGAAGCTTTCAATAAAGCAAAAAGTAGGTGGGCTGGTGCGCTGTCAGTAGAACGGAATG
GTTGGTGGTCACTTTTTAAAACATACGCTTACTATTCCCGCAGATATGGCGTACCGGTTA
TTTCTTTTAATTATGCTGTTGAGATCTTGTTCTTTTAAGCGTCGTCACGAGTTTAGCACT
GACGGTGGTTATCACCGCATCGTAAGAGTATTCAAATTCGATAAACGCCTTTCATAATCA
TGGTCACCATTCTATAGAAGACGTTGTTCACATTTTCTACTGTCAGTTGACGGATGACAA
GAATGAAACTTACACGGACGCGGAGCGAGGGGGTGATGAGATTTATGGAGGCCGGATGCT
TGGAGACGTTCGAGCTGACGATATTATCTTCTGGGAAAGACAGGAGATATATAACACAAT
GCAAGATAGCTCCTTCTGAATTCACACAAGAAGTAAGTGAGTGTGCCTCGTACCTTGTTA
ATCTCCTTTCGGAATGTATTGAGAGATATGCGGGTACTCAATTGTGGCGATTATCAATTG
TGTCATTAGAATTCGACCCAATGAAGCCGACACGCGAAGAGGTCCAGATGCTTGCCAAAC
CAAATTTGAACTGGTAAATTTCTAGAGCAAGAACGTCTAATAGCCGACAGAATAATCTGA
CCAGGATGGTATAGATTTCGCTAATATACATATCTGCATAAGTGGGTACAACGCATATAC
CAACTATCCGTCCTGGTATGGGGCGGAATGCGACCCTTATTCGGCCACTTGACCATACCA
ATACGATACCAGTGTCTAGTAGGTGGAAGGCGCAGTAAGGAATGGCCGATAAACTCCGAT
ATAGAAAGTAGCCATCCATATATAATATAAATAAGCACAATGACTTTATAAGCTAATCAC
CTGTCGCTTGTCAATTGGAGTACGTGTGCGTAACTCAAAGTTTTGATTCATTCTCTAGGG
ATTTAACTAGACTAGTTATGGTACTGGGCTTGACGACATTATCGCCTTGATATCATCTCT
TACCCCGTGGTCTTGTACATCTGCCATGCCGTGAAGTTGAGCAAAGAACGGCAAACCGAA
GCAGGTAATAGATCAGTGACGTAGATAATCAGGAGAATAATTATTAGATGACTACATACA
AGATGGAGAAAAAAGTCATTTTGCCCCTGAAAACCAGCGCGAAGCGGTGTCATGGTCAGT
TGGAGCAACAAGCTACCTTGAAATGCACGCTTCTAACATGTTATTAGTTCTATAGATTGA
AGAGGAATACGCAACTCGCGTAAGTACACCTCTGTTTTGTTGTAAATATAAGTAGATCGT
CACGTTATCATTGGTAACTCATTAAGCTTCGATATTCTGCAGCATGTACAAGCAGTTTAG
TGTATGCCAGTGTTGGCTTCATTATTTTAAACGTAGGTCTCTTTGGGATCGTTGTAGGTG
TTGTCATTAGCCTAAAGTCGTTTATTCCACTATTGTGGTCGATGCAACTCAACTTGCATT
TACACTTCTGGTTAAATTGGGGGCTAGGATCCCTGTCCGTCCGCAGTAGTTCAGTGACTG
GCAAATGACGATTTACAAGGTATGAAGTTACTGAGGGCTTCTTCATCTTAGTAGGTCGTT
GCGGTTAGTAGGATAAACGCAAGTAGATGGTCCACAATAATATCTTTGCAACGCCGTAGG
GTCCTCGTAACAAGGGTAGGTGTGATTTAATGTTCGAGAAATTCGACAAAGGCAAATATT
ACTGTGACTGATAGGAATTTTGTGTTAGTACTGGTCACATCCGATTCTGCGTGTAATTAC
GAGAGGTTTCATTGAGAGGTGTTACTGACTTCTCTAATCAAAAGACGATCTGAAATTATC
ACATACAGGCGAGAAACTCACTGGTTCCTGTAGATAAGACTTGGCGAAATACCGTCTTTT
TGGTTAGTATAAATTCACTAAAATTAAAAGGTTCTGGACAAGTCGTGAAAATACTTTGCT
TGGAAGCTTAGCTTACTATCAGAATCCAGAGTGACATGTCTCATCCTCACAATATTACGA
TTGCTACGCTTCACTATAAGCTGGGGAGCTTTGTACCATTCCTATTAAAACGGCGTACGG
GGAAGAGGTTGAATGGCAGTTCTGAAACATACAACAGCAAAAATACGTTCGGATATTATC
TTCGGGAGGGTGGATGTACCGCATCATTGGCACGGAATCTTTTAGATAGTGATTCTAGAG
TTCAGACACATTCGTCTTTTGTACCTCAGTGGGATAGTGGCCTGATAAAGTACTCTATTC
TCTTCATACTTTGGTAGCCTTGGAAAATGGTTCACTTGGAGCTGGAGTGTGACATGTCCA
TTGGTCTGCACAATATGTACGCAGCCCAATAAAAACATGAGATAGTCGAAGGGTTAATAC
GTTCTAAACCGTAGAAATGTTGGATCGGACTGCACTTACAGTAAGGTCAATTTACCTAGC
ACTTGAACTAGAGATATTACCAACACTAGAATACTCGTCACGGTAAGGCTGCAGCACGGT
ATAATCTCAATCCCGAATAGAACCGCACAAAGAGAAAAACCAGGACCAATTACGCGCATC
GTGGGTTTGAGTCCGTGGCCGTACTTATACGGTGTTGCTTTCTTTACGTGTTTCGCTTGT
GCTATTACTGCAAAAGGACGCCTTCTTTGAACCTGCCTAGTTCATGAGCTGCCCGTAGTT
CGTGTGGAGAACCCTTGCGTCCGGTTATTTGATGCATTTGATCTAATGCGGGTTATGTAT
GTTGAGCTGGTGGGAGCAACTCAACGCTAGGGACGTCCGTTTTGAGGGTACACTTCGGGT
ATTGGGTTAAGACAGCAGTGGAGAACGCAGATCTAGGAATTTGATTTTTGATACTTTTGG
AATCCAAGTAACGTAAAGCTGTAATTTTCCCTAGAATCTCACATTAGTATGGAAAAGAAC
AAAAAATTATTGCACAATTAGTCTGTAATGTGTTACAATCTAAGCTGTATCTATAATGAG
TGGAACAAGCCATGAGGCTAAATAGTGGAGAATATTTAGGATCATAGATGAGGAGAAGCA
ACCCAGGTTTTAACTGCATAGTTTTGGGCATAGGTGTGACAAACGTTAGCAGCAGAACCA
GAGAACCACGAAAGTCATGAAGGAAAAATTGGAAGCGGAGCCAGCCTCTTTTGATTGATC
CCTATCCCCATCAATCGGCCATCCCCCAGTATCGCTGCAGCCTGTTGAATATGGACACTC
AAGACGTAAGGGTAGTCGATTACGTTCTGCTGAGTTGGTTAGCATTGATAGGTGATAATA
TGTAATTGCGATTTTTAGAAGTTAATCATAGCAGACACTCAAGGATCACCTATCCCTGGG
AGCCATGTCAAGCGGGGTGATATGGTAAACGCTGGGCAAAAGCAAATAGCGCGGGGAAAC
AACCCACAGATCCGGGCGGCAAAATATAGTGAGTGTAAGAAAAGTAAAAACATTATAAAT
TAGATGATACGGCTCACTTTTATATTTATACATAAAACTGGTCGGCACCCGAACGGAGGT
TTACTTTCCATGTAGTTGCAGCTTGATATGCATAAAGTCTTAATAATTGGAGGCGGGACG
GGTGGAGCTTCCGGGGGGGGCTAAGATTGTCAACTCGTATCGCTTGCTGATTTTTCGTTT
AAGTAAAATGGAACGAGGCGAATTGGAGGGGGGTATGCCGCTAAGTGTTTGGACTATAGG
TCTACTTAGAAAAATATATAGACATGCATTCAGTGGTGTCCAATTGATTTACTATAGAGT
CAGAGTGGGTAACGCATTTCGGCACTGGTTAGGTCCGTATAAGCTTCTATAGATAAAACG
GTAAATAGAATCACGAATGCACGATTAAGGAGACACATCGTAGAAACGAGGTATAAAATT
TGAAACTTAACGAAACAGACTGAAGGTCACACTAGAGTCTCTGGGCAAGTCTGTCTAGTC
CGATGATCGAGAAAGGCAACGGACGAAGCCAAGGTGATAAGGATTTTCGGTGTATGAAGG
ATCCATCTGCAAGATAGACAGTCAGGAATTTTATTACGCAATCAAATAAACCATGAAGTA
TAGGAATTAATAATAGTTCTGTTTGAAGTACGAATATAGTTAACTACTGCGTCGCGTGCA
TGCTCCGGTCTTGTATGCTGGGAGTTGCCCAAGGCGTACCAGATCTACGCTACTTCTTTA
ATTCCTATTTATCGGGAACGGTTGCGTCCGTGAATCACCATGCGTAAGTTGTTTCTCGCT
CAACTGGGAAGATCATTTCTAAGCCTCAGTTCAAAATTGGGTATTTTGAAGGAAAAACAC
TTTTACATGATGAAAGGACTCGTTAAGATATTGCAGTATGGGAAGACTGAAGAAAGTAAG
AATCGCCTTTGTAAATTTACGTTGTGGACCAAACCCGGGAGATGACCTCCAGAATAGCTA
GACCCCTTAGGTTAGGTGAACCCGCACGGAACCGTGAGGAGTTAAAAGTGGGACACGTAT
GGCAATAGATACGTTTTATGTAGCCACCAGCCAAGCTCTAGGCGCAATTGCACCGGTTCT
TAATTCGAAACAATCCAAAAGTCCTATTCTCACGTACAGTTTTGAGCAGCCCGTACCGAG
GGGCTGTATGCTCCCTGCTGGAAGCACCAACGCTCATCTTTTAGACTAATCATGTTCTCA
AGTCACCCTTCTGTGGAAAGGCAGCGAGGTAAATTTGCCATTGTCGGTCTATTGAGGAGA
ATTCCGAATAAAAGAGGAGCAATACTCTCTCAGACAAACGGAGAACCACTTCGCCGCCCT
CCGTAAAAGTATCCGCTATGAATCAGTTGCATCTAGATTCGAGAAGATATGTGCATTCAC
AGAACAAAAGGACTCGTAGAATAGACGATTGAGCAAATTACTGCCCCAATAAACGCCATT
CTCTTCATGGAAATAGTGTGGTAAGCGCATCGGGGGAATAGAACAATAGGGAGAAGATAA
ATAAATACGGCTCAGGTGATTGAAACATAAGGATATGAAGGATAAGGCATACGGTGAATC
CTATACATTGGTATAAAGTTGAAGGCATCCAATTCCTGAGTGCACGCTTATACTCGGTGT
ACACACTTATAACGACCTCTTGCAGTTAGGCATACGTTAAGTTGTAACTTCTTGTTCTTT
TAGTTAACCGGGTAGGGCAGTTAAGTTGTTTAGTTGGTACTCATCAGTAATCCTAATATT
TTTAGGTGCGCTAATCCCGCTGCTTCTCCAATGTGCACTTAAGAAATACCACTTTGGATT
GTATCTATTAGTGACATCTTTGCGAGGCTCGTGGTTTAGTTATACGTGCGTAAGCTATTA
AACGCCATGAAAACCTCTCCTCGAAGGCGCTGATGGTATATCTTTAAGAGTAACTTTAAG
TGGAATAAGGTGTTAGAAAGCCTTATGGTGTATTAGTTTAGGTGAGGAAATTCTATAGAT
ACTAGCTGTTAATCAAGTATCACTTATACTATGCTAGCTAAAATTTAATATGAGTCGCGG
CCGCTTGCCAATACCGTCGAACAAGTCTTCACGTTATCTAGATCTATACGTATGCTACAA
TCGTTTGAAGCATTTACGAGGCATTGAGTTGTTATGTTTCAAAGCTAGTTGAAGGCTTAT
CTCTAGTTAGGCAAAAAGGCTCTATCTTGGAGTACTGAAAAAGGATTAGGGACAAAGGCA
TGAGCTGAAAGTGATGTGCAGGCGAGTAGATCACCGTACATTAAAGCTCTCATCGTTAGA
GCTCATGTCGGCTAAAGTACTATCGGGTGCCAAGTTATTATAAGGGGTTATAATTTTAAA
CGTTGACATACTAACGGGCGTAAGATATGAAATGTATGGTTGTCGGAAGGAGCACATTGA
GAAGGCAGGATAGGACTAGTCAAAGTCCGACACGATGTACAGCAGCGTAGTGAAGGAAGG
GCGGCGATATTATATAGTAACTACATTATCGATAGTCAGTTGGAGACTGCCTATGTAATA
CTAAGGTAAGTTTGTAGGGTGTAACTATACAGCGAACCTTAGCTGCCATCAAGGTATGTG
ATAACAGAGTAGGGACATAGCGCTAGAAGAAACGTGCCGATGAAGGTTGGTAAACATGAA
AAGAGTACGGGTGAACTCAAGATTAAAGTTATCAAGGTGAAATTGGACTTATAGAAAAGA
TATGATATCGATCATACTGAAAAAAGAGCACTGGAGCGGAAAAGCGACGATATAGTGGTT
AGAGGGATATGGTGAACAGCGACGGATCGCGTTTCCCAGAGAAATGACAAGGGTTTAGTG
TGGCGGCCATGGATCAAAATTACTCATAAGTATTGGTCCTAAGTATGAATACGATGTAAC
TGAATGTTGGTCCAGAACTATATTAGCGTTCGTAGAATAGCCATACGTAGGGGCGATTCT
AACAAGATAAAGTCTCGAAATATGGTACGATAGATTAAGCTGAGCTATGCCCACCCCTTG
CTAGCAGACGTGTCGCCTTTTACGATGGTTGGAAAGTTAGGGGAAACTGTTGCCGGCTCC
GCCGAGTTGCGAGTTTAAATAATGAGAGGCCTGGAAAGTAGAAACACTATTGAACAGAGG
TGCTGAACAAGGTAACAAATCCGGTACGTAACCCAACAGATCATAACTTGGTATCGAGCT
AGCCACCGGCAGGAAAGAGCGATCGCTAAGTAACAGGCTGAAGCATTTTTTTTTCGTCGG
TGATTTCTTATATTCTGTGCTGCTCTTCCGGAAAATGTATAGGCGGCTACAGGTTCGTAT
TGTGGTCTGATCGCATAGTACACAGCGATGCAACGAGAAGTTATGAAAGGAGAAGCTTCC
GCGATAGTGGGAAAGTCAGGAATGTTTTTCGTTCATTATTCTCTGCTCAGATCTAAAGAT
CTAATCCTTTTGGTTGACTTAGGGAAACAGCAGGACTTCACTGTAATGTTTTACCGCCTA
AGGTCATCTTTCTATATCAAAATTGGTAAACCTCTAGTTGATTGACGCCTTACGACTAAT
AACTTTGATAATTCGTTAACATCTTCTTCATACCCATCAACGTAGTAAATATAGAGATGG
AGGATTGAGGTAAGTCACAGAAACAGTTAGCAACACCCCAGACTTCAGATAGAAGATTCA
GGCAGCGGCGGCGAGTAATACGCAGAGTCACTGGGGAGTATAATGCACGATATTAGAAGT
AGCTTCCTTTAACGATGTAGTTGTAGAGGCTTCATAAAGTGGAGTATTCAAGTACCTCAG
ACCTGAATATGATACGGTAGTCGACTAACTTTTCCCTCGGGAGATTCCCCACATTTAGAT
CTTCACCAAGCATTGTTTTGTGTGGAATCTCACTTTTGCCATTGTACACATCGGAATCCG
ATAAGTCCTCGGGAGAGACTTTGTGATGATTAGCCTGCAATTGGAATCAAATCATTAAAG
TACATCGGAATCCTCTGTGGCGCGTGGTTTACCATGCGGCCGGTTAATCAGCATAGTATT
AGGAGAGGACTCTACAATGCTAAGCAATATAAAGATGATGAGTGTCCTAATTGAAAGAGC
GCAAAAAGTCCGAGAAATTGGAGTGGCTGTATGAACAGTAGCAGATTTCCTAATTAACAA
ATTTGCTGGATGTTTGTTGTCAGCGGCGAAAAGAAAGCCGATCGTCAAGCCTAGTAGATA
CGGTTGCTTATGAATCTGTGAAACTTCAGACAGTAGGGTCGCAAATCAAGTAGATTTCGG
TAAGAGGCAGATTCGGGAAATACACGACCATACAGCTAGGGTTACGGAAGCTTAGATAAG
CTATACCCAGGGTCAGGATACGTAAAGTCGATAGCGCCCTTGACGAGAAAGATCATAAAG
AGGGGAGTGTACATCAAGAAAGATACAAATATCCGCGTATGGCTCGATGAATCTATGCTA
TAGTACGATAACGGGATTAGCGGTCTTGACCAAAGTTGAGCAAATAATCTAAGATAAACG
TGACAAGTTTTGGTACGGACAAGAAGACTACGCTATGTTCGGAGGAAGCTAGAACCGATG
GGGATTTTGCAGAGTCACACAGTAATAACTTTCAGCACCCTATCGGTAGGTTAAGTTTAC
GAGGGACGAGAGGAACTTTATCCGTTATTGACAATATCGCCTTAAGATTTGTTTAACACA
TTTCGTGGTCGGGCAAGTACGAAAGTTAAGCTGAACATCCTTTCTAGGATTGCATCGAAT
ATATTTGCTCAACGCTTTCGCTGGTAATTCCACAGCTAGTCTTCCAGAAGAGTGTCCCTG
TACTATAACCTAGGGGAACTTCACGTGGATGCGGCTTGGGAGACATAGATTAGACATATA
GGTTAACTTTTGTTACATTCGTAATAGGTATATGGATGTAACAAAAAATATTTACTTATA
AATACGTGCATATAATATCTATCAGGCTCCCTCGATAAGCGGTAGTAATTTACCATCAAC
GGACATTACTAGAAGTCCCTATATTAAAACGATGATTAACTGATGTTATGACTAAGAAAG
AGATCAAGAAATGTTTAGCGTGATTGTGCGCGTCTCTGACTGTAGTTTAACTGGCGCCGG
AGGTGGAGGATGCAAATGTAGACGCTACAGCATACTAGGGCCAGGCAATGCGCATGAGAC
ACGTGAACCACTGAATCTTTGTTATTGGGACTGGTGCTGAGATAGCAACATGTGGACGCG
TGGTTTGAATATTGGGGAGGCGCCTTATGTGAAAGCAGGTGTATTCGATAGTAGAAATAT
AGGATTGGATGTATTCTGACTAAAAAAGGCTTCAAGTTCATTCGATTAGCTACAGAATAT
GTTGTTGTAGTTGGTTAAACTTGTTCCTTATTTGGTTCTGATTGGATCTAAGGTACTCAA
TTAATGGAAATATTAGCTGTAGGGACCCCCAAGGCAATCGGCTCAACGTGTTACAAATAA
GGTTTTAGAAGATCAAGTCTAACAGATGAGTAATAAGTAACCTCTATTTGACTTAGAATA
ATACACGATGTATAAGAAATTCTTGGAAAAAGATGCTGATCAGAGAGAATAAGAATTATG
ATGATGCTGAACATGGATAGCTACAAGCATGTGGTGTTGTCTTCGGTATAACATTTAGGA
ACCACTAACTTGCATCTTTAAACACAAAGCCACCCAAAATACCCATATATTTGGTCTTCT
CTCTAATTTTTTGCATAAAACGGGATTTCCCTTGTACATACTAATTTAAATTACTACCGA
CCAATAGTATTGTCTTTAGTGACATATCCTCCGGCTCTGTTAGAAGTAAATAACTAATAG
AAATGTCAACTGTTAACGGACCTAAGCTGAAATTAATCTGAGAGCCCGTAGAAGTGATTT
TTAATACATACCAAGGATGTGCAATTTATTTCAAAACGTGTTTTTTATCTTAATTGACTG
ACGTGAGTGTACTTTCCTATTAAACAGGTAGAAATATGTCTTCTTGTGAGGAGGCGTTTA
GAGTACTTATTTAACGACAAAAGGTAGTATTGCTATGTAATCCGACACGTGAACATTCCC
AAAGTTTAGGGTCAACTGAAGTAATCATTTTATTTCGGTATAAGGACCCCCAGAAAGTGA
AATTCGGGTAAATAGAGGGAGAATGTGATCCTTGTGATTAAGCTAACAAGATTCTTTCCT
CGTGAACCCCGGAAGTGCTCATGGTCAAGCGCAATACTCGCGGAGATACCTCCCCTGTGT
GTTCGCCCGAGTCTCTTAGCAAGGTTGCTAAGATCGAGCATCATCATAAACAAGAAATCT
GGACTCGTGGGATCACAATTTTAATCTTAATACCAGAAATCTGACGTGTCATCCCATGCT
TAAATGTATGGCAATCATTGATCTTTTTCACGTGAAGCATCAATGGCAATTAGTGGGAAT
TATGATAACAGCCGATCAGATCAGATCTGAGTGCTGCAGCCGGCTATCGCATATGGAGGA
GCCTACTAATAGGTGTGGCTTCTGTGAACCATCTAAATTTGATATCCCCTAAAGATCCTA
CGATTAAACAGGGTGAAGCAATAATAATATCGCGGCACCGAAAGTATAATTCATTTGATG
GGTCGGGCAATTATCTAAGGCAATACATAGTCCGGTACGCCCAGACGAGGGAATGGTCTG
CAGAGAATGACTTGCCGAAATATCCAAACATCAGGCAGTAGAAGCGACAGTACGAGGTTA
ATAGGGGAATCTTATTGCATGACCACCCACTGCTAGCTAATGTAGAACTAGGAACCAAAG
GCGTATAGGCAAAGCAAGAGTAATTAAATCCTATGTTGAACTCACAATAGAAAGCAAAAT
GGTTGTTGGGTGGACGACTTGATAATGTTTGGAAACGTGAGGAGTGGTCTTAGTATCTTA
ATCCAATGATATAAAATACTTAGTGGCACAGGATCAACGTCGGCAGTTCAAAATCGGTTC
GGCAGTGAAATGGTATTATAGTGTATATCAGAAATTTAATGGCAATCTAATCCTAACCAT
CAATATACTTTGCTTGCGATTCTATTGGTAGCCGGACGTGTGTAACGAGGTTCGAAGCGA
GTCCGATAGTTTACTACTGTTTATATCTTTGCAAGATCGAACTTCTTACACGTGGATCTT
CTATGTCTAATAATATTATGTAAGAGGAGGTCAAGCAGTTAGAGCAAGACTGCGATGAAA
ATTGAATCTAATATTGAGTCAGGAAGGTGCCCGTACAGTTAAAGATTAAAGGAATACAGC
TATTAGTGCGTGTTCGAAAAGTGAGAAACAAAGCGCATTTGTTTGAAATCCGAAGATTCG
ATTCTAGTTACAAGCCAGCCATGGTTGTAAGTTTCAGGATGATTTTATCTTAATTCGCAC
ACGTTAGAAGTCATAAGGGAATCCTGCTTGGAAACGTGAAGTGAAAAGTGCAATGTAGTG
GGATCCAAAAAAAAGGTTGGAGACGAAAAGGTAGGGGCATATATTTTTAAGGTTCAATGC
CCGGCAAAAGGTCCTTTTGGTCAAGCGACATGGACATGATAGGAGGTTAGATTCTAGGAA
TCGGTAAGTGCTATTGGCACTGTGGTTCAGTAAACCAAATTCCTGGGGCAAGGGACGTTG
TACGAAGGGACCGAACACGCCGGGGTACTGGTCGAGCGCGTAAGAGAAGGTACATATTCA
GGACTGAGATAAGATATCACGCCAAAAGCGAATAGTAGCATTTCATTTGGTTACACTCTA
AAACACATCGAATTCCATTCTATTTCATGACGAGTTTCTAGAGGAAGAGACACCATTTTT
TATGGGATAGCACTACCAGCTTATAAAATCGGCTGTCTACCCCGAACGCGACTGCATTGA
AATGCTGAGTCAACTCCTAGTTGCTTAGGCAATCTGGAGGTGTACTGATGGAGTCCGTCT
GTGGAGTAAAAGAAATTAAGTGTTGAAGATTAGGCGAAGAAGAGTCTCTTTTAACTCTGA
TAATGATTCATAAACGTTTATATAATATTCATCACCGCAACACAGGCGATCGGTACATTG
GCGTTCGGGTGGTAGCGTGAAATTCTTGAACTTAAAGTACCGTTTGTGGAAAAGTACAAT
TGTTTTAGTGTTAATACTAAATAGGTAGGTCAAGAATGGGATGGAAAGGAATTAATGAAA
CGACGACCCGGCACGTATAACGGAGCAGAATTCACAAGATCAGTAGCTACCTATAGACAG
TGGTATTTAATTAGATAATGTGAAAAGAATTAGTTCGGTATGAGCTGTTAAGGAGCATGT
GATATTTATGATATGAGGGAGAGCTTGGCACAAATAATGGGTAGCAATGGCAAGCCATAC
AAAATGAATATTCCGGACTTTATAAGCTAAAAAAATAAAATAGTCAACAGGACAAGAAGA
GTCAAATGTACAGTCACCTTAAGTGAAGACTACCAAACAGACTTTAACTAACTAGCAAGC
CTGATAGGGTTTACTACTGCATAAATTTCTTAAAACGAAAGGGGTGATGATTTGTAGCGT
ACAGGTGCAGGAACCACTGAGAATGAGAAAACCAAGGACGCAGGACGTTGGATGACGCCT
GACCATGTTAAAAACTTCGAGAAGAGAATCCACATAATTATATGACGCTAAAATACACCG
AAGTTGGCGAGTTAGTACTAAGTCGTTAACAGGTTACAAGGTGAAATCATCTAGGAATAA
GGAAACGGTGGAAGGTGTGCTAAGTTAGAGTAAACGATCTGATGCAGGAAGCGAGTATTC
TCTGAACAGCAGTTGAAAAAGATGAGGTGACGTTCACGTGAAGTTAAAGGCAGCTCACAT
ATAAAAAAATAAATTATGGGAGTCTCTAGCATCAATCTGTATGTGAGATAAATAACGATG
GTTCAGCAATAAGTTATCTAGTCATAGATAGAAAGTGGATAAATAGGGAACTACGGCCTC
GTGACTTGATTATGTCATCGATGTTCGGAGAAAACAGCAGGGGGCGTCATATAGTTGGCA
GGAGTGGCAAGGACACACTATAAATTGAACGACTACCAAGGGACAGCGCAGATAAAAAAG
AACAAGAACTCTGTTGTGCAGTCAAGTAGGGAAGGGACGCCTAAGTGAACTAGCGCAAGT
AAAAAAGCATGTGCTACATTAAAATGGCGAAAAGAGACAGAGAGTAAGCTAAAAAGTACG
CAAGTCAAAAAGAAGGACACCGAAAAGATATTGACTGAGCAGACCCACGATTAAATTTTT
AGCATCTTTTTTCTTGTAAGTGACGATTCAGATTCACTGGTGGGAATCGGACTATGCAAT
TTCACTAGGTGAATATTGGACTCAGAGGACGACCAAAAGTTCGTAACTAGAGAGGGTTGG
TTTCCCTCATGTGTTGGCGTTATGTTAGTACCATCCGGAAACACAATGGTCTGAGTATTC
AATTTACGTGTTTACCTCGCGCGCTCTTTACGTTCAAAAGCTCAACTTCTCAGGAGGTAA
ACACTGAAACCGATGTAGAGTGCTTGATAAGTTTCAAGGCAACCAATAAGAGCCGAAGTT
GAATGTACCTCAAAGTTTGGATGATCGGGAGACGATGTGTATGCAGGACACCAGTTTACA
ATGGATGATATGATCCTTTCCGTCAAGATTTACCCCCTGGTTCGGAATGGCTGAATGTAA
ATAGAAGCTTTAGTAGGTTGGATAATGGTACCAACCGTGATTCGTATAGTAAGTACCGTT
CCTGTGTTAACTCCGGAAGTTAAGCATGAACCCAACCTTATTAATGTCCATTTACCGTCT
CGGTACGAGTAAGTAGGCAAGCAAATCCTACGACAGTCATCTCAAATCGGTTCGCCCGAC
GCAGATAAACAAGAGTTATTAAGATTTACAATAACAAGCCGGTCTCAGCAAAATTAGAAA
CGAATTCCCCTGGGTTCGAGTGTGTAACCTAGGGAAATACTGTGACTTAACTTCGCTTAT
TTAAATCTCTGCGAGATTTGAACATCAAATTATGTGGCTACGTCTGTGCCTATTGTCTAT
ATATCAAGTCGTTGTGATAGTACTACATACGCTAAATGCTGAGGCTGGTGTCCTACCAAA
AATCAGGGGCTAGAACAGAGTTTTCTTCCCATAAGAGAGTAACAAGGAAATTCCCTAGCC
GCGGGATGCGATTATGTTTCATTTTGTCTTAGCTAATTATTTTCTCCCGGACATGAGCCG
GCCATGAAGAAGTGTTTGGTAGAATTAGAGTCAGTCTTATGCGTTAGGTGTGCAGACAGC
GGATAGATAACGTAAAGTCAGAGCAGAACCGCGCTCCGTTCAAGCTTTAGCGATCAAAAG
ACACGCACCGCATGGACCGATGTTTCCTTCGTGGAACTCCATTTTATTCACCTATACCCA
TGGCTGCATATCCGTCAAGTCAAGATCTGGGGACTCAAAGGAGGGGCGAAAGATAAAGAA
AATAGTAGTTACACTTGAACAAAAAAGGAGTCTGGTAGTCGAGTTAAAATACCGAGAAGT
ATAACCACACACTGATGTATTAGTCGTTAAAGGTAATAGAAATACCTATTTCTTTCGAAT
ATTTCCTTCGTCAGACCTTTGGTGAGGTCCAGCCAAACGAGTATGAAATCTGAAATTTTA
AGATCTACATGCCTGGACTGTCAAGTTACGTGTTTAGTGCATTCTTAATCCGAAATAAGG
GAGCATGAAATAAAGATAGGTCTGCACCAGGGCACAGCTCGCAGAGTAGTGGGACCGTAC
ACTTTCTGAAGATAGGTTTAACAGTCAGAATGGGGGCCCGGTAAAAGATTCGTAATTACA
AGACAGTCCCGGACAACCGGTCGATTTGAAACCCTGCGCAAGATAGCTGGGTACGACAAT
ACTCTAGTTCGAAACTTCGTACCGATATATGGGTTGCACTCTAGGTAATAATGGCCAGAA
TTACGCCGCCAGTTACGGTCTCAACTGTGAGAACGTCGGATAGACGCTAATGCTTTGGCA
AGCTAAGTCAACCCAGCTCCTATTTGATCTCGTGAGTAGAAACATAATAAATTCGCCGGA
GGGGATCGCTATGTAACTAAGCTTCAAACCTTGGACCTACTATAGTGCTTGTAGGTTCAA
TGGTGAGAAATCGAATACGAGGCGAGGGGTGACAATGTGCACCCGGATATTAGGCGAAAC
TGAAGAGAACGTCTGGAGTTAGCTACGCCGACTAAAGTCATGAGAATGTTGAGCGAACTC
AGTTCATAGTACTATGGTTAAGGGGGAGATGAGTCCAGTGGACACTATTCACATAAAGCT
ACTCTTTAAAACGTTAGGATTTGTTCATCCCCCCTTGACGAAAATGTTCCTTGCATCAGA
AAACGAGCTGTCGAGATGTAGATAAACGTGCGAAGTGGAGACGAAGAGTTGGCGAATATA
GGACTTTTTTGTGCATATTCCCATGTTTGAACTGAATGGGTATTCAGCGCTTAACCTTAG
AAACCCCAGGGGTAGGGCAAGCGTGAACGGGCCTAAAAGGCAAGCGAGTAGCCGTATCTA
TGTGTAGTGAGAGGGGTCATAGGATGCAAGAGGAGCAAATAAAGGGGAATACAATTGAAG
AAGTACGCAAATGATTAGAAAATAGCGCAGCCATCCGAAAATCGTAGGACGCAAAAATGT
GCTACAGAGTAACTCCATGTGGAACGATTCGCATGAGAATTTTGAGCTAAGGTGACGAAG
GATTTAGCAAGTAAATCTAGAGATTCACCTTAGAACTATCGTACAGTATGAGGAACCAAC
ATTGGACGCCGCATTGGGGAAGGCATCAAACTCAGTGCTAGACCTCGCACAAGTTAGACG
GCATTTGGAATCATGCTCCGTGGGAGAGTGCCGTAATCCACTGTTAATGTGTGAGAATTT
AGTTATGCTAAGGAACACCTCCTTATCACAAATTTTCGCGCAATCTGGGTTGAAAAGAAG
TAGTACGTAGCCAGTTGGAGGATGGGAGCTACGATTTGAATAGCCGGGTAACGAAAGTAA
TGGATTGGCCGAGTCAACGAGGGTGCAGCCAAGATGCGACTTACGAAATTAGAATCATCG
TATGTTGATTTCAAGCGAAAATCCCGATCGTCATCTCAGAATTGGCTCCGCTTTCACATT
AATCTCTGGATCTTTTTCGAAGGGTGTCCTTTTCGACCCACTCCCGAGTCCATCATACAG
GGTTTCAATCATTAATTCGGGCACGACGATTAACTCATAGCTCACGTACTATCCTGCCTC
AACTCATTTTTACCCTTTAGTTCCACAGGTCCACAAACGCGAGTGGGGGCTACCGTCCCG
CGTTCCCAGATTTCAGCCGTCTGCGCGGAACGCTTCTTATTCCAGGGATTTCTTATTGAT
AGATCACTGTGCGCGTAATTGCTCCATGTAAATGCAGCACAACGTGCGGAACGACAGAAA
TTGGGAACACTAAGGCAGTCACGAAAGCGGCAAAATGCGACTCCATAAGGAGGCAACCTC
CTAGTACCCTTGCTGGGCTCTAACATGCATCTCATAGATAACTTAAGAACTGTTCATCCC
TTTAATGATGCTGCATTTGACATTGACGGCACAAGCGTAGCACTAACGAAGTTAGAGTGA
TCAAGATCTGTAGCTCGGTGGATACCTAATCTGAGAAGGAGTTATTAAGCGTTGGTTGGC
ATTGATGCCCTGGATCGAAGCGATAAGAGGTCCGGGGTAAAAATGCATCGCCATGACATG
GACCTGAACATAGAATGGGTTGTACAACAGCTAAAGAATTCGCTACGGGGGTTGGGAAGA
AATGGAGTCAGAGTTTTAAAGGGCTAGTTTTTCAGCAAGGGTATCCGTATTCGATTGATG
TCCACACTATGTCGCCAAGTAGTGTGGCCATCACGATTGACAGGACATGCGTAAATGTGT
TCGCAGCTTGTTGCAGTTTTAAGACGTATTCACATCGAACCCAGCTGCTTACTTACGCGC
GACGTGACTGTTGAGCAGAATACGCGCTGGTTCTCCATACTCTTTAGCAGCAATAGAGGA
TCGGTTTATTGATGTGGAAATCCTTTCCCAGATAATGCTTATATTACCTTGTCTTCGAAT
ACCGGTGGTTGTGCGGATATGCCAGAGTAGGTAGCGTGGCGATTCTTCTTCGAGCTAGTA
GTTGCGGCACAGTCATCCGCAAGAAGCGATAATTGCCGGGGGTTTCCGTTGTTTACCCGT
TAGGTCACGTTATTACCGATACGGTCTCAGAGAGAAGTAGAGAAGTAGTGGGGACAAAGA
ACCCCCTTCAGTGCCGGAGGCTGTATCGAGATGCGTGTGCTATCCCAAGTGCTCCCCGGC
AAGAATGTGCAGGCCTGGGGTTCTTTGATGAGAAAGCCCAGAGGGTAATGTGAATGTCAA
GCTGGTTAATTGAATGACTGAACTTTCTGGCATCAGTATGATTATACTAAAGTTTTAACG
CAAGAGTAAGGTCAAACAAGCGGAGTACACGAGCTGCCAGTGACTTATGCTTCACGAAGT
ATTTGCTATCTTGACCCTATAGAAGTGTCGAGTACCGCCTCCCATAACGGACCTTCTTTG
GGCAATAGTCTTGAGTTATTTCGGATTCTTGGTAGGCCAGTATCCTCTCTCAAAATAATC
TTCAGGGACTAGCCAGGCAGAAATTTGCGAAGTGATGGAACTTATTGCTAACCTAATATC
ATTCAAGCCTCCGCCCGAATCACCTCGCACGACCCTGTCCCCGCTTGGCTCGCACTCTCC
TGTCGTAACTACGATAAGCTGATCTCGCTTTCGATCGCTGTCTTCGAGATCACATACGTG
AATCCCTCTAAATTATTTATCCTTCGTCCACATACGGGTGATGTTTGCCTGAGCTGAGAT
GGGTTCTCGAATCTGTTTGATTGGTCATGATTAAGGTTGATGTAGATATAAGTACTATCT
GCTACCTTTTGGCATTTTTTATACCACAGGTATTATTTGCAATTAGGTTGAGTATCGAGA
TGGTGTCGTTTAACATCGTTATTGTATAGATGGGTGGCTAAATAGAGTTTTATTAGATGC
AAACAATCTAATAGTCGTCTTTGCACATGACCTCTTCAAAAAGCTTTCTTACTTGCAATA
GGTTAACAGGTATGAGGCGCATCGGAGCTTGCTCGGGACCCCCCAAATCACCCGTTCTGG
AAGTAGTTAAAATGTATCCGGACAGGGTTGGTTGCAGTGGTAGAGGCAAGAGCGAGAATA
AAAGGGAAGATTCCAAGGACTTTTGCAGACTAAAGGGGTTGTACGCTTCCGACGAGTGTG
AGGCCGAATGGAACTGACAATCAAAGGTCAGTAGAAGGCAAAATATCACAAGGGTATGAG
CCATAATATGCATGGAAAGTAAGTTCAAGTGAAATTATATAAATATTGACATAATACAAT
GATTAGGATTGTTCTATTTTTAGAACCATAAGAAGTGTAGGTACGGACAGAAAAGATACT
AGAATGGCGGTGCAAAGAATCAGGTTGACCAAGAAACAGGTTAACCGCGTGCATGGTAAC
TAACACATACCTTCTTAACTAAAGCTACGATAAAACGTCCTCGATGGTGACGCTAACCTG
TAACACACCTTTTGCACTGTGAACAAGTGTTCAATTTAAACGTAAAGCAGTCACTTGAGG
CCCTTGATAGCCTAGCGTCTTCCGATGAGATTGTGTTCTAAGGGCATATCGCATTTACAT
CGATATCATTGATTTTTACAAAGCTGCTTTACTATTGCACAATAGCTCGGGTTGTATAAC
TACTCTTCACTGATGCCTCCCTAGTTACCTGTATGGGCCGTTAAACTATTCACTTGTACA
CACTTGATTCAGCCGAGCGCCACGGAGCACATGTGTAATGTCATAGTCTGGATTTAAATT
AGGAACGACATAAATATAAGTCATACGGGGGGGGGGGAATATGTTGAAACTAGGCGAGAT
ATAAAGAACCTCGGGTAATATTAATATCCTTTAAGAAGGTCAATGTAGGTAGAGGGAAAT
TGTACTGAGCATTATATTAGAACCTATACGGTAAGTTAAGCAGTTATCTGTGCTTTTGCC
GCCAATTACGTTTTTATTCAGTTACCGGAATACCTGATAATCCCCAACAGAATACCCACA
GCGGATCGCGCGTAACAGAGTTTGTTAAACCATGGGTTCATATTTCAACACGTAACACAA
TCTTTAAAAAAAGGGAGAAAAAGAAATCGAGGAGCTTGGATGAAGAACTGGGAAATCAGA
GACAAACAGGGAGTAGAATAATGACTAGCGACGAAAAGGATAGACGGAAACAAGTCAAGA
GGGAAGATTCCCTCTTTTATCCTAAGGATTAGACAAGAGACGGGTTGTAGATGAGACCCC
AACCTTCAGACCAAATAGAAGTTAAACCTACGAAAATTAATATGGAAGGCATTGAAAGCG
ATACAAGAGACTCCGAAAACTTATATTGAAGCTCAGACAAATAAAGAAAGAAGACTAGAT
ATGAGATTCATAATAGTCTGGTACACTACTGATCCCATCATGAACATTGCTAAGTTTAAA
GGTATGGGTCTGCCGATAGTTTATCGAAGTAAACTCAATCAGTCTAGGAGTGATCTATTT
ACTGGTATTCGAAGGTAGAATAAAAACCACACAATTAAAAAAAGAAATCTAAGAGCTAAA
CTATAGTTAGATATGCGCAACGCAGTGCCGGACGTGTTAGGTTTGATTCCGTGGTTAATG
CACTTGAGACGTACACAATATGAATTGCGCCAAGGAAACTATTTGAAGTCGTCCGCGGAC
GATATAGCGCGATATGATTCTATTTGGTCATAAACGTATAAAACATAAAAGCACAAAGTA
TATAAATTCGGCTGGGAGAGAGGGCAGATCAAATTGGGCCCGGCCGGAATACGGGTTTGA
ACGAGAGTCAGGCCGTCCAAATAATTCAGCTTTGAGCGACACGTGATTAGCCACAGTGAA
GACTAACAGGCGAAACGTGAAAAGCTATACTTTAAGAAACACGAGATCGAGTAACTGTGC
AGTCCATTCAAATTTCTTAATATCCACCTTATATCACAAATTACTGTTCCAGATTCTCCA
CCATCGATCCACTGGACCCGTTCTCAGTTCCCGTAAGTCTCTTCTCGCCGCTGGTACATC
TCTACTTTTCCCATTATCCTCGAAGTAGCGTCAATCGAATGCCCATTTTAACGGTTCGAG
ATCTCGCTTACCTTTGCGTAGTTGCTCTTTGTATTCCGAACGTGATGAGATACGTAGAAC
ACGGCCAATGGGAATGGATGCAGCAACATTTAATTGGAGATTGACAAAGTAAGTTGCAAC
AAATGGGGGGGGGAGAAAAAGGTGTATTGGTGCACTCAATAAAGGTACAAAGTTTGCTTA
TCACTCAGGAACTCCATAAGTGGGACTTACGGTGACGTTAATGCTGTAGTGATATATCAT
AGCTGCTATGCCCCCATAAACTTGAAGAACATTTGGTAACCGTTGATCATTTGATCCCGA
TACAAATTTGTGCAGGGACGGATAATTACAGAATTAACCAGCTGAATACTGACTAAATTG
GTGATGTCCTGCATATATTGTTTAAGGACCAACCCCAGGATTTGATAGTCATCAGAGGAA
CAGACGATCAGTGAGAGGGTTGGGGGCGGATCGCGGCCCCCCATATACTCTACCTACTGA
ACACACACCTTCGGGCACGGTGAGTAAGAAAAATGTCATTAACACAACGGCCCATGTAGT
TAAGATGTATTCGCAGATAGGGTTCTGTGTAATTACTCAGTAAATCGATAGTGACAAACC
ACTAAAGGCCATACAGTGGAGGTTTACCTTGTTTAATGAAAAGGGTAGTGACCATTTGTC
TCGACAAAGAAATTCAAGCATATTAAGGTGATGGTATGAACCAATTCGCCTCGCAGGTTC
GTTTAACAACCTCGTAATATGGCCCCGAGTTGATTGGAAACTCAGGGATCGTGATGTCGG
GATACTTTGGTGGCACAATGAGATTGTCTTCATATACATACAATATCTACGGCTCTTAAA
CTAAGGCCGGCAGTCTTACATGTCGCTAAGATGAACTAGATACAATATCAACATCAGTGT
CACATAACGGCAAACGTTTTACATTGGTGGCCAGAAGACCGCGATAGCGTTAGCGATCTT
GGAATTATGATAGAAGAAATACTCTTAAATGTAGGGATCTAACTTATGTCAGTCCGTGCT
GCATATGCGATATCGATATACAGGCGAATACCATAGCTCGAGGTACCAACGTCATAAACG
CGAAGGGAATGCAAACATTTTGTCATATGGACTTCAGAGGCACACGAGGAGAAACTACTT
CGAGCGAGCTATACATGGAAAATTAACCCATAGTGAGATAGAAGATATCTAAAATAGCAA
ATGACGTGAGACGAGGCAATCTTGTTGTCTTTGCATGGCGCACGTCTGCTAGAAGCCTAG
GCTATAGCTAATCATAACTATAAAAGCAATAACCCAGATACGCGCTGCCCAGTGCCTTAT
CTACATTTCTTCTTAATTTCATGGGTTATTGGCATATAAGATTACGGAGGACTGATAGTT
CAAGACGTTTGGCGCTCTTGCCAGGTGTGACAATCCAATTCTATTGCACACGTTCTATCA
GCATTATCTCTACTGAGAGGAAATTTAGGTCTCATCTGAGGAGGTTCCTAGAGGAAATAT
TGCGATGCCCTATTAAATGTCTCTTGTCATAGTATAGAATGAGGATTTCGTAATAATCGA
CTATCCGATTAGTGTGTAATTTTGTCTAAGTGGCTCGGATTACTCTAGTTGTAAGGTTCA
AGTCTTTAAAGGAATACGGACCAAGGTTTGTTCCTTGGTCTTCTCAGTCACTTCGAGTGA
AATCGTACCGGCCTGGTTCAGATGGTCGCTTTATTTTTGCAACATAAGTATGCATGCTCC
ATCTGCGGGTGAACCACTGCTTAGGGGGCATTCAGGTGCCCCTGGAGGATGTACGGTGAC
TATGTTGTGTTGATCGTGCGCCACTCAAGGCGGGTTGGTGGCAACGCCGTCTCCGTGCAC
CGCTACACGTGTTTAATGACAAAGAAAGTATGTCACGGCGGAGTGATAAACCGGCATGCG
ACAATGCAAATGGGTAAAGAACAGAATATAAACAGTACTGGATCTAATTACATCAGTGCT
ACTGCATGAACTCTGGATACTTCCAGTGGGTCTGGAGGGAAGTGTTCTATACCAAATACC
TCTAAACAAGTACGACAACAGATCAAAGGAGGCAGGAGTGGGGATCGACTTCTTAGACCA
ATTACATATCAAGCGGAGACGGTTAACTCGCAGACAAAGTTAGCATACACATGATGGTGA
TAGAAACTGAAGGAAAAAGAATATTTTGGGCACGGGCGAAAACTGTAGCCATGTTGCTGT
ATCATCGAGACTCAGCCCATTAAGTTATCCCGACAGATACAATTATCTAATTGATAAAAG
AAAAGACCCCATAAGCGGTGGAATTGAGCGCAGTCGTAACAACATATGTGGAACATCGCT
GCCCAGGAGTCTATGCAGGAGGTTGGCCCTTAACGTCGCAAATGGTAAACCGTGGAAGGT
AAGGGCAAGATGGCTTATTTGAAACAAATCGCGGGTAGATTTAGAAGTGAGACGAATGAT
CAGATTCTATTGGGGACAAAAGACGTAAATCGTAGGCAGACTAGTATATGACATGGTATT
CAGAAAGGATGAAGTCAGGAATCTACCCAAAACATAAAGAACCAATTGAAAACTTTTGAT
CACCTTGATCAGATTGACTTCAGTTCATACGTCAGAGGGAACTGTGTACGGATTTCTTGC
ATTTACCCCTCGTGATTCGGACGGGATGAATTAACGAGAGGGTCACTGAAAACAAACACT
GTTCTCCCGAGGAGGGAAGACCAGATCTATTATAAGCGTAGGTGGGTTTATTGGCTGGAA
ATCATAATTGGACACGCTGAGTTGACTGAGATGGGATTGGAAAGTACGGGACAGAAATAG
AACAAATAAAAGAGTTGATATATATAAATACACTAGTTTGCCGTAGTTAAAGAAAACCAA
TACTTATGAGAAGAAAATTCATGAGCTGGACTTAGGCTAAGAAAAATGCAGAACCGGACG
TATTTTGTGATAAAACACTTCCTAGAAGATAGATTAACTTACTAGCTCAGAGAGAACACT
TAGTTGTGAGCCGTAACGCGGTGAAGATTTTACGTATGATGGTGAGTACAATTCTTTATC
CTGGCGACTAGCTGCAGTATTACGGACGCAGTTAGATCTGATTAAGAAAGGTGCACTACG
AGAAAGGTTTTCGTATGGGTCACCTAAATATATAATAACGCTCATCTGTACCACTTTTTA
TGGTTTCACGGGTTTCCCAGTTAAAGCACAGGTCGATAACAACAAGCGATTTTGAACATG
TTTTGATGAAATAGCACACGCCTTTTCAGTCGGCGGATGCGGCGTTCCGTAATCTTGTGA
TGAACAGGGATGAACAAAAAGGTAGTAAGGAACTCACCTCTTCATAAAGGCTTTGGCAGC
CATTCCTATCATCGCGCAGTTTGAAATGAAAGCAAGATTTCCGTACAGCTAGGATCTTCA
TATACTTCGATCTTGTTGAAGTATTAGATAGATGATAATGTATATGGTATTTTTTATTGT
AGTTAGTCTAGCGCTCTATTTGTAGGTGATTGGCGTCTAAAGTAGGATGGCAAGGAATTT
TCATGCTGACGCTAATTTCTAGTAGTTGCAGAATAACACTAAGTCGCGGGCAGTATTTAA
TTTTTTAGAATGGGAATTCCGGCTGATAGAAAGTCTTAGTCACTCTTATGATAATAGGCG
AACGGGCGCATAGAACGCCTGCATCAATAGCGTATCAGTATACTTTCTAACACAGCGAAG
ATGTGAGAAGGCTCCATCGCTGTCGCAAACGTCTATTGTGATAGTCCTGAAAACAATAGT
CGAGTAACTTCAATTCGAGACTTATTGACAAAAATGAGAGATTAATAACGCAGCGAAGAA
AGCTTGGTGGAACTCAAGCAAGGATGGTACAGAGTAAAGGAACATTAGGGATCTGGCATC
TGACGTTAAAGGGTCAAATTTTCAAACAGACAGCAGTTGGAAGGATTCAATATATGAAAT
TCGCTGTGGTTATTCGAATCTTTTAGCTGAAGAGGATCGATGGAGACCAAGAACTGTCCA
AAGCAGTACAGTAGCCGGCGGCATCCAATGAAATGATTGAGTAAGAACGTTAGCGCTCTT
ACATTAGGGAGCCATGTCATTAACGCCTTAATGCTGATAATCTTATTGACTCTGCGCCGG
AAACAAGGGAAGCCAGCTAAGCCCTTGGAAAGTGAGCGGAGCATAGAAAGTTGTCGGCAC
GGTGTGGTCTCTTAATAGGCTTTCGATAATAAAAGTCGATTTGGCCGAAGAGAGTATGAA
TAACAGTTATTTCCGTTCAAAGGGTATAAACATATTTAAAGGAATTCACAAGTACAAATA
AAGTACGCTGAAACGAATCAGTATAGAGACTAACAAAAGTGTGACTGTCAAAACTAACCA
CTGTTCTGGGAGATTAATCATCCGGTGATAGCCTCCAGGATGGAAAAGAAAGAGAGGTGC
TTTTGGGTACGGACTTAAGGAATACTAACTTTAAATCGTATAACGGTATTGGGCAGACTA
AAATATAAGATTCTTCAAGTGATTTTAAACAGGACTAAGCGTCCCAGATTGCAATGAGTA
GCTAAATGAGAGTGTGGGTGTTGGCCCATACTTTATGAAGTGGCTCGTAGAAGCTACGGA
AAATTGCTAAGGGACAACAACAAGAATCAACGGTTCTTACGAATAATGGAGGCATAGGCA
TTGGAAAAAGCAAACGGTGTTGAGATTTATCGGCGCCAGTACACGTAGTAACAGTACTCC
CGATCGGAAATCAAAAATCACTCATATCATTGCAGTCCTAGTGAATTTTTGCCAAAAGTA
AACTGGAACAAGCCAAGTATTATTGTTGCACTCTGACAAGGAGTGATAGGCTTTGTGGTC
GCTGAACCATACGCCAATTCGTGTGAAGAGGGGGTAAATCTACGTGCTAATTTTAAAAAA
AGATCGATGGCGAGCGACGGAAGGAGTGTAATGGCCGAAAATATAGGAGTTCATGATACG
CCAAATATCACCGTCAGACAGATGGAGCTAGAAACGATAGTCTTTGTGAGAATTAATCTA
ACATAGTCTAGTTATCATTTGTAGTAATATTGGTACGTGCCGTCCGATAGCTGGTTTTGC
TCTAATGTTTGGTACACTGTTCGATTAATTGAAGGTCATTGATTCATACAACGGCCGAAA
CACTTACAAAAGCTTAATGTACCTATTTGCATGGCAGTCTTAAATAGGATGATAAAGAAG
TGGCGCGGTATAGGCCAGTACATAAAGAATTTCTTCACTGTATGTGTTACGTTCTTTCGA
CTTATTTAGAGACAGGGTAGGGTAAAGTATTATCTACAAAACACTCGGTTAATCCACTCC
TTCCTTTCCGTAGGGCAGGCTTCGGAGGTGGTATTATACTGATTAACCGCGTACATGTTC
ATTTAATCCATATAAAGAACAAAAGAGTGCTCAGCTATTTATTATACAAGAAAGCAGTAT
TTTTATTCGGTCTGAAGATATAATAATTTCATGGAATACGATTAGGCATAAACGAAGAAA
TTAAGGCTAGATCTAGACACTAGTCATAGACCGTGTCTGCAGAACTAATTGGTGGGACAA
TTAGGTACGTGGAGAAGGGGTTAATTGAATGTCCGCGGCAAATACAGAAAGGAGATTTGC
ATACTTCTAAGTCAGATAGGACAGATCACAAGACCTGACAGCTTCCTAATACTGGTAGTT
AAATGCGGAGGTAGGAATCTATACTTTAGGTGGGATATTACGAAAAGAGTAGCTGTCTAA
ACTCGCCAAACTGAAAAATATACGAAAAGAATCATACTTACTGTGTGGAGAAAATGCCAA
TTGAGCTTCGTAGAATAATAACCAACGCGGGCTAGCTGCACTGACAACGGAAGGCTATGC
CTTGTTGTAAATACCCCCAGGTAAGGCAATGTACGACTGTTAATTAGGCGGATAATCTAC
GGCTACCTAAATCGTTCGTAATGTAGTATAATATCCGTCCGCAGAACGAGGGGAGCATAA
CGTCAACTACCAGTCAATAATTATAAATACGCATGAAATTACGAGAAGCCAATTCACATG
AGAGAATCCAAAAACGTTTACGCCGCACCGGAATATGTGGGATGCCATTGAAAAAACTAA
TGCAAGAGGCCCTAGCAGAGAACGATCGGGACCAATACGAAGAGAGTAAGTGGAAGGCAC
TCAGGCAAGTTGTCGAGAACTTAAGTATGGGTGGTTATTAGCGAAAACTTATATAGGATC
TCTGTCCTTGGTGAACACCACGTTTAAGAGTAAGTATTGTAGTGCGTAATCAGGATATAT
GCATGATTGCCTATTCCGAAAGTTCATCCGAAGTTGGATATGCCAAAGCCTAAAAGCTGA
CTAGCTTGTCTTTATAGGTTATTCTAACCGTGCTAGCTCTGATGCTGCATCGCTAGAATG
TTCGTAAGCGGCGCATGCATGGGGGCCAAAGGTCGTTTATAGTCTTTAGAGTTGGAACGC
GGATCCAAGAGCACATAAAATACCTTAGTTATTAAAAATGCTCAGATCTAGTTAGTGAGT
CCGGGGATTACTTGTATGTCCTACTTCTGTAACAATCTCTGTAGCGGACAGAGAATCTGT
GACTCAGTGGGGCTAACCCATCGGGAGTTGGCACGATCTGGCGGAATGCCAGTAGGACCT
AAAATTTGCGCTTCTGCTAGTCATCCAAACGAAAGCAACGTTGCGCAAATTAGGATGACT
AAAGACGAAGTGCCTGAAGGAGTTGTCGGAGAATGTCTGATGGTAGGAAAGTATGGAACT
TCGTGCTAAGCATGTCAGAGTAATGGTTGACGTGAGTACTAAGGGAACAAGAAAACTTAG
GCAGGGGGGTGTTATAGCAGCAACTGGTATGGTGGTACTAGCCCGAAGAATAGAATACAA
AGGCGTGACTGGTTATGTGCTGGCCAGTAGTACCCAACGTGGGAACATGGAGGCGCTGGT
ATTGTTGTGTAGCGTGGGCAGCTACCTGGTCCTCAGAGACGAAGTTAAGTTGTTTTTACA
CAGGCAAAAAATGCGGATCAGGTAATATCAGAATATTACAAGGGGAGACACTACATAGGC
CTTATTATAATAGTAAAATAGACAAACGTTTCAAAAAAGATAAATTACAGCTTTGAGTTG
ACATTGGAGACTAGAAACACCATCTAAAACTTGGTCCTCAACGGAAGGATGTGCTTCAAA
AAAAGGAAAGGCAGTATGGGTATAAGTACTGGAGGATGGTGATGTCACATATGGACAAGC
GCAATCAAAATTAAAGAGGATGATAGAGCTCGTACGCCAAGTTTCTAGTGGACTGTCCCT
CCACTGACAAGTCGGGTCAGAATTGTGGTTGAGTTCGGCCATTTATATTCTTGGTACCCA
TCGCCCTGAGCAGTATTGTTTGAAGATTAGGATAAGGGGTGTGAACTTCGTTAGGCGACC
AGAAATGAGTGACCCATATACAGCGTTCTGAATCCAGACGAACGGGATAGAACTACTAGA
CGATTCGGCCACTGGGATAGATGGTCACATTATTTGTCTTTACACCAACTTATCGAAGCG
GTATGTAGCACTCGCCAAGCTCGCGTCCTTTATAAGGCTAGTCCAGATATGACCTTCGGG
GAGTCTTTGTACTAATCTGTACGTGCCTTATTAGAGACTGCTATATGTCGCGCTCATCTC
ATCGTCTTTCAGGGCTAATAGGATAGATGGAGAAGGAGATCGTAAACACTGACTATAGTG
GCCAGACTGGTCCACAGATGATGAGTATAAATGCCGTCAACTAGAAGAGTAGAAGCCTCA
GAGGGAGAGCATGATAAAGTAATTAGTGATCGAAGCCTAAGCACGTCAGTGGTACTTCAA
TAATGAAGATAGAGGTGTAAACAAGGATCAGTGGGGCCTGAGGTGATCCATGGGCTTGAA
AACGAGACAACTAACCTAAATTTGGCGCTACGAATCCACTTTGACATACAAGGGACAGGA
TTTATCGTGTACCGGGAATAGCTCGAAGACTCTCCAAAATATGGAAAACGGGCGATTATT
AGTGATTAGTGTCTTTCTGAAGATGCTTATGACGGCACATCTCTATGGATCCCAGATCCC
GAGTTCCCAACAGCATTGCAGAAGGGTGGGGGCCGGGACGAAATTATACCGGGACGGAGT
CAGTAAACGATAGGTTTATAGACAGAGGTACGGTCATTGATAGAACCAGACGCATTCACA
CTAGGTGGGGACTAAACCAATACCTTAGATTCGGACAGTACGAAACTCAGACGCAACACC
TCGATTTGCCTTTCCATTGCGGTAGGTCAACAGGTGACGTGAACAAGACGAAAATCAATG
TGTCTGCATACGATCTCCCTCCAAATCCCATGGGGCAGGGAATGTGGGTTAGGGCTGAGC
GGGTAAAGCAGTACTTAAGCAGGAGTCTTAGTAACTGGAAGATAGGAGAGAAAAATGAAT
TAGAAGAAAGTTTGGTCTAATTCTTGACCATACCACAACTTATTATCGTAAAGATAGTTC
AGTATACACGGTGCTTTGACACTTTAATGTGGTGACTTGAAGTAAATAAGCTAGCCAGTA
TATAACTCGAACGGCTCTTTGCGAACTTCTTGCTTTTCGGCTTATGGCTTTAAATCGTTT
AGCTATGACAATGGAGGGTCTCAACTTTTCCCGAAACATTAATAGGATATGCAGCAATTT
CCGTCTCATTTACATTGTCTCGACGATACTTGATTTCTTTGAGATGGGGTCATGTGATTG
ATACACATTTCCGAATCTGCTAAGAATGGAAAACGCTTGTTACATCCTGGAGGGAATTTG
CACAGAATCTGCCAGTGATCTCACCCAGAAGCTCCCTCGCAGTTGAGGATAACCAAAGAG
CACCTAGAACTGTTAAATACTTTTATGGGGAAAAGAATCTAAAGGATCAAACATTAAACC
AACGTTCTAGCCTCCCAGGAGAGGTTTATAGATCTAATTGGGGGGTTATCTGATTCTCAT
TGACCTGAACCGTGGAAAATGTCCAACGATGACGGACCTCTTAGCATACTGCTGGTCGCA
AATCACTCATGCAGCAATATCAACCGGGCAAAAACCTCATGAAATTCAGAGATTTATAGA
AGAGGCGTGATAGTATTGACTCTATACTAGCATAGGACTCAATTTATACAAAGGAGAGTC
AGTTAACGACACCTAAGTAAGTGTATAAGGCTATTCATAAAGATGAAGATGCTATGGCAA
TGAGAGTCCGGGCCTCAATACGAGTAATAGTGGACCCAATCGTTCTTTCTATACAGGGGG
GCCGTGTGCGTATGCAGGCAGAGAAATATTTAAATTGAGCATTGTGTCGACAACCCCATT
TAAAACAGCTTTCACTCGCAACGAGCAGGTATTGGAGTGGGAGAAACAAATGCAAGTTAA
TTTGGCGTACATGACATCAGTGTATCTACTTATTGTACCGTGGGAGTTAGTCATTATGAA
CTTAGTTTACATACAAGTCAGTAGGGGATCTGATTGGCTAGATGCATATTTAATTTACGA
TGTTGTTCTATATTTTTCGCGCATTCGTTAGAATTATTTGCCCTCACCAGGCTAAGCCAA
CACCGGCTTCGTCTTGGGGAGCGGATTGGGGTGCCAGAATTTGGGCAGATACATTAGGGG
AGGGGGCTTTTGCGCGGAATTTCGATATAAGTTTGTAAGGTAAAATTAACCAGGATGTGA
TACTCTTCTTTCAAATTTTCATAGCGTTCCACTCTGCCCTTGGCTTCGTGAAATGTCATA
CATGGAACAATTAAACTATTTCTGGACTGACGGGCGCAGGATCAGGTCCGAAGCAGATTG
TACTGGGTAGACTAAACCCACAAGGGTAGTGTACATTAAGATGAAAGATGAAAAATGGAC
TCAAGGACTGAATGCCTGCTCATCAGGTCTTGTGAAACAAACCTGTAAAATCAACATAAA
AGACAGTCGAGGAAATTATCTTAACATTACAACATGAAGGAAGAGCTAAATAAAGCGGAT
GCTTAAAGATAGTTACCGTGCGAGCGAAGATATGCGCGGTGGCGTGTAAACATGCATAAG
TGGGCAACAACATCCGTGCGCTGTCGAGCAACTGACCATCTTAGTTCATAAGATGGTAAC
CTGCGAGGTACCCGTGGATTGCAATATCGCATAAAGGAGAGAGGGAAACGGGCTCCATAG
TTTTGTTCTACACTGGTCTACCGATAAGTTAGCCACGTTTAAACTGAGAAATGTTTTACA
TTTCGTTTGGCCCATGAAGAATAGCTAACATCCTGTAAGGATCTCAAAGTGATAGCACTC
GAAAAAGCAAGACAAGACAAAAAAGTCCAACTATACGTGCAGGTCGAAGCGAGAGGACAT
TCGGAAGACGGAAATTCGCGGTGGATTTAAGGAAAGGCAACTGCGTCCTTGTGACTATTG
ATAGAGAGAAAACCTTGTTAGCAATGTGGTTATAGAGTGATTTATTCGAGAGGAAAGGAG
TTGTGCCAGTTGTGGACACAAAAGAATGAAGATATATTAGAACAGTGGGTTTCAAAAAAT
CTGCCCAGGACAGTTTATGCGGGGTATAAATGATAGATTTTTAGTACCATTTTGTAAGAA
TTGTCGAACCTGATCAATTTGAGGACGTCGAGCACATGAAGTTCAAATAATAGTATAAGT
CCATAAGCGTAAGGAGTATACGCGAACCGTTTCACCGAAGTTAATTGAATATCGTTAGCT
TACAGACACTGTGCTGTTTCGTAAAAATTTACTCACTAGCCGATGTTAATTGCTAATACT
GGGATATTTCGATCACCGGTATATCTCTCCTGGTTAAAAGACTGAATCTCAGGCTCCTGC
CCGCCTGAAGCGGATTGAAAAAATAACCTTTAGTCCGCAGTGAGATGAGGGGCATAGCAG
AGTTCAACCACCAATTTGAAGTGACGGGAAGCTACGTCCAGACGTGATGCACATTCTAAT
ATATTTTGCTTGGCGTCATGGTTTGCAGAGCAAATTGTTGAAAAGATGCTGCAATCAATC
TAGGAACGGTTACTATCGGGTAAATCGGGCGAACGGACAAAGTGACAGTATAGAATAAAT
GGTAGTTCAATCAAGACCTTCGTTAATAGGTAGTGTTGGCACGAGAAGGGGTTCCCAGAC
TAAAGAGGTATTAAGAGTAGAAGGGACCAAGGGTGGGTGTCAGTGTAATATATAAGGCTC
ATGTCAGCTTTCAGGGAATTTTGTGTAAGGTTCTATACTCGCTATGAACATTTTTGTGTA
GTGATGCCGGAAATCGATCCGGGATATAGAATTATGACGACATTCAATGACGGATAAGTA
CATTTGAAGGGGACGGAAGGACCACCTCCTGGGACTAGGGTACCCTTTGACAGTGAAAGC
AATGTTTACCAATTAGTGCTCCACCATTTAGCAAATTCTGGGGCAGATATATTGGACTTC
AACCTTTATCTGGTTTTAAACACTTAATGCGCTTAGTACAACGGAGGTATTATGGCCATC
GAACAATTAGCGGTAGCCCAGACAGGTAGCCCAAATCAATATACTCTCAATCCAACTTTC
ATTCTACCAATCATATATACTTCCATCCGAGCAAATAAAAAATATTTGACGGGAGAAACA
TGTGCGGTAGGGAGCCAGTAAGATGTATAAAAAATAACAAATGTCCTCAGATTAAAAGGA
ACCGATTTAATCTCTGGAGGTTGATATGACAAATTTACAAAAGTGTTTGTAACCTCGTAA
GCTTGTATCGTATGGTCATGTTCGTGGAATGTCATACCTAAGTCGGTGACGCAAGAGCAA
TTACTTATTGTTAGTAATGTAAAACTTAGTTTTAGCTCATGTCCCAGACAGCGTAGTAAA
ATTGTAGTTCAAGATTAAACGTCTTAGGGCATTGACTCCGTAGAATAGTACCGAACGGGT
GAACTGTGCCGATTAGTCATTCGGTTTTATCTCTATCATAAGCTACAAAATGAAGATTTT
CTGCATTCTCTTCCCATTACAGGGTTTGGATACTACTGTATAACCTCTGAGTGTCCCCTT
TTCTTCCCACGAGCATTAAGTATTCTAATTCTAAACCCAGTTTTCTATTACTGTGAGTGT
TTCAAGTAGGTATAAATGCAGGGAATGAACGGCTTTATAAGTTCACAACGGCACAAAAAG
AATATTCTAATTCTTATGATCTATCATTTTGCTTGAAATTTTTGTGTTTCTTTTATACGT
GGAGGTAGCGAACTGATGATCAAGTCCTTGATCGCCCTGAAGAGAACCCGAGGAGAGCTC
CCGAGAAGATTAGGGTGTGTCTCCTCGCGAGACCGTCGGAGGGGCAAATTCAATTAGAGA
GCAACATTGGAACGACAGAGGCAAAGAAGTCCTCGTGAGGATATATGTTGACCTAAAACC
GTGCGCCAGAAGTAAAAGGGTCGATAACCAACATGTTGACTGTATATGAAATCGGAACAT
CAAGCACAGTATAATCAAGGCAACGAAACGGATCAGATTTCTGCTAACGATTCAATCAGC
ATGAAAGCACAACTGTGTAACGTAAGGACAAGCAAAATCAGAATGTGACAAATAATTTGG
ATTGATTTGAGATCTCATTTAATCCTTCCTTGTGCTAGCGACTCGTGCTTTTGGTTTCCT
GCGAACAGGTAGGATGTGCATCTTTGGTCCCTTGCACTTACTAATGCGTGATTTACGCTG
ATGTGTCGAGAGATAGTTGGGTGCTCGGGCGGGTGTGTTGTGGGCCGATGACACGTGAAA
AAAACACGTGAGGGATCAATACACGCGAGTGCCTACATCATGTGGGGCGAAAAAGCTAGT
GAGTACATTCGTTTAAAATTTGTAGTGCACTAGAGCTACACGTTACGCGCCGTTGCCCTT
ATATCTAACCTACTTACCTGTTGCCTTAAATAAGACTCCTACAATTAGACTTACCGGGAG
AGATGTACATGGAGAAGCACTGAAAAACGTCTTTTTCAGCCGGTGAGGGAGCATATATTT
TTGAGAAGGCCCATTCCCCTTAATGCTTGTGTTTTTTGCTTAGTTGTTATAGATCGCAGA
GACCCAGCTGCAACGGGATCGCTTATGATGAAAATTGGAAAGGAGCAATTTTGTTAGAAT
AATGACAAGCAACGCAATAACCAGGTGAGGCAAGTGCAGGGAAAGGGTGATAGTCACCAA
TTCGGCCAATGAGCCAGCCTGGAAAAATGCGGAAGCTATCGGAGCCACTTAGGCCTAGCA
ACTAGATGAGATGGAGGGGTAGACATTGGTTGGGGGGAGAACTCACTTGATAAAACAATT
TAACTCCAAAATTCAGCATTGCAAATCACTTTAATTATATCGAGCTTGAAGCTGGTGGTA
CTAACGAAATAAAGTCTCTGTTGCTTGATTGCTAACTTGAGAAGATAAATAGTATAGGGC
AGGTACGGGGCCTGAGGCTGACAAGAGAATCAGTTCGCCATAGACTTCATTATTTCGAAT
GTGCCGTTGCTTTGGCATAGTCTTTGTTGCATCAAGCGGTGTTACTTTGCTTGCACCAAT
ATTCCGTATTACTATCACTTCAACACTAACCTATGAGAACCATATCTCGTGATTTTTTCT
ATTACACAGCGTCCGTCACGTAGTGGGCACTTCGTAGTTATATTTTTTATAAACCATATC
CAGGGCAAAGGGAAGGGAGGAGCAACTTGATGACATGCATATGATTATTAGCACGAGGTA
AAGACGGTAGCACAATGGGCCCTTGGACTGTCCGTAAAATGGATTAGATAACGAGTACTA
TCCGCGACATTACCGACCGATGATAAATACAAACAAAGTGACAAAGGAATAACATCTCAT
AAACACTGCTAAGGACAGTCAGGAACTGTCGCCTCCGGGAGTCCAACTAGCTACGCAAAT
AGTTAAGCACTATTGTAATTTGAGACAGCAGTATACTACAAATTAGAGTGGAAATTCAAC
ACTAAGGCTGAGTAGGACAAGTCAGCTCAAAAATGCAAACGCCCGACAGTTGAGGGTAGT
TGAAGAGATATGAGCAGCACGAAGATGTGCGAGATGGGCAGAAGACAGTAAGACACTCAC
GCTTGCTATTATTGGCAGAAGGTAAAGAAGGGATTTTTGGTCTAAATGAATAATAGAGGA
AAGAGCGTATGGAGTTACCCACAGGAGCGATCTACTTATAGGGAATTGGTGGCCATGAGG
ATTTTTTCTGTAGAATGCTAAACCGCGGGAGATGGAAAGAGAACAACGTTTGATAAACGG
TATGCTAATCTTTCAAAAAGCAGACTTACGTATTGGGACGGAAGTAGTCCAAAAGGTTGA
AGACAGCTAAGGAGAAACAGCAAGAGCCACCCGAGAGGCATCGAAGGGGTGCGTCACGAT
TATAGGTTAAGAGGGTTAATGGAAGATAGGAGAATCAAAAGCCGTCATTAGTTAGAAGAC
ATGCTGGCGTGGCGAGGGTCGATTCGACTTTGAACTTGCAATATCTATTTTATTAATGCT
AGGAGATTAGACGGAGTTAAGAGAAGGTGCGGGGGGTCAGAATTAGCGTAAGTTCATACA
AAAGATGCTAACACCTGATATCGAAAGCGCGATTTAATAGGATGAGATGTATTCGAGAGA
TATCAGAATGTGTTGTAGGCAAAACAAAAAAGCAAGACAAGCAACAGCCTACTCAATTCG
CGCTAACAAATGGAGGACTGCGGCAGCTGAATGATACTCTGCCTATAGCAGTAGAATAAG
TAATGTCTAGAGCTCGGGCCACATGCGTGATATGATGATCACGTGAAAACTGAAGTAAAC
ACTGAACAGAGAATTGAAAAATGATGTACTTATGTGAAATCATATGATGGAACCATGTAA
ATATATTTAAGGTGAACTATACAGATATAAAGGCAAAATAGGCTTGTATTAAATCCCAGT
CGTTATTGCTTGAGTGGTATGGGTGGGACACCTGGGTCTGCCATAGAAGGAATGGAGGAT
TATGTAGCTGTGCTTTATAGAAGGTTTATTCCAGAGACGGAAATGACCTCCGTTTAAGGC
TTGCTACGCCGATCACACTAAAACCAGGAAGTGGGGGTGAAATATTATAACAGTGGTGAT
TGGAGTAAGGTTTATAGCACAGATTGGGATACGACGTAACTCTGTTATGCCTTTCCGGTA
CTTTCTGTTAGAGCCTCTGGGGAGTGTGAATATCAAGTGAGCCATGGTTACGTGTGCATT
GTTAAGTCCATCGAAATCAGAGAATAGTAGGTAGAGAGAGTATAGAACACGTGGCTTACA
ATGCTTATATGTATCAAATTGTCGTTCAGCTTTACTGCACAAGCTTTTGTTGAGAATGAG
GGGATGACAAGATAGACGAGGGCATTATTCTTGGGATTCCGTATTAGTGCACGCTGAGCT
GCATATTAAGCGGTTACTGGATCCCCTGGAGTTAGCAACGATGCACTACGATGACTCGTG
CATGTTATGTATAGTGACGTAGCGATGGAAAACAATTATGAAATCGGAGATAGAAATTGA
TTCAGAACAAGTACCATGAAGATTAAAGAGCGGTTAGCGGGGACTCAAACACTGCAAAAC
TACACCGGAAAGCGAGTTAGAATAAGTAAGCAAGTCGTGACAGGGTGAGAAGCCATGAAC
AGTCAGACTTTCGAGCAGAAACCTGGTAATTTAGACAATGGCCGATTGCTTGACCTTTAT
TCTAAAGAGTGACGAAGAGCTAAGCATGGCGTCATGATCCCTGGTACCCCATCCTACGCC
GGAAGATCCCCCAGATCACATACGAAGGTCCATTGACGTTCAGGTGAATTTGCGGTGACA
TTAACAGTGCTAGGTTTACATCCTAGTCCGTGCTCCCGATTTCTCTCATCTTCTTCGACT
TCGGATTGTCAAGCCACGGCGTAGTCTGTAACAAAATCACAAGATCCAACTGAAAAGTTG
GTAAAGCTACCGATTCCGAGCAACAATGCTTTGGTATCCTGCAAACATTCCGACAAGTGG
ACGACGCCGTGGATGTAATTATATCATGCTTTTTCAGTACCTTAATCATCGTGAGTGGCC
TTGTAAGACCTGGCGTGTATGTCACAGGTCGATAATAATGGCGTAGTGCAAGGTATATGA
TATGTAATTTATATTACGGCATCGCATACAAAAAATGACCCATAAACTTTAACGGAGCTC
AAGAACGCTTGGAATTTTGCTGGTCTCGCGTTTTCCTTCTCCTTTGGCCAACATCTTAAC
AATTAAATTTTAGATAAATGCTGTTGCATGTTGCAGTACCCCTACACTATTGTACGATAA
TCATCAGCCTGAGGCTTATAGGCATCACTACGCAGTCACATATTCGAGCGAGTAAGTGGT
GATGAGTAGATCCATAGGAACCTGAGTGGGTGACTTATATTATGGCTGTACGTATGGACC
TTAACCCAAAGTTATTAAATCAAACTATCTCTGAACTAGAATTACAACTGCGGCCTACAT
CACTATTCGCTGTCAATTATTTTCCACACGTTACCTACACTTTTACTATTTGTTGATTCG
AGCCGGTACAACTCGTGCGTCAACACTCATAGTCAAAGTCTTTTATACCGGATGTGAATT
CAGAAGTTTTATGGAGACCCCTTAGCAGTTCCTGACGAGAGAAAATAAACGGTACGAAAA
ACTGTTGAACTTAGATTACCCTCGAAGTTCTTACATTTAGATTTTTCTCTATCTTGGTGC
TTTATCGTAATGATTGAAGCTTGTCGAGTGCGAAGCAGTCTTACACACTAACGCTGAGCA
CTTTCCTAATTAAAGAGCTGCCAATCAGACACAAGATAAGATGCCTACAGAGCCAATCTC
ATAGTTCTTGAGACGGATTAATCAACTAGCGCCTCCCGCTGACCGCGCACAACATCCGGC
GGATTCCTTTTCTCTTCTAATATTAACCCCGTAAGTCGTTTTATTGATATAACCGCTGGA
CATTAATACTACGACCGTAATCCGAACCCCTAGTAGACCAGGAGACCTCCTACCACTGGT
CAAGTCAGCAACACGTTACTGTTTGATCTTAGCGCTTCAACATGTTTCCAGCAAGGTCGA
ATTGATATCACGTCTATTTGACAACTTCTCGGTTCCTCCGCGCCTGCGGCAGTGCAAGAC
CCGCGCGCTTCTGAAAGGCCGAAACTTAACGTACACAACTCCTTATATAGCTAAAGATTA
AAATGTTCTGGTCACTAGTACAGGGTTGCGCCCTTATGCGTATCGTCCGTTTAGACGGCC
AATACTCTTATGATGATGGGCAGGTTTTTTACTTAAGGGTGGAGGGTAGTATTGGTATTC
CAACTCGGTATATGAGTGTTTCTGATTTTATCAAGTCTGTATCTTAGGTACCTGTCTCTA
ACCACCTGTTAGCTTTGGCTAATTTAAGGGAATAGTCGACGACGTGCAGCTTTATTCAGT
AAACATAGAAGCTCTCAACTTCGCACATACGTGTGTTATCGAACCATATAAAATCAGCAG
ATGATCAGAATGACCTACGAAATCATAACAATCATGGAATTCTTGCAAATTAGTACTTCT
TTTATTCGTTAACATAAGAGATAAACTCAATTGGGTGTACCACACTGAGCTATGGATTTA
AGTGTCGGATATGTAATATGACTTGCTTGTATCTTGATCGCATTGGTTTGCAGGTAAGTT
TTTTCAACCTGTTGGTTCATGGTGTTAATACTCATGAGATGGATCTTATCCCTTCGCACT
TACGAAAATCCATAACATGAAGAAATGTGCCCACGGTCCACGGCTTTCAACGTTAAGTTT
TTCTCTAAAGTAGGAAAACGGTGAATGCTTCCCCAGGACCCCGATTTTCTAACCGCCTTT
TATAATTAAATCTCATCACTAGCGCTCAAGGTCCTCATCCCTGGTATTACCACGAGCCGC
ACCCTAACGCCTCGTGTTCCGACGTCTAAAGCAATAAGCCCGCTCCGGGATGCCAGTCTT
GCGCATCCGGGAGCCACATTCCATTCGTAACTGGGTTCACCTTGCCAGGACACCAACTGA
TTGATAATCACTGCCATCTTGACCGCCCACTCGCTGCGTTAATATTTGGACTCGAATTTT
CACTAATTTCGCTAGCGGTTTGACGCGAGCGACGCCAGGAGTGCTAAGCAAGAGTGCCAC
TCGTTACGCCTGGAGAACTCGCTCATAGAATCATTTTTCACTCATACTTGCACGTTCGAG
GGAGCGCGGACAGTCTGATTTGTGTGCCAGCAGATATATAAATCTTTCACGAGGTTTCCA
TCGTTTCGCGATTTACTTGGATGTGGCAACTGCAGTACCTTCTTGAGCTCTGGCTCTGAG
TCTGTAGGTTTGCATTGATATTTCCTTTTTTTTCTTACTGGTCCCTACGCTCACTATCTT
TAACACAACAAGCCTCATACAAGTCCTACGCTACCTCCTTATCCGGCTCCTGGGATTTCG
GCCCACCTTCTTTTATCATCGCAGGTTCCATGTTTCTGCCTCGGCCGACCTCTTTCAACG
TACATGTTGATCGATCCCCTTCATTTAAATCGGTTTATTACTTTAATTAGTTTAATTTGT
TTTGCTGAGCGGTCGAATTCTTTTGAGCTATTTAGATTTTCTTCAGAGCTAATGGTTTAA
GTATTAATCTAATCCTAAGCTCGTTCCGAGTTTAGAAGTTAGGCGAATGCCTTTAAATAT
TTTTGCTAGAGGTAGAATAAACTTCCCTGACCGCCTTCGGGCATATAATATTTACTCACA
TTCTGTCCAATCAATTGTGCAGTTCCCTATGTGCCAAAGCCTCAGAAAAGCGTTTACCAC
CACGAGAATGAGATAGTAGTGCTGCCCTGGTGTCTCCCACTCGACGGTACGTGAATACAC
ATCATTGCTTTGTTTGAAATGTTATACTCAACAGCTTTAAAAAGCTTCCACTATCTCGAA
CATAGCCGATTAATATATAACTCTTAGTAAAATTAAAGAGGACAGCTGTATTTCACATTT
TGTCTCCATGTAATGTACTTTTATCAACGCTAGATATAATGACGTGTGAGGTTCAAGTCA
TTACCCAGTTACCGTCCCATTCTCGCCTCACCCCGATTGACCGATACCTAGTCATTCTTC
TAAACACTTACTAGACACTATTCTCCACTTAGTGTAAATAGGGTAATGGTTTCGCTCAGT
TTGAGTGGCCATTATCTTGTATTACAATCCCACCGTAACCATTTGTTTCTCTATATACAG
CCATCCCTGGCTTTGCTAAGTACCTACAAAGCGTCGTTTTGGGTAACACCACTACGACGT
GTTTTTTACGTATCTCACTTTAATTATGTACGATCTGTGTACGGCCTCAACTTCACCTCT
CTCTATTTTGCTAACCCGTTTATCTTCCCGAACACTCCCTCGCTCGGAGTTACCGCGATT
AAGCGTACCCCTCTCCCCCGGTAAGCAGTCTACCAAAGACACAATAATTCGCGCTTCTGG
GAAATATTTGGCCTATGTATGTGACGGATGCTAGTAACGCAAATGAGGATCCTCATTCTA
CACTTTATCCTCACATTACCCCTCTTCCTTAAAGTTCCTTATTAGAGTCTAACGTTGGTC
TAGTTCATAGGACCGCTGCTAGTGAAATCTTATCTCAAGGGGGTTGAATGTGTGACTTTT
GAACAATGTGCGGTGCCAATGCTTTAGTACCTATTAGGACGTTGTTTCAAAATGCCAGAG
TCCGAGCACCCAGCATGTAGAACGATTTGTCATGTGCCCTCAATTGGTGATTCAGGCTAC
AAAATGATAATCTACATTTCCCTCATAAGCCCGATGTTCCTTCCAACTCGCAGCCTAGAT
AGGGCCACCAATTGAAGAGTCCTTTGCCAAGTGGGACTCTTGGTACCATTAATACTAGCA
ACGGAGCATTGTTTGCCATTTCTCAGTTCAAGGCACGTTCGCAGTACTGACTCTTGTTAT
AATTCTGCCCTTAATCCGTGGATCGACTTTATAGTGTTTCAGCCTGCACGGGCAAATCTT
CCACCTACTATACATAGTTACCGCTTAGACTAAATCCGCTAGTTGTTGCGTTTATGGCGC
ACCAAATGAATACCGCGCAACTACCTCGCTAGTGTGTTATAGCCGTGGTTCTGTCGTGGT
ATGTCTGACCTACAAATTCCCTGACACTTTCTGATAGCGCAGTTAAATGCTTACTACTTT
GCTCACCAATATCAGTTATCCACAGAACATCTTGCAAGTGCCTGTGCGGGCAGTAGACTC
CTCACAAGCAGGCTTTCTGGCAGTTCAGCACTTTACAATACAGCAAAGTGTCAACTACGA
GACGCGGAGGGTTAGTAGATTCCATTCAGATATGCCAGATCGCCACAGCGTATCGGATCC
CCGGTGGACGAATGTATCACTAGCTAGCCAGCTCTTACTCACTCTCTGATTCGTCTTTAT
TCCAACATTTCTGTATATCCACGTCTGGAAAAACTATCTTTTTTTTCATACTTATAACTT
GCGTACCTTACCCCAACCCGGCCGCCTCTCAATAGACTTGAGCTCAGTGACCTAAGTTAG
GGTCCGGTAAGCTCCTCTATTGTGCTTTTGATAATCCCTGATCAATCCTTCTATCGCCTC
ATCCGTCTGGTTAATGGTTTCGCCCGAGAGCTAGGCTCGTCAATTGAGGACGGAACAGAT
GGCACCCCCTAGGCATAGGGAAGAATTCACATAAGTGCTGTCCCGTTTGGGTAATAGTAT
TAAGCTTAGCTAGTTTTGGTAAACGAGCTGAAACTGGCTAGTCGCAGTAATCCCCTTGGA
TAGGGCCCAAAAATCTCCGTAGTCTGCCCCCATAGTGAGATGTGACGTCCGTTCATTATA
TTTCGTCCTCGCTGCTACCTCTGATGTCAAGAACCCACTTTCAGCTGTTCTGGCCTCTAG
CGATAGGATCGACCTTAGCGAAGTCTGCCGTTTCGCCTCGAGTTGATGAAATTGTCTCAC
TTTTACGTTTGGGCTCCACACTTGACAGATTCGGTCTTACATGTTTCGGGAATATATGAC
TGGCTGTCGGGAGTCTTCAGGCCTTCTGCGCTTACGGACAGTCGGCAGAGACCAGGATTT
ACTAGCACAAGTATATGACGAGTTTCGTACATAGGGGACGTCAACTGGCTTATGCCCCCA
CCTGATAGCAAGTCCGAGGTCGCGAACATTATTCAGTTAGGAGTTGGTATGCGCTATAAA
GGGAGATTGCTGATTAGAAGTATAGCGTTATTGAGAAATTTGTACTGAATTGAAAATTTT
ACGTTTTCCAAACCGCGGGTGTAGCTCCTACAAGGATTGATAGATATGTAGGGTACGCCA
AACTGAGTCGGAGGTGATGTCAACAACTGTACCCTATCTGACTGGAACCACATCGATTAC
AAGATCGGTGTTCAGTATTAGAAGACGCAATTGCTTTCAAACTTAGTCAGTATATGTAAT
ACTAGTATCGGTCCTCGACCCGGACGAACTTAGATTTAAATCGGTTTATGCACGTAATTT
TCGACCCAGGATTTCCTTCTGTGGGTTCCAATTGCATAATAGTATGGATTTGTCATGCCA
ACAGAATGTTGTAAAGATAAATCTAAGACGAGATAGAACAGAGTATAAGATCCTACCTGT
TCTCCAAGTGGGAGAAGACTCGATTTCGGTTCTCCGTGTAGAACCTATAAAACATCCGTT
GGAAAGTGAAGATAAAGTAATTACTCCACTTATAAATTTTTTGGAATTCCATACCCATTC
GATAGCGAGTGATTGTATTTATTAGGGCTATCAGAGTCTCTGATTTATGTTGCTATACTT
CCATAAGAGGTTATAACTCGCGTCATATGCAAGTCCCCACTGACTTGTAGTCCCAACCAT
ATTACAACAGCAAACGCGATAGTTATTCCTATCAGGTACTTGACCGGGTTTAAACACAGA
TAAGGTGCTCCACGTACTTTCGCGTTACCTATAATTGATGATGATCTTAGTCGATCACTA
AAGCGAAGATGGAATTAACTCAAACACCACGATATTGATCTACCAGTACACCGGACCCTG
CTATTGGCCCACTTGCAAAAAATATATTGTAGGAGTTTTAGCCAACCGTTTTATCAATTA
TTTCACCTTTACCTGACTGACGATAGCACTTGGGTGATCGTATGAAATTCTTCAACCATA
ACTCTCCCTTATCGGAGACGAGAGACGATCGGTCGTTTCCACCATAATACTAGAAAATTC
TGCGTAATTTAAATCTATAATTGGAAGTATAAAAGAAAAATGTCGATTGTCAATAAGTGG
TGACGTGGTGTTATAATCAGACTGTTACGCTGAATGAATCTGCATGAGCTTAACTTTTCC
AAGCGCGCAGAAACAGCTTTTATGTTGCAAGGTGCTTCGTTTCTAATCCCCGTGACGGTT
ACTGAGTTCTTACTTGCTATTATACTACACATTATTCTGTTCGAATTCTAGTAGTTATGG
AACACTAAGGTGCCAGTTGACTTCAAAAAAAAATCCGGATTCAGCGAAAAAATAGTGTCA
AGGGCTGCCGTCAACAGTGGGGTAAAAATAGACGGCGTGATGCTCCTGAATATAGGCTAA
GAGAACGCGCAAAAATCCGATGACATGTTAAATTTTATCAATGATATGCAATAATAGAGT
AACTTAGGATGTGTGTGTACCATGAGCCTCTGTTATATCCCTTCATTACCACCGGTCTAC
CGTCTTTCGTTCACTTCCACGGGTCGTCTCTAAAAGATAAATCTACGTCAAACAATTACG
CCTGCCCCCAGTATTGTTTGGACATGTAAGTGGTAGAGCTCATGATAGAGGGCAATACTA
ACCTCCTAGTTGGTGCAGGCAACATTTTAAGGAAGCCGATCATATTAATCTTATATTATC
TCCAGCTCTCCGTCTATCTCTGCCGCACAAAATTTACCACGTCTTCTTTGTAATTTTATA
AGATTAGATTCTATTAGATTCACATTCTGTCTTCTATGCCGCACGATTCCAATAAGGCCT
ATTTTTGTCTCCTAAAATCGAAGTGAGTACAAGAATTATTTAGACCTTACATAGACAGTC
AACCATTTATTCCAATCTGATCATCAAGTTTACCCATCCTTTCGTATAGTTAATGTCATC
CCACAATCCATTACGAAAGTTATTTCTGACCCATTCGTCTGTTGCCTTCTTCCGCCGGAC
GGTAGATGCCCGGCCAACGGTCCGTCCACTTCCACAGGCATGTCAGTAACGAAGACTGCG
AAATATAGAGCGTTCTTAGAATAGGGGAAAATCGTCGCATTCCACATAATAGTCAACAGA
TAAAATTAAACGACCTTGTCCACGCTACCCGGTTGCACAGACTTTCCTAATACGCAATGC
ATATTCTTAACTGAAAACGTTTGCGAATAGGGTAAGAGGACTAACATACGTAGATTAATA
AGCCTTATTGTAGTAACCTTTCATTGCGAACCTTTCCTATTTAAAAATCTCACGATAAGT
GATACTACGAACAATGCAAAACGAGCGGCTTCTTAGATTATATTTCGGTATTAAGGTCTA
TCCCCTAGGTTCTCTGATCAGTACTTTTTACAGGACTTTAATTCGCGCTGATGATGTGGG
AGGTTAGGACCCTTCGATTCCTTCTGCTGACTGCTAATTATGCATAAGTACCCAAGCCAT
CGCAGAATGATCATTGAAGGCTTCTCGGGGTTGCAATGATGACGCTGCTATGCTTTGCGG
TCTTCCCGAGTAATATAGCGTAGTACTAACTATCCCAGTCAGATTGCAGGAGCCGTCTTC
TCGAGCTTGTGTGAACTAGAGACCTAACCCCCCTCCACCCAGTCTCTGCTATAGTGTTTA
CGTGGCCGTTGTTCCCTGATCTAATTCATGCCCATTTTAACTAAGGATTTGATCATGTTG
CCTAAAACGGGCAGATGAGCCTAGGAGCGTATTCGCGCGGCCTTGTAAAATGTGAGCGGC
TGTCAGATAGTCCATGTGCGGGCAATCCTAGGTCGTTGGAAATCCCACTTGTTCATTTTA
TTTTCATGCAGAGTCGCGACGCACAGCACTAACCCGTAAACGCCTCTAAATTCGGACCTT
CTGATCTTTCTAGAGACTACCTGCTACTACATCTTTAGCAAAGTTTTTACTCGTAGAAAC
CATGCCGGTCAATAGCTCAGCTCAGCTTTTGTAAGCTTAACACCGCTGTCTTTGAATACA
TTAGTAACGATGTGACAGTCAGGGACTGCTCCGATTCGAATGGTACAGATACCCATTTCT
TTAAATACATCGTACAACCCTCTAAAAATCACTATTACTTCGTGACTCCAGAACAGTTGC
CTACCGGTATCCCCATGCGACTCTACCCTCCAACCAAAGTCAGACCATATGAACTTTACT
CAGCTAATCGACTATCATCACTTCGCATGAACAGTCATATGTGCTGAATGTGCATATGGA
AGATGGGTTATTAAATCTTCTCATGTCCCCGTAATTCAGTCATTCAGGCAGCATACGGAA
TGGTAAGTGATCTAGCATTCATTTGCCCTTACTCATCGAACACAGAATGCTTTCTGGAAG
AAATGATGGAGTTAAGACCAATTAGCGAACTTAACGCAACACCCCTCACACCCTCCTGTT
AGCCTTAGTCCTCCCCTCAGATCATAACTCGCGCTGTTATCTTACAGCAAGTGTTCTGAC
GTAGTGGTTTGCATTTCTTATTTTATGTAAGCTGATTTGCAAAAACCCGTTGATATATTC
GCAGAATCGATTCCTAACTCCAGTGGCGTATATGTCACAAGTTTACCAACTTCAACGCAA
TCCAGTAGTCTACCGCTGGGGGGGCTCCGTATGTTGATATAGTACTTGCTTCCCGCCTAG
TCTTCGTGTTAACGTACAGTCGTTAGCCTTTTTTCGATTACTACCTAACCTGGATGAGGA
TACATAAACGATAAGTAGCGACAGGACGATTCTTATCAAGACTTCCTGCCTACCTCCCAC
TCACTCTGTGGGTTGGTATAAAGAGCTGTATTCGGGCAGAAGGCTGCTCAGTCTAGTGAG
GATTTGAGTTATGTCATTGATCGTGTTTGCCATGCCTATTTCCGTCATTTGATATATCAT
TTGTAGATTTCGCCTCCGCTAACCGTTTGCCTCTCCCCCTACGGAGAACCGACCTATCTA
TCCTACCCTATATCACTACTAATGTCATCTATTCTTGGTTCGCTGATGGACTTATCTTGG
AAATGTGGCAGGTCAGCAAATCGTCCTAGTGTGGTCTATCTTCTGGGAGTATTTCGTTTG
GTCCCGCCCGCAATCCCATTTTTTATTTTAATTTAATATAACGTACTTTCAAGTATATAA
AAATTAGGATACAGCTTAGTTATCGCATTTTATGCTTGACGGCCCCCGGAATAACCACAG
GACCTTGGCAGCGATACTGTCCCCGGCATCGAGGATCGTAATTAGCTTGCGGCATTCGTT
AAACCTTTTCAAGTCCAGGTGGTATCAAATAACGTCGAACACTTATACTCATCTGGGAAA
CACCCCTCAGTTATCCTTAGAAGGTTTGCCTACGAACCTCTTCCAAAGTATTATTGGACA
TTTTTTACTTGGTTCTGACTCGGCAGCTGTTCCCGTTTCTCTATAGCCGAGAGAATTATA
CTTGGAGTGGCATGGCAAGATGAGTACCTTCGCCCATTTGGTTGGAGCGTAATTCTAATA
CTTAGACTTAACGTGTACATTTCTTTTATAATGCGACATATATTCACGATACGAGACGAT
AACATCCATTTGAACCTTTTGCACAGTCCACTGTGTTACATCCTTCGTCGCAAATTCCAT
ACTTTTGATCCAATCTGCTTTCGACCCTCTCCAGACATCAGTTGGCCGTTTTACCCATAG
ATGACCTCATCTGGTGGCACTTCCACCATGCTGTTTATTCACCATTTACGATCTAAGCTA
AAATTTATTCGATCTTTACACTTGTGCGAAAGGTTGGCGCCTTCCCGTACGCAACCGTAG
TTATTACAGTTCTTAACGGTGTTGGATGTACCAATTAGACCGGCAAAGACTGTTTTAATA
TTTCTTCTCAAAATTCGTTTGGGATGATTCGTCTACGGTTAGTGTCCTCTCCTTTGATCC
TGAATTTAGATTTAATAATAAAGAGCTTAGGCTCGTCCCTAATGGGTAATTAAGACTCCA
TGTCATGCCATCACCGTATAATTACATGGGCAGTGGTGTCCAGCGTAACTTTGTTTAGCG
CCCTTTGTGTCCCGGGCGCCAGATGATATTGGCAATCTATTCTCGTTTCCCCAGAGGTGA
TTACAACACGAACTATTAGGACTAATCCTACATAGACACCTTGAAGCCGATCTAGCTGTC
GTCAATCGTTAATGGTTGCACCACCGTAAGTGAAAGACCGGGAAAAGATGGAACATTCCC
TGTAAACTACTCTTGTTAATCGTAACGAGCTCTACCGACTTGAGTTATGGCGCATAAAGT
ATAACCGACCATCTTTCCCTATCAATACCTCATATACGTGATTACATCCTTCGGTGAAGT
TCTTCTGGAAAAACATATTGGGGCTCTACACATATTGATTATAGAAAGCTAAGCCTCAAA
ACACCTAATCTACTGTGCGTGCTGCTTGCATAACGAAGATCCGCATTACCTACTCTTAAT
ACATGTTCCCTTGGATAAGGGACCATCTCTAAACGCCTAGTGTTCTCCCGTTGAACTGCT
GCCGCATCTAATATATCTTCGAGTAGTGTCATCGTTGGTGCTATCGGCTTCTCGCTACCT
GTTCCCTTATCCACAGTTTCACTCCCAAACATAATGATAGCCGTCCCGGGAATGTTCGCA
TTGGATGTGCGGCCATCACTGTTAATAAACTCCTAGTATCGTAGCTTTTAATTAGGTTTA
GTTATTTGATCTGGCGATCACATAGAAACTGCGCACACCGTTAAGCTGCGTTGGTAATGA
ATTTTGATATAAATGTTGTTGAATCCTAGTCTTTAATTCCTACTACCTCAGTACCTCTAC
ATATCCGTGTCTGCTTCCCCAGGCCACCCACCTCAAGGTTGCCACTAGCCGGCTCTCAGA
GACCTTACACCACTATTCTTTGATCCTCCCAGAACCTACCAGCCTTTTTTCTTATATTTT
GCCCTTCTTTCATATTATACCACTAGACGCTCCTTCATGGGATTATCTCGAGTGTGGACC
CTCAGTTATTATCTTACGATACGTGACCACTGACTCCACTTGCTTATGTCTTACAATATG
GTACAGCTGGTGGTATGGAGGTGTCTTAGTACCTGTCAGATACCCTCTCCAATACGATCG
GCACTTAGCTATATTTTTAGGGATAGATCGGAGACCCCGCGAGTTGTACAAATCTCGGGC
ATTCCGAGGCGTCGGGGTCTGGAGAGTGATGTTTATGTCAAGTTTATTCCTGTAGTACTT
GATATGTTCAAGACCTAATCAATAAATGAACGCCGGTACGTCCGGTGCGTATTCAATAGG
TCTATTAAAGCAACTTTCAATAGCTGAGACTGACATTCTCGCAGAACATTCGTGCCGACT
ATTCTTGCGTGATATTCCTTCTGCTCTTGCCTGCCCGCAGTGAGAAGTAAACACAATTGC
CGGTCACTTGCTGACACGGTCAAGTGCCACCCGAGAATAATCTCTCTCAACTAGATGCAA
TTCCCTCCCGTATTTTCATTTATGACATGCCTCCCGCCATGCAATGAACCGTTGTAGCTA
ATGGTGGAGCATACTCCACTCGCTCAACTTACACTCAGAGATCCATCACCTCTTTCAGGT
CATGCTTCTGTTGCCGCATTACGTTGTCATGTGTGCTATAGTTTTATACGTTTTCTTAAA
TGGGCATACTTTATAACGGTCTGTATCATCTATAGCCTCTATATACCTTTTGCTAAGAAG
ACATTCAAATCTCTTTATGTACTGTGTTAGATCCCCGATTTACTAAGACGGCATCCTGCC
GCCAAAGTTATAATACCGTTGATGGTGCATCGTCCTACTATATTTCACGCTAACAACGTA
ATTCTTGCATTCTTCTGGACTAAGATACTACTACTAACCCGTCTGGGCCATGTACCGTGG
GATGGGAAGCATCCCATCCATTCTTGTTCTCTAAGTTGACTATCACTTCTTTCTAGTAAC
TACGTACAACTCTAATCGCTTCCCGTTCTTCTATCCGACTGCCTTTTGACGTTAGGGTAA
TTTCTTCTTTACATCACCTTCACTTAACCATTTTCAAGGTTAATATATGACCCGAACCAG
AATCCTGCTCTTCCGTGCTGGCATACTGGTCTAACGCTGGGTCCCATGCCTCTCTATGTC
CTAGTTCTATAACTGTCAATGTGGCACTTTCTATGACATTCTACCCATCTATCCGGATAG
GGTCACCCCTTGTGATTCTATAGCGCGAACTCTGTAAGATTTGCGTAACTTTGATCAACA
GGTCTGTTCTTGCTATCCTTGATGTTTGTCCGCCCACTTTTTTCTTTTCGCATACTGTTA
TTGTTCTTACTGCCGACGATGGCGTCCAGGGGTCGAGTACAGGTCTTAAGCGCCCCCGGA
CTGTTTGTAAAGTCCGTACGCTTCCATGAACGCCCCACCGTAAAAGGATAATTTCGGATC
GCGATCTTCGCGGTGCGGTGTGAAATTACTCTGTAATCTATGCGCAATAATATTCCTTTA
CGTTATTTTGCTGGCCTATTTCGCTTGCGATACGGTTTTTCTTGCCTTGATTAGGCTAAA
AATGATTATTTGCAACTTGATTCTATGTGCTCAAAACGCTAAATCTAAACGAACATAACA
ATAAAATAAACGAGCCTGTCCTTCCTAAAATAATAAATTGCAAATGAAATGCGTCTCCGA
ATTGCCCGACAGGTACCCAAAGTACGCTTAAATAATCTACAGATTCATTCCCTATACCTA
ATGTTTAGATGATTATTTTAGCGAAACCTAGAAGTTCGTTATTTTATTAGCGATCTAGCC
TCGTTTTTGTCCCACCTGCGCGATGATTTAACTTGGCTTTTCTCGTAAGACCCGCTTAGC
ATATTGACGGCGGGATGCATGCCGGGGACTACTACGGATCCCTTTTTCGTGGGGTTACCG
TGCTGTGTGTTAGTGTTTCTATATACTTGTGTCGTGGCGTGGGATTATGACTTTCCATAC
TGCACTGACTGCTCCAGTGGGCGGTAAAAGCTTCTGCCCCGCCCTTTAATCCAATTTGGA
GTATCCTACCAGCATTCATGACTTCAAGAGAACAACGTGTTACCAGATTGCCCTCCTTAT
TCAACGGTTCTCATATGTTGGGGTAGAATTAATTTTAGCAGTAAAGATAATAGCTAACCT
CATGCTAACTTGGCCACTTTAGGTTATCCCACTGTGGTCTTTCTTCATACTTGCGGTTCT
AAAAACTGTTAGTCCCATACAAAGTTAAGTGCCTACATCCGTCCTCCTCTTATCTGACTT
TCCTCTGCTCCTCGGATAAACCATACATGCAGATCGGATTCACCTCGACGGACGCATCAA
TATCACATACACTCCCATTATAGCCTGATTCCGTTCACACTTACACAGAGCCATGTGCTT
CCCGTTCCTGATACTGGTTCAAAGAGCAACGTCTACTTTCGGCTGTCCTTAGACTGTTAG
AACCCCCCTTTTTTAGGTATCCTTCGCGTGTATTACGACTCGTTAGAAACCTGATGCTAC
TATTGTAAGGATGTTGATTAAACGCTCGTCTAATTTTCTACCGCCTGTGGAATCCCTTTG
CCACTAGCCATGGATTTTTCTTCACGTGGACATAGGATTTCACAATGCACCGCCCATACA
TATCTTCCACTCTACCAACACTCGACCTGGGCTTTTACGCTCCACTTGTTTAATAATCAA
ACGAGACCCAGTTCATTAATTAACGTCGCTGTCTTCCTGATACTGGGCTATCAGCGAGGT
TCCACTAGTGATTGAGGTCTAAACTGCTCCTCTCTCGTGAACTGACAGCGTTAAAATTTT
ATCTGCTTGCGATCAGTGCTATGTCGATCGTCCAGAGTTGTTTTTTATGTTGATCGACAT
GTCGCACGCTGGGTTGAATATCTCTAAATCAGTGGTTAAACTTTCTCCCCCGACTAATTC
CTAGTTTGTGTAGACGCTCTCCTCTATCAACTAGAATGTTTATTATCCAATAACGCTCGA
CCTTTTTGCCATGTTGTTACCGTGTTTTATGCTTCCAGATTCCTATCCACAAAAATAAAC
CATCGTTTGAGATATCATAACTTTCAGGCTTCCGTCTCTCCTCTATTCTGATCACTACTG
ATTCTTTATATTAATACGTTCTTAACACGTCTAATCCTATCTTCCGAACCTCAGGTTTAC
TGACCATCCCCATTACTTTCTGCTGCATATACAATCATGCGACGATTTTAAGAATACCAT
CACTTTTTGTCCTTGCGTGGTCAAATGGTCATTAATCTATGGTCTCGCCAACTTTTGTAT
CGAGGCGTCACCATTCCGTAAGATAGCTCACGAGTTGTCAAATATCTATAATTTACCGAC
TGATGTTCGTGTCAATAAGGATTCTTTCTTACACCTCCTACTGTCAATAAATTTATCTTA
CCGATGTAACACAGTGTCGGACTTGCCGGATACCTTCGCCATATACCGGCACACTTTCCT
CATGCAGAATAGACAGGTTTGGTATAGAGCACCAGCCGGCTCTCGCCAGAGCACACCTTT
CTGAGATAATAAATAAACCTATTTCCAACAACTCACCCTCTTAGCGCGCATAATTGTCGT
AAACTTTGCCGACATACATCTCTTTTACGTGTTACTTACTTGCTCGTCACAATTGCATTC
GTATGGTTGATTTAGGATACTGATTCAATATGGATAAGTCATGACCGATATGGGTAGCAT
TTCCCACGAATCGTATCTATTTAATCAAGCGGCTTCGGTATAACTAGTAATGCTATAGGA
GTTGAGTCTCAAGGACCCCGTTACCATTTATATGTCCTCCTGACTACAAGTATCTCGAAA
CAATCACGCGACTACGCTTCCTAAATGCATTTGTCACCTTCAATTAAACCCTTCAGATCA
TCGCCACTTATTGTTATATATGGAACAGCCATATCGCGGGCTTCGAAAATGCTGTATAGG
TGATAAATGCTTGGTAATTACCTTCCGTCTTGATGCCTCGGACTGGTTGTGCCTCATATG
ACTAGTGCCATAGTCGTTTTCTAGTTTTATTCCACCTAGGTAAGGTGCCCGATTCTCCTT
ATACTACCTCACTTTTCTTATCTGGCCCCTCTTAGGAATAGCCTCCAAACTAGGTCTTAA
GGCGCGTCATGCAAACTGAGGCTTTAGTTAATATTCTTGACATGTCAAACAGTATAATGA
CACAGTTACAAACATTGCTGGTTTTACTATAGCCAGCTACTCGAAGTTTAAACGCGTTAG
TCACTATTTATAACACCTCCGATTTTTACTAACCATACTATGCCCGATTAATACTCTATT
AAGAGTGTTATGCAGGTCAACAAGTTAGCTGAATCTGCGAACCCTTGTACTGCCTGTGCT
CTGGAAATTGCTCCTTTTGTTCCCCAAGTAGCTTAACGGGTCCGAAGTCTCCTGGCTTTA
GTTGTGTAGTATTCTAATGATGGAGCCCTGCACAAACACTCTTTCCTACTATTCCCTCAA
CCGTACTCATCGAACCGCCTTCCTACTTTCGTTGCTTTTACAGAAAATCGGTCGTTTGGA
ATAACGGAACCCGCGCTTAGGGATCACTGAGAACCGTTTTCCATCCATGAGAGACTTGAT
GTAGTAGTTGTAAGTACAGAAATTCAACTGGGTACTTGCATCTGAAGCGACACGACGTCC
GTGCTTAAAGTAGTATGATGGACTCTAGTCCGAAGACATCTTCCCTTAATGGGTGTGCGT
TGATCCGACTTCCCATTCGGCAGGACTCCGCGCGCTTGTTTCGCAGTCAAGCTCTTAACA
TCTACTTCGATGAAATTTCTCATACTCAGGGTGTATCCGACCCTTCGTCACCCTACTCGT
TGGTCATCACAGCCATGTGCGGTATTAATTAATTAGCTTGCCAATGGTGCGCCTCTTCGT
TTTGTTCACGGCAAAGAGCCCGGATTGTTTTGAGGTGCTTTCTTTCCTTTCGCTAAGCAG
CCGCATAGAGACTGACCATTTTATTTCTCGCAATGACCTTCCGAACCGGCACCATCTCAT
TTTATTATCAATGAATGCCAGGTACCATGTTCGAACCGGCCTTCTTTTACACTGCGGGCG
TAGGATCATCCATGTTTTAGTTAGAGTAGTGTTAGTGGCAAAAGTACACCTGAACCCGTC
TACTACCCGCACCTCTCGCCAGGTTACTGATTATTCAAGTCTGGGAATCTAGTATACAGT
AAATCGAATGCGGACATGTGTGTCAGCCTCCAAAAGTCACTTACACGCTTCCACCATAGC
TCGCCTAGGTGCTATTATGTTGGATACTTTAAGCTAAGTCACCTATGACTGGATATTTCC
GCCGTGCCAGGGCCATTGGGATTAAGCTGATTATTAATTAAAAAGGCTTTATAGATTATC
CAAGGTGTCTGTTTTTTCCACGCCCCGTCCCTTACCATAAGGTGAACGTTTTGTACTCAC
TACCACTAGATCACCTTTATTAATTTCACTTAACGTCTTTAGCTTTCGTTGTGTATCACT
TCCGCTGGAGAGTACCTACTAAATACTATCCCGTGTTTCACCCTACCCGATCGATATCAC
CTTTAAGCAACCACAGTGTTCTGACCAAGACGTGAGTCCATCGATTAATATGGACGCCGC
GGAACTGATCCAGCCTATTCGTATACTTCTAGGTTGGTGATCCTTTTTCTTTGGGTTACA
TAACCAAAGCTCTCTCAGCAATTATATTTATAGTCTTCTTTCACCCAAGTATGCAACTTA
CTTTAAATGGATTTGCCGTTGTTGGGAGTGGTACTCATATCGAGCTTTTCACTAGTTTTA
ATTGCTGTATTAAGGCTGTAGCTCGGAATCTGCTATGTTACCAACCGTTGACATATTTGC
TCTGCATAAATTTTGACTCTCTTTGATGTCTGTTCCCGTGCACCAACCTTGATTAACAAT
TAAGTTCTACTCTGGAAACACCTTTCAACAGACGCGGAAACATGGGCGTAGTTCTTCGCA
CAGAGACCACCGTATTTAGTGACCCACGACGTTCTGCAGTACTTGGCCTGACCATACAGA
GATAATCATAGTGATCGCTTCACCTCATAACCAATCGTTTGTCCGATACTAAAATAATAT
ACTATTATTTTCCTCAGTTTAAGGACCCATGCAGAATATGTTTGTGTTCTGTCATTTTAA
AGACTTATATACTTAGAAGTGCGCCTTTAACTATTCCAATAACCGGGAAATAATTTGAAA
AACAATCAAGCCCCTTACTTCTCGATGGAGTATGTCTAGCGAGCCGTGAGGTGCTATCCG
GCTAATTCTCCTCTCTGGCGATCTTCTATAACCCCGTCCTGATTCGGTAATCACTATCCT
CCATCTCTCGGCCACTATTCATATTCATTAGTATTATCTTTGAATGACTGAAACATGTCA
TCGAAAACTTGCCTATGATTAGCTATTGTTGCCGGACAAAGCACTTACTTATCCTTTCAA
CATTTGAAGTATTTCATTAAAATTTGCGCATTCTCCCTCCAAGCATTACAAGTAAGACAT
ACGTCGTCATGCTCCATGTATCCGATGCTAGCAGTATGGCCCCATGGCTTCTTAATTAGA
ATACATATACATAGGAAGGCCTGAAGTTATTTCTTTGAACACGTCGGTGAACTAGCCCGC
TAGAGGTGGTTTAGCTCTGTTTTCGGTCTGACTCTCTTCCCCATATCGAACGTCATCTGG
AACCGTTTAGCCGAAGCCGCGTCTACAGGGCCGATATGGGCCCTTTTGATAGGGTCGAAT
TAACCTCCCTTCGTCACTCCGAATACTAACGAACCGCTCTTTGTTGTTTAAGAAGTCAGC
AACAAATGTCACAGTCTTTACTAGTGGTTAGGCCACACATTCCCCTAAATAACTTTCTGT
TCGGTAGACATTTCCCGCTCGTTATGTAGGTTTCTTATATCTGATAAATAGGCGATATAT
ACATTTTAATAATCCAAGTTAAAAGGAGTAAATTGAATAATAATACTATTATAACCTGTG
CATGGTCGATCCCCCCCATCTTGATAATCCTCCGAGAACATACGATTTACATCCAATTTG
ATTTATTCACACTTTTATTGTCCTTTTAGTAACGCTTCTCACGCCATTGAATCCAGATAC
CGAGGAATCTCGAGGTTAGCAGGAGCAGCGGACCACGAAAGTTTTGTAGCTAGGGTACGA
AGGATAGGCCATTGTTAGGGAGTATTCCAGTAGACGACGATAGCAGCACGACTGTACACG
ACAGCGGACAGAATTTGCGATCTTCTTGAAGTCAGAAGTAAGTACGTAATCCACATGTGC
AGGTGCTATTCTAATTTTTAGAAGCTTACTTGTGTATATTTCGTGTGAATTAGAAGACCA
TGTCGGAATGTTATGTCGACTGTACTATGGATAAATGGCTCGTATATTTTCGATGTTGGT
CTATGATTCGTCCTAGGTAATACGAATTGCTTTCGGCGCGATGTGGGCGAGAGCACAGTG
GACTAGTTTATACCCTCTCAACTATGTTAGAGGCCAAGGCGATAACTGTTATGTTCCCGC
AAACTATGGTCATTAACCCAGGTCACGCAGATTGAAAAGGGCCCTCTGTCGCATACTGTG
TCATTGCTGATTATAGTTCACGTACGTCGGGTTTGCTGACCTGTTAATGAACGTTATAAA
GGTATCTAATTTTGGTTCGTTTAACAATGAACTACACGTATTGATACCTCCGAGCATCCG
CATTCCGTGAATTCTCGCATTACGGGCGTACACCTGGAGACTTCAAAACGGATTTCGTTG
GATGAAACTTATTGGTGTACTACTGTAATGTCCTAGTTGTCAAATCCTGGTACGTTTTTT
GGAAAACACTTTCTTGTCATTAGGGTAAGTTCGAGATGATGGTTCTTGACTAATTCCTTC
GCTCACGGCCTAGTGCTCTCCGAATTCCTCTGCCTCTTTTTATGCCTGAAGAGATCGTGA
TTCATCACTAATGAATAGCCCGTAAGTCTCTGATCTATACTCGATCAGCAGGATCTAACA
ATATATATTATTGTCTGATTATTAATTTTGCCAGTCGTAAAGTACCAAGTATCGCAATTA
CCGCACCATAACTGTCTGTTTTCTCCTCTTGTTCTATATAAAAAGTGTCCTCGTTGTTCC
TTGTCGAGTCTTCTTTTTCCCACTCTTTGCTGTTAGATTACCTTGTAAGTATTGGTAGCT
GATTGTTACATCATTAGCATGTCAGCATGTATGTTTGACTGTACCGGTGTACCTCACTGC
TCCACACTCAATCTTGCTATGATTAGATTACATGTATCGTTAACACACCAAGTAATGGTA
TTACCCCACTGTAAGTGCATAATGTTGGACTCATATGTCCGCAGAATTTGCTAGTTTATT
AGTTATGTTAACGCTTTATTCAGATGGTCTTTCATTTAGACTTACTACAACTCCCTTAGA
TCTCCCTAGAGACATTCATTTAGTCATTTGCCTCTTTCCACTATGGAATCCTTATCTTTC
ATAATATAATTGTGTTTATTCTCTATCATGACTATCGCAGCGTACAACGTGCTCTGTGAA
CTCCCAGCTATCACCAACTGAATCTGTATATTGTGTGTAGTTCAATTCAGGACCTACATC
CGCCGGCTCATATTCCCTTTTCTAAGAATGACACCCTGTGGTTACGCTGTTTTCGCCCTT
CAGGGTTATCGCCTCTAATGTTGAGTGTTATAATTTGTGCGCTTCCTCTTACATAACACT
GATTCGCTGCACTCTGTTTTGTCCTTTCTACTGTCCGCTACTTGTCTTTTATACCTTGTC
CACATTATTGTGTGCTTTGCACGCTCGCATAACTTTGCCTAATAGTTCATACTTCTGGAA
TTTGTTATTGGTTAAGATTACCCCTATGATTGTAATGTCCCCTCTTGAAAATGTCGGTCA
TCCGAGGATTTTATCCTATACTTTGCTAGCGCAGTGGATTTAATTTACTAGCTTCCACCT
AGTCCATGTATACGTCCTTCTGATGTAAGTTGGGCTTCTCTGTGATGCCGAAAACGAACA
ATAGGTCCTTTTCTGCTACCAGAAATAATAGGGCGCGCTACTTTGTAGCTGTAAAACTCA
ACACAATCGAATCCAATAGCTACCTACATGTTTGTTTTCCCACCGCCACAGTCTCCAGAA
TGACCTAACCTTATAGTTACATTGATTTTCAAGCCCTTTCACAACGCTAGCAAGCTAAGG
CAACTACTACAACCTTCTAGTACAGCTTTTAGCCTTATCTATGAGGGTTTCCATTCGTCT
TACGAGTGTGTTTTCATACATTAACTTTAAGTCATCGGTCCAAAAACTGATTACCGTTCT
GATGTCATATCCTGCGTAACACGCCAATTCACAATTTGTTATCAGCCATACACTTATAGT
ACCCGGACAAGCCTTGGTTATGCGACGGCTCTGAGTGACCCGCCTAAGGAAGGGCACAAT
AGCATGTTTTATAACAATCTTGCCATTGGGGGAGGGGGTGCATCGCGGGTGTACAGTGAA
ACAGTAAATTTCAAACGCTACGTATGGATCGGACCGATTCCGTCCTTAGCCTCAACTCCG
TTTTCATAAATAGCTACGTCGATTGCATTTGCTTTAGAACTCGATACGTTGTTTCTATCG
AAATGCCTAATCTGACGGCAACCGGCATTGCTTGTGCGGTCTCGAGCATGACCACCACAG
TCTTGTATATGTTTGCGCCTGATCCTTGATTATAACCGGTCTGTTAATTAAAGCGGTTGC
TATCTCTTTCTATTCGACGTCCTCAAATCGTGCCATCCCATCCTGCATCTCTGCTATTGA
CTTCACAGTTAATGCTTTACACATCATTGAGGTTCTCGTCTGACCGTAGACGTATAACTT
AAAAGGTCTTTCGATATACGATAGATGTTCTAAACCGTTCTCTAGTAATTATGAAGGTGA
GATCCCTTGGATTATAGATAGTTGTCATGAGTTTAAGCGAAAAGCGGATGTCAATAATAG
AGCAAGGTGTTCCTCAGAGTCATACTTTACAAGAGCGAAAAGGCATGTTAGTATCTGATT
TACGCAGCTCAATCAAGTTAGTAAAAAGCGCATAACCTAGCGAAAACGACTTTGATTATT
ATATTTAAAGTAGTGAACGAACACATCGAAATATCAAGCCTCCAGGCGAGAGGTCACTGA
GACACATTATTGGAACGCCTCGATTAATCTTTCCCCTAAGTCAAATAGAAGCGTAACACA
ATAGCGAATAACTGACCCTTGTACTCGCTGATAATTTTTTATTTACTCTTCCATCGTATA
GCGAAAATGTGTTCCAGAACCTTCATTTGCATTCTCCTACCTATACTTGAATGTTCCAAA
ATGAGGTCGGACACGTCAATCCCTTGCCTAACTAAGCAATCTATTTATGCGTTTCTCCTC
TTCGTAGTTCTCTTATTTACCTTCGACAGCGACGCAGCTTGGCTGTGGAGATATTAACCA
TTTTACCGGACTAGTTTCAATTACTCACTAAAACGAGCACTGTATTTTTACAGTAGATAT
AAATCCTTATCCAAACTCTTGAACGCTAATTCAGAAGTCTTTCTTGAAGCCCCTTAAGGA
ATTAACCTATTTTTAAGCATTCTCAGACACATAAAAGTTACTACGCTTAATTCGTTATCG
GAGTCGCATTGGTGAAATCTGTTCGAATGTGCGAAGAATAATATTGTCGTGACGATCGAC
TTCACGGGGTCATGTATACTGATTTCTTTTTTTCTCTTCTATTTCACTTATATATTAGTT
CTTCTTAGTAACAAAGATCGTTACGCACTTACTTCACCTCACAATGATGCTGAGATGGGT
CATTTCCTGTGATACCACTCATAAAAGAGAATCGGGGACTGATATGTCACTACGCTCAGT
TACACAATGTTGAAATTCCCATCGAACTGCTCGCAATATCTGTACTAACCGCGCTATTGA
TTCCCGTGGTGTCGTCAACTGAGTCTCCTGCCGTGGATGCCCTATTTGCTTCCCTAGAAG
CTATTCCAAATTAATCCCTTAAAATTCTCTCAGCTTCCTCCTTCTCGACAAAAATAAGTC
TCTGAGGACTTCATCTGTTCCGCTTACACTTCCCAAATAACTTCCCTGTTATAGCTAACG
TTACTACCCTGTTGTCTTACAACATGCCTTCTCTTCATCACCGTCAGACAATAGACAAGT
TGAAGCACGTAGTCGATGGTTTCCATGCGAATTCAGCCTCGTTAATATCAGTTAACGATC
AACCTGTATCTTTACAGAAGTAAAAGAGTCCGCCATAGTAGGAAATCACCTAGTTGAACC
CCCTTTAACGTTATAATTGAGGTGATCCGGTTCAAGTTTCAACCTTTTATGACTTCTATA
GGAGCGGTGCGTGTTACGTATAAGACTAAGAAGAACACATCAATGTTGACAGCTAGAGTT
CACCCTGGTTATCCAAGATCACTCAGACTATTACATAGATATACCCAGCCATGCGCCTTC
CTTTATCAACTTCTTAATATTCTTGCTCCGCGAGTCAACCACTGTTTTGAGTGTACGTGC
TAGTAAACAGATAACAGATACCTTTGGAGCTTTGCCTTATTCTCAACCCAGAAATTATAT
TTTCCGCGCTGGCTGTTGTGTCGCTAATATGGAGTATCACATTTGCATGCTTGCCAGCTC
CTACACGTCGTCAGTAAAAGTAGAAAGCACCTCATAGCAAGGCTCCTTTATGAACTACGG
GTGCTTTCGGGACTCAGGCTCCGCCTCTGTTAAGTACCCAATGCCGGTAACACCTTCTCC
AGTATACATTCCTCACGACCTTTACAGGACATCTGCACAATGAATTAGCTTTTCTTTAAT
CCTGTTTGAGAAATTGACAGGAACACGTTTTCTACATTTCAATACGACGTTCTGGCATAT
CCGAGTCTAGCCAGGACTTTCTCGAGTCATGTAGAATTCTTGAGTTGGGTTGTTCTCGTA
TACTACAAGCTTTGTTCAAAATTCCCTGATTTCTGTAAATCTTTTTCGGCAATTTCTCTT
TATAATAACAGATAGTCTATAGTATTATAGAATTGTAGCACGCTCAATATTACGGCTGAG
CTAACGGGGATCGATCTACTTCACGCTAGAGTCCCTTTACATAAAATACACCGAAACACT
CCACATCAAAAAGAGCGCACAGCATTTCCGCATTTTCTCAGTCTTGTCACTTATCTCAGC
CCATAACCTATATAATGTTCATTCCATTGTCCCACGACTAACTGGTAGTGAATGTCTATG
GGGCGACCGGTGGGAGTGTGATTGCTTAAGACTGTTACCAACCGGATCCTAATAATACTA
GAGGATCAAGATCACCTATCAGTGCTCGGTCTCTTACCATGAAAGCGGTCGTTAGGAATA
GAAATGATCTTGCATTTTATCCTTAGTCTAAAACTTGTCTACACATATTTGCTAGTAGCT
TAATAGAGAACCGCTGTCACCCAATAAGAATTCGAATCCTAGATATTTCCTAATGGATTA
TCTACTGGTCAGGGGATTTCCACTAAAGGTATATCCCGAGTAAGTGATGCGGTTTACCAG
CTTAGTTGTAAAACAGGAGGGAGCAATGATATGTGTGCGCCGAGACCATTGAGAGGTTAA
GGTACAAAGCTATCACATTAAAAGCGAAAACTGGGTGAGTGATAAACGACTTGTAGGGTA
TCATTCCTTGTTGTACGGATGGCATTCCCAACATTACACGATGACACTCTATGTCACCAT
GATATAGCTGCGAATATATATGGTAAAGTCCTACGTGCACCTAGGTGGGCATCGACAGTT
CAGGCGGTATGTGTGACACAACTCTGCCTATTCACTTACCTCGGGCACGTCCTTGTCCCA
CGTAATGACGAGCCATCCACGTTCCGCTAGGACGTTTTCCATCAACCGCGGAACGCCTTC
CCCTGAGGCCATGGATGATGACGTTATCAACACCATGTCATAGGGGGCAATGTCCCAGGT
TGCTACCATTGACCGTCGGTTTTGGCACAGCCTTATGTCCAAACCACATGATACCGCATT
TCATGTCTGTTCTAAGTAGTTTATCAATTTTTATTAACTACATCTACCTACCTTGGAAAG
TAATCTAGCTCCAAATATCCTTCCAGCCTTACGGTTTCACCATTTCGATCTTGCCAGGAA
ACTTATCAAATTATCAGGCTCTTGGAATTACTAATACTTTTCGGACTATCACTTTAAATC
AACCTTCATTCCCATGACCACCCCGGTGCGCACATATTTACCTAGAAATTTGGTATTAAT
CCGGTTCTACTCAGTTAAAAGGACATATTGCTCTTACATATCATCCAATCGAGTTGACTC
GTTGGTTAAACAGATTCTATCAATCTTGGGTTAGACAGAGAGGGAGGTAAACACCCCTGT
AATCTGACTTAATCCATAGTCTTTATCACTTCCCAAGTACTCACTGAACGTTGCCAACTC
CAAGTCATGTAGACTGCATCTTCCTCGTTTTATTTGACATACAGCTTCCCGGAATAAGTC
CCCACCCCAAGCCCATACGGACTAGGGTTCGAATCTCGTACATTAGACCTGTGCTTGAAC
TGACACTCGCCTTTCTGAGTATCCTTATTTTGTCCCATGCACCAGCTGTTTCTGAATTAT
CCCCTAGCCCACGATGCGTTTTATACCTTCCACTCAACGAGATTAGTGCCATCAGCTATA
TGCTGGTTTCATACCTTTCCGGTGACTACTCATATTTTTATCGATCCCACACAACCTTGC
CAGTCGGGTACGGCGTGTTTAAAATCAGCTTATTAATGCAACACCTTTTAGTCTACATCC
CCCGTTCTGATGGTCATTAGTCCTATTGACATATGACTTGGCTAGCTATCCTATACTTCG
TATGTCCCCCTTACTTCATCGACATATTGTACCCGCCACTTACAAACCTCGCTGCTGTCT
CCTCTAGTATCCATCGTGAAACTGGGTATAGGTTGTTAACTCGTAGGTACTCATTTTCTC
TTCCTTAATCAGACGATCAAATATGACAAATATGTTCATTACCGTACCATTTTAATATTC
AACCTATTAGATGAATACCATTTTTGATTAACTTAAAGTTGACTTCACCTGTATATATGA
GTTTGGTACAGGGCATTATCTCTGAGTTCCGTAGGAATATGTACAAATTTTTTTCAATAT
ACGCTGTTCAGAGCATTAAGTACAGTCTTTAAGCTACATCCGATAATCCCTACAAGAAAA
AGACCGGCTCTTCATATACATTAGATAGCTTCATGATTTCATTGCCGCCTGCCACTCACT
TTTTGGTCCATAGCATGGCCTGAGAGCACTGTAATAAGAAACTTCTCCTGAATTTTGTTC
ATCTTTCGCAGGTTCTTTCTTGTCAAAGTTCTTCCATCTATTCTTTAAAGAAACCTTTAC
CCCTCATTTCCGTCATAGTAGTCAATACGTAGCTCCTCTCCACTAAACGACTTAATATTA
TTCTAATTAGGGATTAACAATAACACAAGAGGATAGTTCCTTTGACATGTAGGTAATTAT
CTACGTGACGTAACCAAAATATGGGTTCCAAAGTTTCATAGGGTGATCGGCTTAGCAGTT
GATTTGTCACTCATTATTTGACCCTCATAGAGCAGAACATTTGACAGAAATTGAAAATTC
ACCCCGAGACCTACAGCGTAGCGCACCACAGCATAAGCCGTCGCGGCCATTATACTCCAG
GCACTCAGTCTAATCATTATGCACTTGAGCTTCCCCTTTATTGTGATATCTGAACTTCCG
TCAGTATTCATCAGTACCATCCTGTATCAATATTAATGTGCTTTTTGCCCACGCCGTAAG
ATCCTATCAATTTCGAACTAGTGTGTCTTACACGAATGTTAGCTGAACTGAGCAAAAGGG
TTAGAAGTTTGAACCTACCCTAGATTTTTGGCGGCGAACTTGAATCCAAGGCAACAGGGG
TCCGCTGCTACAGGTGCTATTTCTGTCGTATCGCCCCCGGTCGTAGGACTCCCAGTTTAT
AAAATTTTTCTAGAGCTTAGTATACTCCATACGGATTGGAGTGTACTTGTCCCTACATAT
CCCTAGGTCCCCATTCAAGCGATCCCTGAGATCACTTGGTGTAGTAGGTCACATTCTGCA
ACCATGTCTGGGACACATTATCTTCGACTTATGCCGTCCAGTTTCGTCCTACAACTCCAA
AATTAGCTTTCATCCCATCTACGACTGTCTGATAAATCTCACCTTCTCTTGTAATAAACA
AATCTTCTCACATCCTCCACTGTCCGATAAGGCTGTCGTTACCTTACGTTTAGGCCCTTA
ATACTCCAGAACTCCGTTCTGTGTAGACGGGCCATACTCCATGATAACATCATCTCGCCT
AAGGGATTTAACCCCGATATTTCTAAAATATAGTTAAGGAACGTATTTCATATGGCCCCG
TACTAGCCGAAGCACTCCTTGATTTGCGTTGCTGTTGCTCAAGAAATGTCTTTGCCGATT
AGGTAATCAACACATTATCCATCATCCCATCCTATTTATCTGACGCGTCATGGACGACTC
CCCTTATCTAGGCCTCGAACAGGAAATTGTCCCGACAACTCGTACGCAACATATCATGGC
AGGAATTCCTTTTTATTATTCGTCCAAGCTTTTGAGTGAAATGAGGAAACTCACTCTATA
CTGCTCATTATTAAAGGCAAGATAGAAAACACTCTTATGTTGTAAGATTCATGTATTGAA
ACATCGAACTTAACGACGGGATCAACTTGTCTATGCGTAAGTAAGGGCATGAACTAAGGA
AGTTTTCCCTTAGTTGTCCCAGTACTTTGATTACTAACAGGATAATTTCATACTCCATAC
TAAGGGGCATAGTACTCCCCCTTGGTGAAAACTTACGGAGCTCAGAAGAGATTCGATCCT
GTCCTCCGGTATCCCTACCGAGCTGGTCAAATACAAACCAATTTTCCTCAGTCCTCCTAG
TAATCAATCCTGCTAATTTCCCGTTAATGCCTGTCCCTAAGTAACGCGGGGGCCCTTCGT
CTACTAACTAATTCTTCGAGACTTAAGCTAGGCTCCTCTTTTCGCTTCCCAATAAGTTAA
ACGTCCCGTTGGATTTATACGTATGTGACCTGTTTGTTCGAATGGCTATCCCATCTCAAA
AGCTGTTTACATAGTCCCCTATATAGAGTCCGACCCCAACCTTCGGCCATGCACTAATTA
GTTTCCTAGGACTGATCAAACCGTAGCCCCTATTACTCTCATTTGCTTTTTGTTTGCTTT
CTCCCGCCTGTTAAACATTTAACCGACTGCCCTCGAACTACGCTATGTAGAACAAATTAA
TGTAGACGAGTAGTCCTTTCAGCCCTTCACTAACGATTGAATACCCAATAGCCTGTAGCC
ACGCTTGTCAGCATCCAGCTTCAAGACCGGCATAATTTCACCCTGTTTAAGCGGGGTTTG
AAATGACCTCTCCAACGTTAGTATGCTTGATTTATAGACCAGAGTGTTGCTGCCTAAAAC
GCCCTCAGATTATAATTCCCTATCGCTACACTTACTAAGATCCGAGTGCGTAATTCCATG
CTCGAACAGTGAGAACGGTCCATCCGATTATTTCCTGCCTGAGGAAGTCTGATTTCTGTT
TAACGAATCTTGTGCTCCACATATCTATTATGGCGAATTCCCAAGAAAACCCCCTCTGGT
GCAAGGAAACATTGTTAACTAGATTTATCTATGCACCTGCCATTTAACTAACCACACACA
CTATGAGTCAGACCGACGACAGTCTGGTACATCTAACGAATCGACCTAGAGGGGGTTAGG
ACAAGGTATATCAACTGTTCTACCACCAAGCGCCACCTTAGTTCTCTTTTCTTCCAGTAG
TAAGACCTATTGTGTTTTCCGCCACTATACTCCGTACATGATTAATAGGCTGCAATAGTA
GTACCACACATATCACTCACATGGGATCGTTGTGGCTTGAAGTTAAAGACTACGACGTTT
GAAATAACCAGGTTCCCCCCCGCTTCGACTGATCCGTTTTGAATATTACACTATACTCAC
GTCTCATGCTGGCCACCGTTCTGAAACCCTTTCTCCACTTACTTTATAATATTTGCGGTA
CATTCTTGAACACCTGTATTTCGGGCTTCGCCCTACTGTTTCTTTATAAAACGCGATCAA
TCACGCATGTTTTCATGATTTTCTCCTCTGTTGTGCCTTATAATCGCCAAGAGACCTTTA
ACAATTTCCACCGATCGCCCCTTCGCTTCCCACTGGAATCTCCGTCTCTTTTTCTCCTGA
TCATCTCCGAATAGGCGTGATAGCGCACCGTTAAGTCATCAATAGGATCATTGTTCGGCG
CGACACTCAAGCGAAAGTTTTTCCGGTCATCTCGCTCTTTCGCACATCTCTTCGCGCCCA
TACGACCTTTTTACCCTTTGTTTAAGTGGTTCTTTGCCACCCACTCTTCGCCTGTGTCCG
CCTAACGCCAAAGCAGGGTCAAACCCCTAAGAATTCCGTAGCTACCATTAGTCAACTATT
TACCTTATTTTCTATTGTCTGTGGCTTCCACATTGGCCGTTTTAACCTTGCCACTTTGCT
TATAGAGTGTATTATCCGTTTAGATATTAAAATGGGCGCAATGAGGCTACGCACAGTCAA
GCAAGTGAGTCAATCGGACTCTGCATAACGACTCACTCAGACTAGCAGTTGTTTGGCTAC
TAGTGTGATTCTAAAGCATAACTAACACAGATTTAAAAGACACTACCAGTTTTTCTCTGA
CTAATCTATCTCCAACCCATGAACGTCAACCTGGAAGTCAAGCTTTAAGTTGGCAGAGGT
TTTGATGTTTCCCTTAGGCACTTGAAGAATGACATCTTACCGTTCATATCAATCAGTCGT
AACGTACAGTCCCCAGCGTGGACACAAGGTGCTTTTTTGGTGTGAGTCATTAGGGCAACT
CCAACTTCCTGGTGAAATACTATTTATCGTACCGTTTTTATATAATGAATACAGTCTATA
TGATCATTGGGCTCCCATTCGAATGCCTACGCCGGAATGTACAGTCTCGCAAATCGATCT
CGGTGTTTAATGATTATATTCATCTCATTTTTTCCTTGTTCTGGTAGTTTACTGTTCTAT
CAAGTAGATGGTTTAACCAATTTCATCGCTTTGCGTTTCAGCAACTGATGTTAGCACCAC
TGTCCCTTTTTTCAGCCGTCCACATTTCGGAGTTGAGCCTTATCATTATTCCGCACAATT
ACTATTAGGATGTTGTGGTTTAAATGCTTCGTATATACTGTGTGCATCTGTATTTCCGAT
TGTAGATCCCTAACCATGATTCGCCAAGAACAGATCCACTTCTTCACCTTAATATCCTAA
TGCCGAGACCAACGTATGGTACTGCCAAAGCTTTCTCCAGTAAATTCCCCGTATCACCTT
CGCCCTAGTGACGTGCTACTATCTAATCGAAGATGAGCAACAGTTTCCGATATTGACACA
GTCTATATAGATAATTTGACGATGTGCACTTAGGTGAACCACATTTCCCTGATAGTTATC
CTCCACTTTCTACTTGCTATGACTTCATATTTCGCCGATGCTTCTGTCTCTCCCACGCAA
TTCTCTGTTTATTAGACCACCCTTAGCCTCAAATCACACCACCCTACGCAACGAATACAA
TACATCCAGCTTTCCTCGTCGTTGAGTAAATTCCCTACACCGTTCTTAGTAAGTTGTTTT
GATGCGCTCCCGACCTGCTGCTTATCTTTCGACACAAACTTTAACAACATGAACCGGCCG
TTCCCCTCTTCTACAGGCCTTTTCCGCTTCTGTCCCATACACAGTCGTATTGCTGGATCA
TTAAATGCTTTACCGCCACATCGTACACTTATCGGTTTCACGACAACTATATTTGTACGG
TTTTCGTGCTATCCTCAGTATATTGTGTTCGTCCCGAAATTATTCATCCTAATTAAGTTA
CCCGTGAACACTGTCGTATCTATAGATCCCCTAAATTTACAAAAACACGCCTCTGGTCTT
TACCCTATTGTCCACGACACCTTTTCACGACTCTGAGGGTCACTATATGTTCCCTCATTT
TCTGGGTATCCAATTATTAGACGTTACGAACGACTTGACAAACCAGTATGTAGAATTACT
ATTGAGACAGAATAAGACACGCCAATAACTTTCTATCATTACTTTTAAAACCAACTACTT
ACTGACGTCGACATAATCTCTAGGACTTTAGCGTTCTATGGGTCATGTTTTGAGGTGCCA
CTTATGGGACAACATTTCCTTGTTTTCTTGTTATTTAAAATTCTTCATTGGTTTTCTCTG
AAAATCTTATTCCTAACCGCACTCGATTTTACCACCTACTCAAATCCTGTTTTAGATTGG
TTATACCCCCCAGGTCAAACGAGCCGGACCGCTAGTTGATAAGCATATTTTCATATGTAC
ATTTTGGAATCTTGTCTAGGCCCTACCTGTACATTTTCTACAGGTTCCTTGTTGACACCG
TACATGAGTTCCTTTTGGGCAAGTAAATATTCTTACTTCGTTAAATAAACTACTTGGGCA
CTTACGAGACATGTCTACGCAGGACGAAATTTTCATGCAGTATTAACTTTTTGTAATTTC
CATCAGATTCTACGTCTAGATTTAATGGAGGCGTTAAGCCAGCTTTTAAGTAGCGACCCA
ACCTGATCGCTTATTCTAGGCAATCCTTCCAATTCTGAGCTTTTTCCAATCGAGGAACTC
TTCAATTTTTTCTCCCCCAACCTTATTCAAGTATCAATCTTAGCCCAATGCCATTTAACT
GGTGACCAAATTGTGATTTATTAACACACGCGAAACCTACCACTACCTATGTTAACAAAG
ATTTGCACGAAAGGATCTTATCTGACAAGGGCTGTTAGTCTTAGTAGCTTTACAATATGC
ACGGGATTTCAGTAGCTCACTATGAATACAAACGTTATTATATTACTTGAACTAGGAACT
TCTGCTCGCCGTTTTGTACTCTTATCAGTATTATGGCTTTATGAGACTTAACAAAGCTCT
TAGTTGTTAGATATGATCATGAGTGCAGCCTATGTTTAGGCTTTACCAGTTATCCTAATA
GTTAGTTCGTCAATGATCAAAAATATAATTTGCCTTCGTTTTGACGAGTTTACTATCAAA
CAACGGCAACCTCTAGATAAGATAAGAGACCTCGTTGTTTAGTCAATTGACGTGTGTGAT
TCTCTCACCCGTAAAAAGGTACTTAAGGCAAGTGGTTGCTCAGTGCGAGAGTAACTATAT
AGATCTTCTTTGCGCACCATTTGAACGCCAATATCTCCAATCCCTTACGTTGATGATATT
GCTAAGCCTCCTTTCATAGAAAGTAAACTGTTCATATTAATCATTGGTTTAATATTCTGA
TTATAACTGTGGAACATATGTATAGTTCAGATTATTTTTCACTTACTACAATTGGTTCAT
GCCACTTTACGACTGATAACTTGGGGGTTTCATTTTCCGATACGTTGTAGACCAGTCATT
TACTCCAACTTACTAACTATCATTACACGAAAGCGTACTGTCCTCGCCACATAACAGCCA
AATTCACCTCTTATGCTATTACTTCAACACACAGTTTTGGGTAATTATAAACATCACGGA
TATGACATTTAATCTATCTTAGCTGTTTATTGTGAACTGTACTCCCCACAGTTGTCCAAC
GGTTTCAAGGAATTAAGTGTCTTATCCATTTTTTACTTCGGGCTGGATTTACGACCGCGT
ATAAAGTCGCTTTACCTTGTTGTGGTTTCTTATGCAAGGATCGGTTTCACCGTGAGCTTC
ATCCGAATGATCTCAGTACACCACTTCAAATAGTTCGACCATTAGTTAAACTATTCATGT
TCCTGTTACTGGTCTAAGTTTGATACCATCCAATGTGTCCCCCCTATAAGGACCTTACTT
TACTTGAATTAATACCATTATAAATCCATAACAATTAGTTCTGCTTAACTTTTACATTAG
TTGATTTTGCTCCCTCATTAATTGAAGGTATTGTTAACCGTCAGGCAATCACGATTATTT
CTCTCCTTAATACATAGATGATAGTGTTAGTAGCGCCGTCAATTTTAACCCGTATAGAAT
ATTATTACCGGTTACATTTATCGGCGGTGAACAATTTATGGAAGAAGTTCATGGTTAACG
TTCTTCCCTTGTTCATTCAGGGTCTACCATACAGCTTAGTAGGTACATATAATGGGAGCG
TATATTGTTGCGGTTCGCGCCTATTAGCCCCTTAAATTTTTCATCTACTCGGCACCACCG
AACTCATCTCCTTATCACATTGACTCCTCTCGAGACTTAATTCCAAAAATTCTCACATCC
TCCAGTCTTTTCTCACAGCAATGGGCTCCTTGATTATTACATCTTGATGATTCCCCATGT
TTGCGAAAGTTTCGGAGCCAACGCCCCCGCACTACTATCCTATTGTCAAAAGGACATTCA
TACCTTCATATCGTATTTGACGTTTTTGTCCCGGATAAATGGACGACCCTATTGAATCCC
AGTGCTAGCTTTAGGTATCAATCCACTCGCGATATGGAGGCCGGCACAGTTGCGCTATTC
TTTCGAACGTTGCCCTCTTTCTTCTTTCTAGTATCTTGTAAATGGCACTTATCGTTCTGC
GTTGGCTTTGTACTGCCTTACCATTATCTTCTGGAACTATGTACCGACTTCAACTAATAT
ATATCAACTTAGACAGTTTACCTCGAGGTTGACGAATTTCTCGTTTCCGCTTGAACTAAT
GAAAGTCGATCTATTACGAAACTTCACTCACTAGTATATCGCTGTATAGTATCCGGACTG
GTAGGAATTACGCCCCCACTGAGTTTGCCTCGGAAGGCTCCACATTAATTAAACTATGAC
CATAACAAGCAGCTATAAACTTTATGTACTTATTTTTCTCATGTTGGACTCTATGAGCGT
TTTTTGGTGAAACATACTGAATGCTGATCACTTGCCTCTTTATGCGGTAAAGATTGCTAC
CTAAGGAAGAAACCCTTGATGAGCTAGGACTTTATCTCTCCTTTACTAATCTATTTTCTC
TTACACTGCTAAGAATTGATGTTTCCTCTCCGATTTGCGTTCCCAATCTTAGTAGCGCAC
ACATCTTCTGTTTATTGTCTCTCATTGGCTACCCAGGTTTGCATAACCGAGATCTGTAAT
ATCCAAGGAGCATCAGTTGCCGCAAGCCAAAAATTATATTCAGGTATTGCTCGTAAATCC
AATTATTAACATTTTACATAATCCTTTGCGTACGGCCATTTAGGCCAGACAGTTCTACCT
TAACACTGTTAAACTTTTTAAATCCCTACGATATGTCATCCTATTATTTTTACCAGTTTT
ACACCCAATGTTTAAGCAAGACCACATTTTCATCTCATATTTAAACTGCGTCCGTTTATT
ACAGGCCTTTCCTCCATAATACTGCTAGCCCTCCCATAATCAATTTTACTTATTGTATCT
TTTGGCTTCCTAACTCTTTTGTAAATATCAGTACTTATTCTTTGGTGGACCATTCACCAC
CACTCGGATCGTTAAATATAGTAGTCCAACAGTCTGTGGCTCAAGTTGTTATTGATATCT
ATTATACATTGCAGGTTACACAATATTCACATCTAGTCCCTGATAGCCTGCCTTTGAGAC
TATTGCACATTCAGTTTCAGTTCTTCATGTTTTCTAGACAGTTATCTACATCAAATTGAT
TTCCGCATACTGCTTCTCTATAATTCGCAAACCCCTGGCTTGTAAATACTAAATATCGAA
TAGAAAAATTTTATATATGTCCGATGTTACAACCCGAATTGCAGATCGGCTGACAATAAG
TCATGATCTTATAATCTTGGACTTTTATCATATTTAATGTCAGTCCATTCCACTTATTAA
TATCTTTATGACCTATTAATTCATTCTCATCCTTTATAATATAAATATCTTATTTCTTGT
ATATAATGTTGTCGAAGTAGATCATTATGACTAGGTACTACTTTCAAGCATTCAATTTAA
TGCCTAAAAGCGTAAGCAATTAGTTTTCCTATTAGATCTTTGTCTTTTTTCTTAGTAACT
CTTAGTTAGCTATTTTATATTCAAATTCTACATTAGGTGATACATAACAAACTTTAGGTG
AAAACCTATAGCTTGTCCTCATAACAAAATAGTTGCAATTTAGCTTCCACTCACTTATCG
TTTATTAATATGGGCTTATTCTATGATTCCTTAGCAGTACCAGTTACCCTACATTCACAA
CAATTCATCCCCGTCCAATCCGGTATCTGGTCCTTAGTTTACATGTTATAGTAATCCTTT
TTTAATGGCATGTATCTCTTATATCTGCCTTAAATTATTGGGGTGGCCCTCCCTAATGCT
CATAGTCTCAATGTTTGTTAGGGTCGCTAGTTTATTCACTAATCCTAAAGGCGAGCCATC
CCGTCTCTGTTCGCGTACTCCGTTCGACACATAGGAATACTCCCTAGCACGTTCCGTTCC
TTCAGTAATCCATCGCAATGCAATTCGGACTTTCTCTTTGATAAGTTGATATTTTTTCCC
ATCTGGTTTTTACCAGTGAAATTTATCGAGACTATTTATATACACTTTCTACGAGCGGCA
AAAACATTAGTACCCCAGAATAGGTATGGGCGTCCGGGATGTGTTTAGATCAGATCCGAC
TCGTTACCAATAAGAGGAATACAGTGATGTGATAAGAGTGGAAAGGAGGAAAAGAATTAG
TAACTACCTGATAACACCGCGTAAGCACGCCTCTCCTTAAACACCTAAGTATCCTTTTCC
ATCGCCAAGTCAATTTTCCCAAACTCAGGTCGTTCCCCTCGATCCAAACTCTTTGTCTTT
ACAATATTATGTCCCTATGTGTCTCTTACCGACTGAATATGTTCAGTGCAAGTACTCTCG
AAGATTTTGCACGATTCAAGATTCTACTTTGGACTCACAATTTTGTGTAAACAATTTTGT
ATCATATGGTCACTCTAATATAAGATTCCGATCTAGTTTACCGTTTGTATTAAAAAATAT
CGACAAAGCTCCAGGCATACATGATCCTTAGCAAGTTTATGAACATCTCCATTATCTTCT
CCTGTTAACCACCTCGCCACCTATCTCGGGTAGTACCCAAGAGGAACTTAGTAATCTTAT
TTAACAAGCCCTTTAGTACATCATAGATATAACTTTAAGCTTACAGCCCTTGATCCAAAG
CTATTCAGATCTAGTACGCTACAGACAAAAACTTTTATTGTTATTCTAGGTGAGGAGATC
CATGATTAACTCCTCTTGTCAATTCTCCCTTAGGCTGCGGTTGTTTCCCTAAGAAGGTTC
TTAATTCTAAAAATTTCCTCGAACCGTATAAGGAGTTTACCCAGAATAGTACCTTGGAGA
TGTTTTGTTACGTAGCTGGTCTGACTTAAGAACTGAACCTCTCAACTTACGTATCTGAAA
TCTTAGTAGTTCCGACTTTGAACGGTCCAATATGTTCATCTCCTTCTACCCTTTCTATTT
TTAGCTAAAGGCTTCGACATTATTCGTTTGCTTCTTCTGAAAATTTTCGTGACATGCCCA
ACTACCGCTCGGTCCGAATGTGTCTACCCAAGAATCCTTCCTAGTATGATACGAGGGCTT
ATGTGCCCATGTTGTTTGGATGAGGCTTCTTATAATCTTAATATTAAACTTTGTTGTTTT
GTCGTGATCTGGTAGTTTCCTAACCCAGTACTCTAGCCCTCTCCACGTGCCTCCTTCTAC
ATCCGATTTTAAAATGAACCATCATAAGTCTTGCTGTGCCCTCAGTTACAGCGCATAATA
CTTGTAGACTTAATTCATCTTATATGCCATCAAAGTAATGAGTCTTAGCGAATACCCCGT
ATAGAATCTAATTACTTTAGGAATATTGCCGTCTTTCAGTCAAGCTCTGGATTAATTTGT
GAAGCGCTACCACGTCTCCACCGCGCTCAATCCGAATTGACTTAGCCCCTTCCGTCAGGT
CAAACTTCTCAATGCCTCTGGCTCCTTCGGGATCCGCGTATTTTACCTGTCACATTTTGT
TAAAACATTAATATATTTATTCAGTTAAGTCAATCTCTCATAATTCCAGCACACAGCTAG
AAGTAAACAGCGTATTTCCGTACTAACTCCATTCAATCGCTCTCTCTCTAGTTTAGATGT
TAGAATTGTACCTCATCTCATAGCTTTCAGCTGATTTAGTTCTATTTCCTGGATAAGGAT
CAACGTACTCTCGTTATTTGCCTCGCGACACTATTAGAAACTTTTATTGTCAATAGTCTT
TTTGATCCAACAGCCTAGTGTGCTCACTCGTCGATCTCTTTATGTATAATTTGAGTCTTA
AACCGTTATCAGAACCAAATGTGCTTTATCCTTGAGCAACATATCACAAACAGCTTATTA
GTGGCTCCTGTGTTCAATCGCTACCTTACTGTATACACCATAAGTGAACACACGTAAAAA
TTGAGGGTGTTTCAACACATGGTTCCTCTGAAATAAATGAATCGGATTATCTGGGTAGTA
TTCGCCACAGCGAGTACATCTATTTGGGCTCATAGATATATTAAAAACACCAATACCTCT
CTTATCGCAAAAGGTGTTATCAAACTTTAAATGCAGGATCAGTTAAGATGTCTCCATAAT
ATTGACTTCGCCATAAGGGAGTTCAGTACTCTATTACTAAGAAAAATATCCTCTCGTACC
TTGATACTTTCTTCCCGCAACTTGTATCTGTGCAACTTTTTTCTCCCATAAATCTGAGAG
GATGCCACTATAGGTCCCACGAAAGGTAATTATGCTCGAAGCAATGGTGGATACCCCAGG
ACACGGTGGATAACATAGTAATTCACTTTTTTCCCTAACGATGAAAGTAAACAAAGAGTA
GAGTAGTCTGCATCTAAGAGAACCCATGTCTAGCTATGTAATACCTTTACATAGTGGGGC
TTCCAAACCAACTACTTCGCGATATGACCGTAACATAGTCCTTTCACCTATGTCAAAATA
GTGTCGGGTAACCCACGTGGCATTACAGTAAAATCGAGCGTGAAAACCATTAAACCAGCC
GAGGTCTTAAATCATAGCCCAACTATTAAAAAAAATTCAACAGTCAGGAGACCTTACTTG
TCTCCGGTAGTATCCCTTCGGCGCGAAAGACTAATCTGACCCTTACATAACAAATATTCT
ACCTATTCAAATCACTTCAGGCTCCTATGATATGCTCTGAAGACTCGCTACTATACTATG
CCTTCCCTGCTAGAACCTTGGCAGATCAATTCATGCACCAAATATCAATACTCTCTGCCC
TACTAATCTTTTTAGCGGATATTTAATGTTACCTTCGCTCTCATATCTCGTTTTCAAACT
GGCGACACGTTACTGAGGACAAGGCCTCCTTATGATTTTCTTTAATAATTTAAACCATCT
GGCAGTTTACTAATTGCCGCAATCTTACTTCAGAAATGCGTCACATAATCACTTCGCACT
TCAACCTCCAAGTTGGTGCCAACAAGGATTTCTCAGAATTGAACGATGTCCAATTCTAAA
ACTACCCAAATGCTCACTATGTTTTATCAGTTGGTCTAGCATTCAGTCAGATTTCACGAT
CTCGTTGGTCATTTAGTGCGATTGAGTACATACTAACATTCTCTATATCAATAACTATGA
CCAATTTGAGTAACAGTGTCTTCCCATTATGCGTCTTTTAATTTAGATGTAATACGAAGT
GCTTATCCGAACAAGAATATTTAGTAGGTTAATTGCTTCAGATAAACAGAAGAACATGCC
AAGCTACGACTAGAGTATTGTAGTTCGTCCCGAACAGCACTGGGTCATTCGAACGATTAC
AGAGACTGGATGTGAATTGACAAATGGGATTTTTACAAGTCCCAGAATCCCTGACCGTGC
TTGTCACTAGAAAGGCGACTAGCAGCCTACGACTCGCTTAACTCTAAGGTCCGCACGTGC
ACAATTTGAATAAGTGATTAAGATCTAATGCGCAATCATATTATTTAGCCCATATGAGCG
TAGTTACGACGTCGAAGACAGCTTCGAAGCCTTTGCGCTAAACGCTTTGGTTATTTTTAA
TGAAGAGAGACCAATGTCTTAGCATGACAAAAAATACTGATCCCCGACTTTATAATGTAT
GGTTTAGTTATACTTCTATTGCGGGAATAATAAAGAAAGATCGCCCGGATCTATTCGAAA
CGCCAGGCTCGTAGCTTACCCAAAAACTTATGTATTAAAGTGATAGAGTGTCAGTGGTTA
ACAAGTGTCACAGCTCACCTCTTGATCTATGCCATCCACATCACCATCTGGAAAAAAAGA
CGCATTCTCAAATCCTATATAAAACTGCTCCTGCCTACAGAGAACCATACATGTTCTTAC
ATTGAAACTTGTTTACAGCAACTTACGCCCCATATCCCCTTAGCTTTTCAATAGGATGTA
TGCTTTAAGATATTAATCTAAGCTCCACTAATTTAACTACGCTATAAATCTTCACGAGTC
CCCGATAAAAAAGATGATAATAATAATACCTGACAGGGGGGTGTGAAGAACGTATCAAGT
GCGTAATTAATGCACCAGAATCCTATTACTCGGTCCTGTTCTAAGTTTAATATGTGTTGC
TTAAAATGATGGCACTACCTATCTTTGCTTAGTCAAATTATATACCGCTAAAATGTTAAT
TAATTTACCAAGTAATTTGAGAAATTTTCGTTTATAACCGCTTATCATGAGTCATCACAT
ACCCATCTACTAGTTTTTTGCTTGGTATGCCATTCTGGACTTCCAATTTTGTGGTTGGCG
TTGAGTACCATCTTCTCTTAATCGTTTGTATTAGTATTTTCAAAATCGTAACATCCACGC
AATCCGACCGACTGTTAAATTAAGCATATTCCATGTTAGTATAAGGCAGGGGCATGAGTT
TACATCCCTTATAGGCTCCCAAGCGTTTTTGTAATGGTCTGATGTAATAGGCACCACAAT
AACTTCCCTGTTTGAACACTACGTCCGGTTTGCAGGAGGCTATAGTAAATCCCGTAGCAA
AGTGTACCCGACACTGTAACTACGTCGGTCCCACTATGTTTAATTTTCCTACTACTTTAG
TCCGTTCTACCAGGTAAGGAAGTGCTTTCAGACGATTCGTCTATCTTTTATCCACTCTGC
CGGCCGAATCAATTGTTAACAATTTACACTAACCCTGTTATAGAGTCGACAATATTTGGA
AAGTATCTTCAGTTTTTGGTACGCCGATGAAGCAACGTATTACCACACAAGGTAACACTT
CGGAGACCAGAAGATGCCCTGATACTATCCGAGTTACTCAAGTATGCTGACATTGTGATT
TGTCCGCCAACAAACAGTCTTAATAGGCGAAGACAGCGAGTCCATAAGTGTAATTATGGA
CCACCGTACAAACGATCCTTGCACGGGACAGATGGCATTAGATTATCAGGACTTACCTTA
AAAACAGACCACTTGCTATTTGATACATGTAGTGGATTCCTCCGGCAACACGTTATACTC
AAAGGGTCGTAATCAAGACGGGCTCAATCGTTAATTAAATAGGTCTTAACTTAGATCAAG
TATCGCTTTCTCTGGTAGACAAATTGACTACGATCTTGTGTACTCTTTAACCAAATTAGT
ACCGTTGCAGGGATAGCATTAGAAAAGCACTGCCAACCTCTGTATAGGGAGCACACCTTG
CCGCTTATATATACCTTCGTCTTAGTTACCCTGTCATCACCTTGGTGACACACCGTTTCC
GTTGGGCCTGAGTCCCTTACCTGTATTAATCGTAAAATCGTCTTGTCGCGTCTATCTAGC
CGTATCAGTTGCTATTCTTAGCTAACCGTCTACGTGTTCCCACAGCCTGCCTGGGCGCCC
ACTTCTCGTCACATGGACGTTCGCCGGAGTTTCATGCGTTCTCGACACTCTTTCGTCTTA
CTCTCCCGCTGTCTCCGTTGTACAAGCAACGTACGCGATATCCCTCTATACGTATTTTTG
GTAACAAACTTTAGAATAAATAGATCTTCCTTAATTGATACTCCAGGAACGCTCTAGATT
CAAGTCTCCGCTGTTCCTCCATGCCCTGAATGCAGGATAGAGCCAAGAGAATTTAACTTC
AGATACGTAACTCATCGGCAAGTGGATAACTAGAATTTGGCCCCCGTAAGGGCGATCACA
GATTTGTTTATGGTTGATTTTCTTCCAATTAGTCACTTGCTATTACTGCTTATTTCCAAG
CTACTTGGCAGCGTAAAATATCCTTTATATATCCTAGTCTTCATTGTTATAATATAGAGA
TTATACAAAATTAATCCAATTTTTTGATTACAGAGTTTCATAGCATCTCTTTCTCTTTAA
TAGTTGTTTTAATGAAGTCCAGAACATATTATCGCGTGGTGTGTCATTGTTTTATGACTT
AGTACACTCATGTAACTCTTGTTGAAGTAGAGATCTCATTCTCGTGGCCTGGATGCTCTT
ATATTGTTCCTACCTTTAATAGCAATTACCTTCTATCCCCTTAGTGTGTAAGTCGTACAG
TACACCGGGTCAAGTAAATCGTTCAACGTGCCCGCTAGTCCGCAGCTCAGATCGAGAGTT
TACATTATCGGCAGTAAAACTTATTCTTTAGCAACATTATATCAACTTTTTTCCGTCATA
AGATGCCTATGACCTTCCCTTAGAATTGTCTCTGGGCCGTGATCTTGTGAACTTTACCCA
ACAGAGATCTCACATCGCGGCGCATCGGACAAGATTAACGTTTAGAGGATGTACCGTTCA
ATCCGTGCCCGCTTTTAAGATCTACATTCCTTCACACCAGCGATTATATTCTGTGAAGAG
TGCTAGATTACCATGAAGTCTTCACCACGATTAGCGAATTATAAACTGCCCAGTTCACCA
ACGTTCATCATTATAAAGTCGCAGCATTACATCCTATGCTGCCGCCCTAACACCTACCCC
TAGTGCTCGCCGGGCACCCGGGCTAAGCGAGAATCCTTAATCTATCTGCCATTTATATGG
GAACATCCATTTTACGAAACACCTAAACGCTGGCCACTCATGTGCCTGACCTAACACATC
CTGGATTTCCCCGTGCATGGGCATTGTAATTAAATACTTTCAGACCTGGGGTAACAGCGC
TCGGATACATTCCTACCCCGCATATTAGGTTCCACATACCTCAGTCTCCCAATTCTAGTA
CCTCTTACCTTTATTCTTGGATAATGCCTATTTCACATACTTTTTAACTCTTGTAACGGA
AACATTGTCACAATCGGAACTTGGGTCAAGCCACCTCGTTCTTAACTATATTGTTTATTA
TGCTTTCCCGTGGCTAAGATTATTATACACATGATTTGTGCAGTTTAATATATGAATCCG
AGTTTATGTCTTCTCTTGAGTTCCACCGAACACCCGTACGCCTCCCCCTAGCTATTCCGA
CTCCGGCTCCGACAGCTGGCTATTCTTCTCCTCTCTCCCATAAACGCGAATCCACTATCT
TTTCGGTTGGCGACTTATAGTCGGCTCACGCTCGCATACAAATCCACTTCCCCCCATTAT
AACCGTTTAATCTACTCGACTCAGCCCGATTATCCCCCTGGGTCCTCAGAGGTTCACAAC
TTACTTCATTTGATTCCTTACTCTATGGCTCCAGCTTGTCTGGACCCTGATGCCCGCCGC
TATGCTTCACATGGATTAGAATATACCTCCGTATGAATTGCCAACCTAAACCGTATGTAC
TAACCTCGTGCTATCTAGAGTATAGGACTATGACATCTATCTACGATACTGATTACGAAC
CTCTTTAGAGCGCAATTACACTCATCGATGTTTCGAACTTAATTTAACGACGCAAGCCGC
TACCTCGAGTTCTCCTCATCCACTGTTTGCGTATTTCATGATGGATTAAAAAGTTACCTC
CCGGTCAGCCCTTCATCATGAGGCTTCCTTCGATAATCCGATTACTATCCAGGTTGCGCT
CTTTTAGGACGTGCAGCATGGAAGTATCCCCCTCCTCGCTGTGTCTCAAATCAAAGTTGC
AGCATAATAACCTCCCTGACCTCCCCAATATCCTGTTGGAGGGAGATTTTTATCTCCTGA
CCTTCGCATTTGCTAATCTGCGTTTTTAGTCCTATTAATCTCTGACAGGCCTTTTTGAAC
AGTTAACACCCTCATTGAGACCCTGCCTCCCGCGGCGTGTTCTATACAGCTCTCCTTGCC
TACCAGAACATGTACTTCGTACACCATTTTGGTCAGCTCGCAACCTCTAGTTGTACTCTC
GCAGTTTTCACACTGGGCCATGACCGGAATCTTTCTTAGTAGTATCTAACGCTAGTTATT
CAACTAACATGACTCGATTGGGGCTGTCTCCTATATAAAAGTGAGGATTCTTTTATATTA
AGGTCTTTACTTACGTGCCCAGATTATGTATGAAGGAGCTCGTTAAATAACCTCTCACGG
TAACTTTAACATATATGACAGGAAGTTACCTTCTCGTTGTAAAAAAATGGGCTAATCGTT
CTACTAACGCTCGCAGCCTAGGCAAAGTTTCGTTTTTACCTTCTCGTATACTTGTAAGTC
TTTCGTAAATCCTTTGCGGGAGTACTGGAGGCGGGCCACATCCTCACAACCGGTAGGGCT
CCTGGAAGTTGTGTAAAGTAGCTTTGGTTCGGTTCCTTTGGATGGAAACCAAAATCTTGT
TCCAATCGTGGCTTTCCGTTCGCTCACCACACTACACAAGGGTCTGGATCCCGCCACTAC
TTTACACAGACCTCACCTTATGATGTGGTAAAATCCTCTTGTAATATTGGGTTTAACACT
TTTATTCATGTTGCAAGGATGCGTATTCCATTGACAGTGACCAAGATCCTCATAATAGTC
CAAGATCTACTTAGTTAAAGTACGCTGGTTACTAAAATTCCTACGATCAAGCGAGTAAAG
TTTCTGCTCTCCGATCACTCTTGCTTCGTTGCGGTTTTGCACTTATAATCGGCCCTTTTG
CCAGCTCGATGCAAACAGTTATTTCGCAGTCCTTTATATTCGCTCTCTGCGCTATCTTAC
TTCTTTAAGGTTATACAATGTATGTATACCATCGAATCCCGATTTGTTTCCAGAGAGTTC
TCAAGAGTTTGCCTATCGTCGAATATCTACGCACTCTGATGCCACGCAGTACGCTTTGAT
CCTACGGGATCACTAGGGCTCAGAGAAGTGGTCTAGTATCGTCCGCCCGTACACCCCTCT
ATACATTGCGCGCTTTCGGCTACTTGCAAATCTCCGCTTACTCCGTCCACAATTTCTCAT
ACGGACAGTGATAAGAATTGTGCTCGTATAGCTCTACATCAATGAGCGCATTATGTCAGT
TAAATAGAGCAAGATATGCCCCGCCTTAACCAAAAAGACACCAACAACGTCAGTTATTAG
GGGATTGGTAGTCAGAATATAACCCTGTGGGCTCTATCATTGTACTCCTAAGTGATTTCT
GGCACAGAAGCATAAGTTGTAATTATCTATCTGTCCTCTTTCATGTTGGTTCGAATTAAC
ATTATGTATCACACATACCTAACAAGGAGCGAACTCCTCTGAGCGTTAATTAACAGAGTC
CTTAAATGGATTGGTGCCATCATATCTACGTCTCAAACGAGGACCCTTACTCGCAATAGG
TGCATCTGATCAGTTAAGTCTTATTTAGAACAGGCTGCTACCAAGTTTACCTAATTGTAG
GAAAAAATACTTTTTATTACTTACTATGATTCCTTCTAGATCTCGCTTACTTCACGCATG
TTTGAGCATCTAGTCCCCGAATATATGTTAAAGCAATTGACCTTACACTCTTCCGTTCAT
TTTGCGGCTCGATTAAGATTTCTACACTGATACGTTAATATTTAGGGCGTTAGTTAAGTA
TTTACTTATTAAGTTGTGAGTCACCGCGAAGGTTCAGATTCCTTACGTCTGTCCGTGCAG
CTAATGTATGCCAGGTAACTACCGATTCCTTGGTTCTTGCATCACTTAATGTTTTTGCTG
CTAGAACTCGTCTTTAACCTGCTTACATTACGCATCTGCCTCCTGTCATACGGTACCGGT
GGCTAAGGATTGTGATCTGTGCGAACTGTCCAATCATGGCCGAGCTGCAACCTAACTCTA
TATAGTCAGCATTTATGTTGGCTCCCTATTGGGGGCCAAACTAAACGCTTATCTCCCTGC
CCTGGTTTACATTATACCTCCTAAGGTACACAGACACTATTAGCTAGATACATACACTTC
TATTCATAAGATTCAAGTTCCGTTTTGAATCGAACCGTTCGCCTTCTATATACTGTCTGG
CATTCCGATTAAACATTGTCATTTTCTACCCCGGTTTCTTGAGAAACCTCTCTCGAAGGA
TGGATGGATATATCTACTTTGCGATGTGGGTTACCGTATTTACCGTCGCTCACTCTTTTC
AGTCTGTCGTAACGTTTGTTGCCAATATCTTGCAAAGTTTTCTTTAGAACACGCCTGTCG
AAATTTTAGCTACCTTTAGGAAAGGGTGGTATCATTTAACAGTTAACCTTGTAGGGTCCG
GTCCGTTATCATGATGTCCAGGAAAATAAGGTACATAAAAGACTAATCGTCCCTCATGAG
TGGAAATAGCATCATTGTACCTGGCATGTTATGTATAAATATATAATACACATGCAAGCA
GTCGCTCTAATAACAGGAAAAAGACCGTGGTCATAGAGTTGTAGTGGGCTGATTTCGGGA
CGTTATCACCCTAAGTACGCCAGAGTTAACGGAGACTCACCACCCGAGACATCCCGTTGC
CTTTTCAACACTTTCCAAAGTGATGACTAAATCCCAATTGATCACTGCCATTGCTTTATA
CTTTATTTTATTTAGCTTCACACCGTACGTTAAGTCTATTCTGTTAGACTGCAACTTGAC
GCTGTGCAAGAACTATTTATTGGGTCCTAATAATATAATCTTAAATACTTATGCCAAAAA
TTACGTCTATATAATATCGTGTCGTTACATCAGACAATGGACACAGGGCCATCTAAACTC
CCGACCATCCAATCGTCGCCAATGCCTTTCTTAGAATATCGACAGATAACTTAATCTCCT
TTGACCTTTAAGCACCACTGAATACTTCAATTGATTGCGTCCAAATAGTTATATGTCCGG
TACGGAGATCAGTTCTGTTGAGTGCTGTTATGTCTTTTTTATTCCATCTATACTCGCGCA
CCTAGCGGATCTTGCGAATGTATAACACACGAGGCACTGATCAAGAGTGACCATGTGCGA
TGAGATCGTCTACGGATAGTATTCTAATTTGCCTATATGTCAGCCTTCCGCTGAAACGAA
TTTATTCACTGCTTCACCTAACCCGGAACCTGCTGTGGATACGATCGCTCGAATGTGCTT
CGAGGAACCGGAAACCTTTCATAAATCATTGATCACATAGCTACTTGTATAAGTAGAGGT
TAAAAGGAATATTCTGTAGTAATATGTTAACCATTATATCATTCGAGATTGCTGAGCCCA
GCACATTCGTCGACTGAGTAACAGTTAATGCCCTGTCTTGACCCCGTCTTACTCGGCTGG
GTAATTCTTTCAGGGTCCTCCTGTCTAGAAAACATGACAACCCTTTAGCAATAAGACCTT
GCCAATGTTAGATCATACCATACGCTCAAGCTGTCCGTCTCTATCAGGTTCAGGCCCTTG
CATCTCCTACCTCCCTTGCCAAATATAGCCCCGTGCTTGTTTTGGACTAGCCGGCTCCCT
GAGATATTTAACCTCTATAAAAATTCCTTTACCACTTACACACCAACTTTGTACGCAATG
TCAACCGATTCCCTTTGCTAATATCGACTGTACCGTGCCTTTCCATATTCTTTCTAACTT
CTCTAACGTAGGATGCCCCGAGCTCCATCCTCAAAACCGTGTAGACTACCGAGTTTCATT
AAGTGAGTATTGTCCTTCTAGACCTTGTGTTAAAAAGCTGACGGTTCCTATCCTTGAGCC
CTAGCTTATTTGGATGAGATACAAGCCTATATTGGCTCAACCAGTCAAGTCCCGCCCACC
TTGACAGACTGAAAGTTGTGGAAGGTAACCGTACTGCAGTAACATCTCTGCTTGGTGTTA
CTTATGGGAGCAGCGAAAATGCGAGGTGAGTGCACACCCGAGTTTAAAATCTGCATGAGT
GTCCGTACTGCGTTCGTCTAATCACTTTCACTGAATGGCTCATGTCTTCAATGCCGATAT
TGAGTCCTTGTAAAGTTTAGTTGTAAACACCGCCGGTAAAAAATCAATAGTAGCATCTAC
ACAAACTAGACCTTCTACTTTGCTTCTCCGAGTCGCGCTTGAGTTGGGGTGATTCTATAC
TGGATTTGGGCCCGCACTGTTCAGTTTTGGTCGTCACCTACTTAATTTTTGCTGCAATAT
ACTTAAGTTCACTTCAAGAATTCAGTAGATGCGTGTTCGTATGTCATAGTCGTTCCTCCC
ATTCTCTCGCACTTGGTTATGGAACCTTGGCTAAGTCAGCTACCTGTGTTTTAAGTTGCA
GTTTGAACATGTAAGTTTTAAGGCACAACTTGCACTCTGACACATTTTTGCATAGTACGT
TTTCTCGTAGTATCCCTTAAATTGTCGCTCAGCGACGAGCTGGCCCCGATGTCTAAGCCA
TTAACTGAGCACTGCCTAGATTACTTCTATTTTCGTCATTCTAAACCTAGTCCTCTGCAA
GTATTGAGATTTTACCGTGCTAGGCGACTCACTTATTTCACACATGATGCCTAAATGTAA
CCTAATTCACATTGAATGACCATTGTAGAACTTTTTAAGGACCATCATACGTTATCCCTA
GGTGCGTTTTTCTAAGTACTCCGATATTAACCGTCCTATATAGGGACAAGCAACTGGCAA
GTCTGTTAACTCTCTTTGACTGACGGTTTAATGTAAGTTTATGTAATTTACTCCCCCACG
CACTAAACGATGGGGAAAAGTCCGGTTAAGAATTACCCATTTGACCACATCAACAATTGA
AAGGAATGTAAATGAAATAGTAAGACCGTTCAAGGTACCCACGCGAGAATGTAGCAACTC
GACCCAGAGTAAACACAAAAATAAAAAAAACGACCACGTTCCCACCAAAGCTTATGTTTT
TGCTGCCCCTACGCTTCAATTACCTAACTTGCCTAATGGACCTACACGATAGTAATCTAC
TTTCCATTAAATCTCTTATTAGCTCTACAATTTTTATATTGTCTTTAGAAGTCCTATCTA
TAACGTAGTAGATTCCACGGTATCCTGGTTCCAAACATTCCACTTACTTTATCCATACTG
TTCTGAAGCTCAAAGAGACATCCCTGCAGTGTGTCAGGATCTCTTATCTTGGTTATCACT
CCCGAAGTAGAAGCTCTTTACTTGCTGGGGTCCAAATGGGCTGTTCGGATAGGTCAGGTT
AACGACACTTGCGCGAAGAGTAGAATTAAATTAAACGTCCTTGCTCGCCCCATAAATTGC
CGAGCGTTGTTGTCCCTCCGCAACGAATGCCCACCTTTCATACACCTCTGATGGCTGTGT
ACGTTAAATCTGTACGGATCAATGCACTATACATATTTTATCATCCCTCTGCTGATTCTG
AAATTACGGCCAGTCGAAGCCCATGGTTAAATAAGCCACCTCTTCATCTCACCTATTCCC
CACTTTATAAAAGTGAAATCGACGAAAAAGCCAGCAACCGAATGTAACGGTGTCTCTTAG
CACGCAAACCTGCTCTGCTGAACCTTACCCCATAACGTTGGCTATTTCATGGTTGTAGGC
CAGCCCAACAATCCCAGCTCTTCTTTTCTCCGGAGGGCTCAGGATACACGCAGCGGACCA
TTCACGTACAAACGACAGACAAAACCGATGACGATGCCTCTCAGCGTTTGATCAAAAAAT
ACTCTCTGTACCTCAACGATGTCTTACCCTTATCTTTGTGGAAAAAATTTTAACGATTGA
TATTAATCTGAAAAATAAACTAAGCTCAATCTCTTCCCTTACGTCACGTACAGAATAATT
CCGAGACCTTGCAAGGATTCTACATTTCCGCTAAGTGCATTCGCAAAAATCTTTGAAAAA
TACGTTGACTATACTGTCCTAAGGTTACAATCTCTCCTTAAGCGTCTTTTAAGATTGAAT
TGTGCGTATGGGGCCTGGGCTTTCCACCTGACGCCGCGTCCCCACCACAACCTATGACTG
TTACGTTTAAATGTCACTCCTATCTCCTCTGATAAACTATTCCTGCATCGTCATCTTCCC
TGGCAGAAATAAGTGCATAATTATATAGTCACCTACTAAATCCTACGTATGTTTTTTTCT
GACCCGGACTGATTTATATGAAGAGAAATAGCAAAGTTATTCCTTTTATGTGAATTTCCT
CGTTTCCCTTTAGACTGATGCCCCTATAGTTACTTATTACAGGCAATTATTGGTGCCAGT
TCAGAACCTGGCTTATCCATCGTAACGTCGAACTAGCCATCATCGCATAAATCTATATAC
CCGTCATAGGAATTCACTCTATATAAATCTTGTAAACTTTATGATACGATACGAATAACT
ATGGTGGGAACTAACAAATTAGACTCATCCTTTGTCGAACAATTATAAGGCTTCTGCATA
AAGATACTCGATATTTGGTACCAATTTATGCTCTTTTTAACTATAGAGTCAGTGTATATT
AGGCCGACCACCTGCTTCTTGTAACCTACTGTGCAGTCAGACTGGTTTTTACTTCAGATA
CGCGAGTAGTTGTCCTAATTAACCCCTTCGATCCACGTCTATCTATTTGTCGTAGACTCC
TGACTGTAACGCCCCAGAGTTTCAGCGGAGCCACCTAGTCCAAATCTAGTACTCCTTTAA
TTGCTTTCTATCTCTCCTCGCTCTGCTGGGTTGCTCATGCTCTTAAACCCACGTTACTAC
TGCCATTTCCACCATAATTACCGCTACACCCTCGAACAGTCAACTCAACCGATACTCCGC
CGAAAAGTTGGAAAGTAATAACTCCTCCTTATCTTGATTACTTTTGGTCCTTGGAATGAG
AGTTTAGTTATCCCCACAACTGGGTCCCTGACTACACTCAATTTAAGAAGGTCAGTTAAA
ACATTTTAGGACACGTGTAGTATGCATAATCTACAGTGTTGCAATTAGGTTGCCCCATCA
GGCAGAGCTTAATATTACCCCCTATTTTCTATAAGCAGTGTGAATAGCTTTACAAATACG
ATCTGCCAATTCGTACTCTAATGTTCTCGATAGTTCATTATCGTTTGTACCATATTCCAA
TAGTTTATTCTGTCTATATTTTCTCCTTCTCTTCCTCTGTAACCGTGTGTAAATTCTAAG
CTCGTGCCCACAATGAAAAAGCCGGTTATCTAGTTCGCAGATATGCTCCTTACCCAACGC
GGTGTACTTTACGTTACTACATAGCTGCGTGCATTTGGCTCCATACGTTATCGCCGTACT
GCAGTATGAGGATCCTCAGCTTATGTAATCTCAAGTTCCAATTGACCATGAGCCGGTCTG
TTCCGTTGGTATAATGAAACACTAATCATTATTTGAAATTCTTTGTTGTGATAAACTAGA
AATGAATACCCCTCGTGATTTCTACTCTCCTGTACTGAATCTTCCTTTCATTTGGGTATG
TTCGCGACCTCCGAGCGCTGAGGAAGGTGGAAAGTGCGAAATGTAGAATCTATATTGCTA
TAAGCTCGAATAAATACAGGCAAATATGCATATCCATAGAATAGTTTGGATATCGCACCA
AATTAATTAACAAACTAGGTACGAGTAAATCTGGTAGAGCCATGTCATGACAGTCTTAAT
GTACTGGCTACATTTCGCAAGTCAATTATAGCGCTTAATGTTTGTCTGCTTACTTCTGTG
TGAGTATTAAGCGCACGCGACTTAGGAGCGTACACAATGGACGTGCCCCCAATTCACCTC
TGTTCACTGTTGTCATCATGATAAGGTATATATGCTCCGACTCATTATCTGCTTACAACC
CGTTCTAGGTCCCTCATCTGGTATAGTCTACTAGACTTGATATACTTCAACTAAGCTTAC
CTCTGGTTTTAATCTCTGGTTAATTAACTCGAGCACGACAATATCCTCAAAACGTAAGGG
TTTTCTAGTTCCTTCACCAATTTCACCGTAATATTACAATAACATTCGATTCTCGTGCAT
AAAAATTTATTGATTTTTTACCATCAACTTTAATATTTAGGCTATTAATATCTACTTCGT
AAGCAGCGAATTTCGATTTTTGTAGCAAACACGTACCAGGTGGTACAACGAAATTTTAAC
TACAATCTCCCGTCCTCTTCTTTATTTATCCAAGTTTAGCCCGTTATCATCCAATGTTGT
CACAAACGTGCCTTCAAAAGTTCCTCTTGAGCCTATATTTTTGCAGTGTACTTACTTCAT
TTATATAGTTTCGCTCCTGACTGAGTCTATCGAGCATTCGCTATTGAATACGAGCATAGT
CCGTATTTATCCTACTCGATAATCCGCTAAATTCTTCTTATTCAATGTGACTGTCCGGCT
GTGAAATCAAGTTGCACTAGTAAGTCTAAAAGTCCTACCTCTTATTGTTTTTGTTCGATT
ATGTGTTCCGACGCTCCGTCTTTGCCCGTTATTGACATGAGGCTGCTAGTTTTCGTTGTT
TGTATTTGCCTCCGCCGGCCTTGAGTAGTTTTGGGCCCACTGTCTTATAGCGCACTATGA
TGATAGAAAACATCTGCTATTGAACTAAGACATAACAAGACCATCAACAACAACAGATCT
TAATTAAATTTTTTCCACTAGTGGGTTATTCTTGATACTAGCTGATTGTAGCAGTGATCT
TCTTTTGCCACACTAATTCCTTTCTCTTATTCCCTGCTTAGTAACAACAACAAAACTCTT
CCTGAAAACAACAAATGTGATTTTACAAATGGAATCGCCGATCCCGAGTACTTCCTGGAT
AGGGTAGTTCTTCGTATCTGTTGATTGTACTACCACACCCTGCTATTTGAGCGTATAAAC
TTTAATACATTAGTTTGAGTGTCCCCAGGCCTTAGGTAGTTAGTTCACTATAATGGGTGG
CTCATGCGCGCACTACTTACTACATAATACTCATCGCCTACCATGATAGCCTCTTTATTG
CGATCTTTATCTAGTTTCTTTATTAACATTCATGTTCCGTTTGCTTACTAAATGACTATT
CTGATGATCTTAACCAGGTAAATTAATCGACTGTAAGTCCTTATTAAGATGCAAACTCTC
ACGGTACGTTAACGCGATTGTACCCAGTCTTGTTAAAAAATTGATTATCACGACTATGTT
AGCAACAGAACCTGGTAATATAATAGTTCTTCAGTCTCTCCTTGGATCTAGCTTCGAACA
AGTGTCTAAATATATTGAATTATCTCAGTGGTCGCTTGCATCATCCCGTAATTTCAAAGA
ATCAGGCTTTAACGAATCCGTCTACACGTGAGTGTGACAGTTCAGTTTCAACAACATGTT
TTCCCAAATGTCGAGTATACCCGGTCATCCTGCGCTCTTCTACAAGCAACATAAAATCTA
GGACTGTAACCTTACTGAGCATAACTATCCCTCGATGAGATTAACGACGCACTTCTCTTC
GCCTCTATTAGCAAGCCGCTACCTGGTACAAAGTCCATTATACAGTAACCTTGTATCACC
TATAGGATCCCACAATCTGATCTGCCATGCTTTATTCCTCCCTATCATCGTACCCTGCAG
TTTGGCCCACCTATGGGTATTCGTCTCTTGCCTATGGCGAACATGCATTTTTAAGCTCTA
ACGTTTAAGACACGCGTTTTTGGTTTGTGTCATAACATACAGGCTACTTACGTGCTCTGC
TGTGACCTGTGTATTATAAGACTAGATCTAACTATAGCTAGTCCCTTATCCCCTTTCTCA
CCGATTGTTACTTGCCTCATTCACTCTATTTCCTATATTGCTCACCACTGTCATGACTTT
TCTGCCACACGCATATTTGTCGGACTCGGTGCCCCCCGTTCATAATGTATTCCACCGTTA
CACTATTCGCGCGTACATGACTGAAGCATGCGCTTATGAACTTAATCATGCGATTATATG
AAGGGGCTGACGACATTGCTGCATAAGGATTTCCACCTGTACTAGGTGTTAGTTTTCGTT
ATGTTGTGTTCCCTGTCGGGCTTGGAACTGTCTAACATTCTATTGTTCCTGCCATCATTT
CTTCCCTCATAGCGATTTCTCCCCTTACGTTCCTCCCATAAAAGAGGCTGATTTCAAGCG
GTGATTATTGAGCGTTTCTGATGCATAATGGGTAGTCGCATGAAAGTCATTCTTGATGAA
TCTCCGCTTTAACCCCAATACACTCTGATGTGTTTGTAAATTTTTGAAACATTCATACCT
GCTAATGTCCGTTTCACACGAAGGCACACATCCGTTGCGCAAAGTCTGTAAAAACCTCAA
ATGCATCCTTAGGTCCCATAACCCCTGGAGACTAGACTTGACTTTATTCTCCTTGACATC
CGTCTGAAAAGTCATTGAAGTTAAACGTCAACTCTGCGTAGCAGAAACTTGTTACGATCT
TTTTCGACCAATGGCCCGCAGAAAGTCAAGTCCCGTCTTCCCCTCATTCTGTCTAGACAC
CAGCTGTACTTCCATTCTACCTCCTTCCGTATCCTAGTTATTTAACCGTGGTACCCCTAC
CACTCCATATCTATCAACGCGACCCCTCATCTCTATTCCGTACTCTGCCTTACCATACCT
TTATCTCTGCACCCGTTGCTCTTTCCTTGGAGCCTGGTCCAAGCATTAAGGAGACTTAGT
CGTATCCTCTTTCGGAGCCAAATAGCACCATCGCTGATGGATAACTGTTCACACACGTAG
AAGTTGTGACTGTGACCTCACTACTTCTCACTTTCTTGGGTGTCAACCTTTTCATATTTA
CTAGCTTCCATCTATGCCATAGGCTTGAGCGCCGTAGCTCCAGCGGTAATTGGCTTTGTA
ATTTAAGCCTGGACTTGTTAAACACTTTCCCCTATTAGGTGCTCACGGTTCATGCTAACA
ATAATAAATGATTCATCAGTCAAACTACCATTTCCGGAACGATTACCTGGGGGCTCTATC
TTAAAGTATTATACGTCCAGTTTCTGTCTTCCGGTCTTGCAATTCCTATCAACGCCTTGA
GATCATATCTTAGATTACGTTTTAATGACGGCCTGGATATTCTCATTGTACTAGAATCCC
CATTATCGTGTACCTTCTTAATCTCATACTACCCACCGTCGCTCTTTCTGGTTAGTGGCC
CAGCGATACTTTGAGAGCAGTAGCGTTCTCTAAATCTCTCCTATGCCAGATTCCACTTTC
TATGCGGTTCGCTCTTCCTATATGTCATGATGAGCCTAATAACAACAACCGTTCTTAAAT
GAGGGCCTGCCCGCCCAGCACGATTCGCAGTGATGTTGATGAGCATCTCGGAAATCCCGC
TAATTACCTCCTTATCCCGGTCCATTATTTGGCCACGTTACCTTCACATACACTCTACTT
GAACCTTTTTTTCAATGTACGTAGTGCAAATTGCCGCGATGGTAATCTAGTTTGCTTACG
GGTGGACAGACATTCAAGACATGCGAAGTGGGCCCATTCGCGTGTCCTCTTTTCGTCGGG
GTCGCACATTCGAAATAGCACCGTTACGACTGATCGAGTGGGATGATTTTAGCTCAGTTA
AGAATTCATAATGATCGTGAGATTTGATAGTAAACTGGAATAGTTTGTAGGCAAAGAAGT
ATCATTATGGCAACTTCACTTTAGGACCCGTGACGCAGACGTATTCTATTAGATGAACAG
AAGATTGGTCATTTACAAGCATATAATTTACAGTTCAAAAAGCGCTGTTTTTTACGCTCT
TCTTGTTGAGTAGGTAATGAAAACCCTCCCCCTCTCTTTACGGACGAATCTAAATCTGGG
TTACTTTCGGGTCATAATTCCATATTCAAGATATCTTCATGAACATTTATAGGAACCGAC
CTGATCGCTACTGAATTCCCCGTCCTTTAAGAAAAGTTATCGCGTTATTTCGCTTATTTT
CACCTATGTTTTTATAAATATGTCCACGACTTTACATGGGAAGCTTTGCTAAATACAGGT
AATATGATAAATGACTAGATTAAGTAACGGTACGTGCGATACTCAGGGATTAGTCACGCT
TACCACATAGCATTGTATATTTCTGTGTTATTTCATAATACCCGTTTCATCCGTTTCATG
CTGCACTCGGTCCTATCGTCTAACTTCTCACCATGCTTGACATCATTAATTTACCTTCTC
TCCCATCTGTATAACTAGTCGTCAACCCGCTGGTCCAATTTAAACTATTTACCCGCTCCG
TCGCTCACGATACGAACGAATGTACTAGCCGCTTGCGTTACTATAACATTTCTACCACAT
CAAGTCGAAATCGGTCTCGACTGGCTCCCAGAGTGCTTTCTCATGGAACCGACGATTTTC
TCATACTTCCATTTCACCTTACAATGTTGACGCCACCTCATTTCTGAGGCCCGGCCGATA
TGACCTGGCGACGATTTATGTTTATACATTTCACACCACTCATTCTCTAGCACGGTCTTG
TCGCTTAAGCGGTCCGTTCCACCCTGTTCAATGGGACGAATTCTCCTAATCGACGGCACT
TTTACTCCCGCCTTTCTAACTAAGTCTCTTTCCTATTGAAACGTAATCTTCTTTTGTAAT
CCCACAACGTTACTAACCAGCGCTTTGTTAAACGACTCATTGCAAAGTCGCACGCAGAAC
TAACGGACACAACCCCACCTGAAGCAATGCTAATTGCTGATACCCGGCATTTCTCTCCCG
GTTGCTCGGACAGATAGTTCTACATGTAAATGATACAAGATGCTCCAGAGTTAATGGTTG
TTATTGTGGGCTAATCCCTTCCCAGTACCAAGAATATGGACTGCCCAAAGGAATTGAGGG
ACCATCTTTTAGTGATAATTTCGTTTTCCGGTTCTTGTGTACACTATTCCATTGCCAGAG
CTCAAATTAACTCAAAAGCGCGGCTTTCCTATGCTAGGCCAAAGGACTGTTATCACAGCA
AGATTGATGGAGTATCTTAGGTACCTGCTCGATAGGGATATAGTCGCGATCACTTTTTTG
TCAGTAAATCAGCTTGTCATTACAATGAGTGAACGAATCTTTTGCGATACAATTAGGATG
AACTCAGTTAATACATATCCCGCTTGGCAGCGATTCCACCATTTTAGATTCTAAGGGCGC
CCCGAAAATTCAGACATCAAGAGTACCGTTCATACTGCTATGTCGATAGCACATTCGTGT
GTTTTGGAAAGATCGAAAGGATTGCATGAACTACCTAAAACCTCATAATCATTCCAATCC
TGGCTTACCATCTTGTGCCTGTGTCTTCCACGGATTTTTCTTTTTTATTCAGACTGTTAC
GCGCTACGCAAACCTCAGGGTAACCGTATAGCTGGTTTGGTCCTGTATATTTTTTCTTTC
AATCTCCTTCCCAGTTCTTTCTACGCCGGGTCCTATAAGCCTTACCGAAGAGTTAGCTTG
AATTTCATGGACACATGGTATTTCGTATTGGACAATCGATGTGCGGCCTCTCAATCCCCT
TTTATCTGGGATTACCTATTTCGCAGGGCAGTTCCGCGAACGATCCTTCTTGAGTTTAAT
CCCGGGAAACGCCAGTTAATCTTTTGGACGCCTCTCATAGCGTTACTAATGTGAGAATCG
GATACTATTCAGCGTAGCCATTAATACTTCGTACGGTATTTCCTTATACACAGATCATTA
TCGCATTAGTCTTCCTCCGTTGCGGAACACACATACCCAGTCTCTCCACACTTCCATAAT
TATACACGCCAATTCATTATCATCTTTTTCTTATTTTAACGCTTCGTCGATGCTACTGGG
AAAATGATCTAACAAGTTCCATTAGTACTTCGGTCATCAAAACAAATCTATCGGACCAGG
CTCGTTTACTCGAGTATTAAGTGCGGCTTTTTGTCTTATTCATTTAGGAACGTTGATTGA
TCCTGCTCGATTGTAGTATCCGTATAATCCGTCTGCCCTGTCGGTCTTATGATATTGCGT
TTCATCACGTTTGTTTTGCTTAAATAGCACGTAATTTTTGAACTACAACACGTACTGTTG
AACGTGGGTTCCCGCACTTACCCAAGACCATCCCGTGTGAGTTTTGTCGTACACCAACTT
GCAATTTATAAGGCACTGATTCGTGCCTTTTCCCTTGTTGTATTTCGTCGTTGCTCCGCT
GGGCTACGACTCCAATAAGAGCTTAACCCCTACCGGTAATCCAAATGGTATCATATCCTA
ATACATGTCCAATTTAATCACGAGCCACTTGAATGCTAAGGTCTGAGGGACTGCTATCTA
TATTACCATTTCCCGATCAAACTGAAGGGTAATCAGGCACATACCCACTATGATGAATCA
CCGTTCTGTACCGCCAGTCTTTGGGTTAATGGAATCGGAGAGCAATAATGTCAGACAACC
GTTCATAAAGGATTTAGAGAGGAGTTAGTGTCAGGGAAGGGTCAGAAGTAGAAATCAGGG
GAAGGGGATCATGTTGCACTCTCAATCGATAACGAACAACGTGGCGAATTCTATGGGTGA
TACGCCTGGTCCGTGTAGTTTAGATTGGAGATAATTGCCCTACTAGCACATAATACGTTG
GGGTGTGACTGTAAATGACTTCGTACGAGACGTATTCTTAATTATTTGCCTAATATCTCC
ATTTACATTCACGCTCAGTATTCAGGTTTCGGTAGGACGGACTATGCCAAGTCTTTCATC
ACGGAATAGCTTTACCCGTATGCACTCTTGTTGCAATTGCTCATGGTAACTCCTCTGCTG
TTACGTAATGCATACTCGGCAGCTCATTTGGCACAGTTTTGATTTGTGAAGTGTTGTGCG
AATTTGGTGAACTTAATGCTGCTCTCTTTACTTAAGCGAATTTATATTAGTAACGCGTGT
TATTGCTGACTTCCCCTTTAGTTTAGGCAAGCAACTGTAACCTTACTCCTGCGCGATTCT
GCAAAAAAGGAACTAAAGGAATATGAGACAGTTAAAGTGTGCGTTACAATTGATAAGCAA
CTCCCACTTAAGGGCTAAACGCCTTACGAGATACGACTTTCAGGGGTAGACATAAAGGCC
TCTTAGGAAAGTTTTATTCTACATGGACGCCTTATGTCCCCGGGTTACACACAGCGAAGT
TTGCGCCCATTGGACAAAAAGCGCGCACCTCGCGGGTGGGGCGCAATAATACAGTCCTGT
GCTATAGTCAAATGCTGCTCGTCTTAAAACGATCAATCTGTCGAGAAAGCTTACACTGTA
TCGTTCATTGTGCATTCTATCGGTAAGTACAAGTAATGAATATTCAAAAACCGGTATACT
CATAGCTGGCAAGTCAAATATAAAGCACGTGCTGGATTTTCCAACAGATCCGAAATTCGA
TTAACTAATCAACAGTTGGCCTCGTTCGCTTTAATGTCATTGAGCAAGGTCAAAGTTGAT
AAAGTCACTTCTATGATGATTACACGCAGTCATATAAAACTCTTATCCCTCAGATATTCA
GGACTTCGATTTTTCCTATTATCTTACCAATTACCTTTTACCTAGCCCATGGTATATGAC
CGGGCTCCATTTCCTCGATAAGCCTGGCATCCTACGACCCAAGCTCTCCGTTGCGGCTGA
CACGCTCACTATCATCTTGTTCTCTGTAATTAGCTATGGCCTGTACCGCTACATATTGTT
GAATAATTTTACTCCAAGTGAAATTTCAATTAAAAATTTTAATAGATCTATAGGTTACGA
AGGTAAATCTCGATTTCACTCTCGAGGATTTTAGGCAGACGCACTTTCGAGCAACTAGAA
TCAATCCTCTCTCGATGGATAATGGCTGTGAAGCATTCGTCCAGTTTTGATTATTAATCT
ACGAGTCATCTAAAAATCTCTTCTGATGAATCCACTTCCGGTACACAAGATAATTGCTAG
TTACGTGACACGCTACAACCTTCAACGCCTCACATACGCCGTCATTAGGAAAAGGACTGA
CATTCGTTAATTCCAACTGCTGTTGCTATTTCTAACTCGATTAACTGTCCTAGTTTTAGT
AAGACCTACTTACTATCTATGCCTGGTAAAAGCACATTCAATCGCTATTAGTTGTTTAAG
GACTCTATTTGTGTCGTTCAGCATCTCGTTCGATGGGGCTTCTGAAATGCATTCGAATCA
TAGGTAACACGTCTATTGACTATCTTCGTAAGAGGATAATCGTAGTGATACGGACTAGCA
TAGTCAGCTGTTATCATTCAGCCACCTCACTTAAGGAACACCTCATACCTAGCGGATCTT
GGAAAATTAACCTCTCCGATCTTCTTGCCTGATACTATTACCCAATCGATATTTCAAGTC
GCATTAATGGACCACTAGCTTGGAGGCTACCACTCTAACACACGTCTGCGTTTCTAAAGC
AACATCGTTCATTATTCATTTCTGTACGTTAAGTCTACTTTAAATTGCTTTATTATATAT
ACCCTAGACTCTTGAATCCTTAATCTCCGGTTTTTTTAGGTAGCTAGTTTCGTTATTATT
GTCGTCATGGACTACTAATTTTCTAATCTCATAACAACCTATTCTTGCACATTATATGAC
TAACCATATGCCTTGCCATCTAGATATAAACACTAATTAATTTACACAGTTCCTGTTCTG
GTCTATACTGGTCAACTCACCACCTTCTAGCGCGCTCTCGCCTTCGTCTTCACATGCTTT
CGATAGAAGGGACGCAACCTCCAGTCACAATTCGCCAACAAAGATCTCCGTAGTTAAAGT
TCTTGCAGATCAAAAGTTTATGGCAATATATGTGGATTCAACGGATACTCTCCTTTGCTC
TCCAATTTACCATTCGGGGAGCTAACAAATCAAGGCTTCTATCCTCTCGAGATGATATCA
GAGTATCGAGAGTACATGGCCGACCTCCTGCCTATATTAAATTTTATGTGAACGCCTTAC
TTGTTAATGTTGTAGAACTATTATCTATTTTATCCGTCATACCAACGATATTTTGAGCAC
TGCGTCTACGTTCAGTGCCACCTCCCTTCTTCGCCGATAGATTTCGCTATCGTGAATGAA
GAGCCGGAATACTGCATTTAATGATATTACTAGAATAACAAGGGTTAGGTTCCGTAGTCA
TAAAAACAGCAGACGATCTTAACAGTTCCTTACAAGATAGTCGTGGGCAAGTTCGAAAGG
AAATTTATAGGCAAAGCTCGGGGTTGTTTATAATATGAGATTCGACCTTAATTGAGGCCA
CTACTCCAGCTTGATTAGGTCTCGCTCTTATTGGGTATCTAAACAAGCAATTTATGTCGA
TAAAGGTTCATAATATCTCTTTGATAAAGGGACTGTGTTAGGCGAATTTAAATTAGTTTT
AACAATTAGTTCAGTCACGTCTCTTGCACGAATAAGCATATTTGCATTGTTCAAGCCATA
TCTACTTTTGTAATTAATGATTATCCATACTCAAGGGACTTTCACTTGCTGATATACTAA
CGTAATCACAACCGCAGATCGCAAATAGTTTCACAACCGCTTGTTTTTCTTGGTATCTTA
ATTGTGCACTCTCACTTATGCGTTACACTATCTTCCTCTATCATTGCAGTTTATGCACGC
AGATGTAAGTTTCCGCCACCAGTCATTATCTGACAGAACAAGTAATAAAGCCAAGTTACT
ACCTACTATAATTAACTTAACACTCCACTCCCGATTCAGCAACACGTACCTTAGATATTA
GCTAACTATGCAGAAGGCGCCTCCCTGACCCTTACTTATTTCTCTCTTTTTGCTATAGAT
ACTTTTATCTAGGATCTTTTTTTTGTGAGCTCCCTCTATTCTACTCCTGCTTGCTCCCTA
CACTTGACGAACATATAGCGCTGATACGTCACACCTTGTCCTCCATAGATTCTCTTGTCT
CGTATAGTCCAACCTTTTATTACATTTCCAAATCCCCATTTCCTTTTCCTTTACCTACAA
AAACATATACTCTAGTAGCAATGCTGAACCTAATTCTTCGACTATCTGTAGTGTAAATCA
TCCTACTAGCATGCTTCGTCTTCTATGTTTCTTTAAAGAATCATACGCTGAACATTTATT
TTAGCCTTTTCAACGAGGCCTTCGTGTCATCTGCTCTGTCACTAGAATCTGTAATTCCTT
AAACAATATTCTTATTTTCCTCAGCATTTTGAAATATCTGTTAGTCTGATCATTCTTGCG
AGCCATATGCTGGTTCACTGCCCTTTTCCCCGGTAGTCTTACTGCCCCTAAACGTGCCAC
AGGCCTACCTATTGTTGTTGAGCCCATGTGGGCCAGCGCAACGTTAAACCCGGCGGGCCC
TACGCAGGATATTCTATCGTATCTCCTCTAGTACTGCGCTTACTCTTTGCTGCTACTTCA
CCGCTAGGTTATTAATGTTTTATTTATTCGCATTTACTGCTCACCTTACAAACGGGCCCT
GTTATAATGAATTAGATTCTCAATTAGACGTCTCTTTTTTTTGTGCCCGACCGTCGTTCT
TTAAAGCAAAAAATTCGGACGACATTCGATTATGCCTCGCAACACTTTAGGCACAACTAG
AGCGATGTCACATATATCTCTATTTCAAATACTTGGCAGAGATCAAAAAGCTGGAATGGC
TACGGTGATTAGTATAAAGAGAGCGTAAAAGCGCCTCAATAAACTTTAAATCAATGTGTC
CCTCTGGTATGTTTCTAATTGCGATGCGACAGTAACACGACGGATAATAGTTAAACAAAC
TTTCACACCATTAGGTGATACAAGGCTGTAGGAGCGGCCGTCTCTCCACTCACATAATCG
ACGACTAAAGCCCCTCGTTTTTGTCTCATCGCGGAATCGCCTATACATAACTTTGTTCCC
CAAAAACTCGTTTTTTTAAATTGGCGTAGGATTTTTACAATGTAATATTAGCTTAACCAT
TTATGTGAACCTATTTAATGAACATCATATGTACCATTATACGCCTGTTCCAATTATACG
TGATTATACCCTATATATATTCCATTTAACGTCCCCCCAGATGATCCTTATGCGTCTCAT
GTAATATTCAATCGATTTTCGATCTAATATTGGCTCAAGACACGTGGGTATTATTCCTAT
GGATACCGTTCCTAGAAGCTCTATTTTATCCTCCACAACTAAGACCGCCCCCCTGATTCG
CCTGCCCTACATTTAACTCGCTTGTACTAAATTTCGCAAGCAATCTTGTTTTCCTTTCTA
CTACCGGGTGACGGCTAATTGCTTGTCACAGACCCGTCTACGTAGTTCATTTGTTAGACC
ACATCCCCTTAACTCCTGGCCTAAATTGTTAAGACGGATTAGTATCTTCCGATAGGACAG
GGGTCCCCTTACCACTTTTGGGGCCACAACAAATTAATGCACAGCTTGACTAATGATTAT
CTATATTCGACCTGAACTTCCGCAGGCATAGTGGTGCATGGTCATTTGTGGATGGCGTCA
CTAGTTTAAGGCTGAGATTCTCCGTAATGAATGTAATACATAGAATAATACGTACACATT
GAGGCTCGATAGTAAAAAGATCGTCTAATATATATGTTTCAGTCTTCCTCCAGCTGTTAG
AATTGCCAGGATTACCTAGCATCAGCTATCACCAATTACTTATAACCGAACTAGCCACGA
AGATCTTTTCATACAGGTAAAAAAGTATGTAGACGGTTATTTGCAAGACGCAGGGTAGTT
GGACTAAGTCAGGAAATGGTCATGTACGAACCAACTATGAATAAGTGCCGGACTACGGTG
TTAATTAAATATTACTATAGAGGGGAATAAGGACATGATTGTTTTTTAACAAAGAAACTG
CTTAGGTCAAACGCATCCACCAATTGGCTGATGTTATATAATAACAAATCATTGGGATGA
ACCGAAATAGGATGACTAAATAGTCTGCAAAATTCCACGAGATTCATCAGCGGGGATACC
AGAAACGTTTGACTGGTATGTCAACGATTTTAAAATGAACTGCGGATTCAACATAGGGCA
TTGCTTAGAAACAGCGGAAGGTACACCTAGTTGGATACTGAAAGGGACTGAGCCAGCGGA
GAAACTTCTCCTAATGGCCACGTGCGGCGGAGAAGAGGTAAAGAAGGAGTTATTAGTGTA
TGTATGTGGGATAATAATGAGTCAGAAGGGAACGTAGTGGGGGAAACGTAGCATAAGAGT
AAAAGAACAGCCATTGATAATAATGGTATGTGAGTTTGAACTCACAAGGAGATAATGCCT
GGAGATCTTTATGAACAAGCGATTGATGGCTATTACAACTCTATTAGCCAGAGCGAATCT
TATCATGCTCTTAAAAGACAGAAAGTTCATTTCGAATTCCTGCGCACCGACATTGTTTGC
GGACAATATACTACGTGAAATCTTTTATAAAAAGAACGGACAGTAGGTGGGCTCTTACGC
TCCAGGACTTACTTAGCGTCCCAAACGGCTATTATACCGACTGTAAGTCGTAAGGAAAAG
TGAAAAAGCTTTTTTCGCTTCAGATACAAAGCGGGAGTGTGACTGATATTGAGTTCACTA
TTAGGTAGGAATAAAGAAGTAACCTGAATTACTTGCTGAGTTGCCGAATCGCGATAATAG
GAGACAAAATGTGCAGATTACTTTTAAAAGGATTGGCGACAGCATAGTGAAAGTGGGTTA
TATAAATGGAGAGAGTAGAGTTCCTTTGTCAAGACAAGCCGATCCTTATATATGGAGCTC
TATTTTGGAAAGGGAATAAGCATTGCCCTTGAAGAAAATAGAGGTCAAGGACAGGTCAAT
ATCTTCTTGGAGGTCAACGCTGTGCTAATGCTATAGTTGATAATTCACTGTATTTAGAAT
TAGGAACATTGGGGATCTCTCGGTTTGAACGGACTCGATTAGCCATATAATTGCGACGAT
AAGCCGAGATGGAAAAGGTATTGACGTGGGAAACAAGCTATCGTGAATTAATAGTTGAGG
AGTATACTTTACCCGGTTCCGGCTGGAATATCCCACCTACGCGCTAGTCTCCCAGTAGAG
GGTAAAATAAGATCCTTAACGTGCCTGAAGCGAGAAATTTGTCCGTCGTAGACAAACGTG
CGAAGTGGAAATAGTGAGATGTAGAAGACCAAAGGATGAGGTCAATGTTCCTATTAATAT
TTAAAATCTTAGAAGAGGTATTTGGCCAGTTCGTTCTTCTTCTACTTTTCAGATTAGTCG
CACGTTAGCTTCTTCAGCACGGAGTTATGTGCCGCCATGCGCTGACCGTTGCCAATCTAT
AAGGTGTGACGTGTAGATTTGAGTCAGTCCATTGCTTTAGATTCATCGGCATGGTCGGAG
TCCGGCCTCAAAGATGATAAGGTTCAGTTGAGAGTCGATCTTTCACAATATGCTGGGAAC
TATCGTTCCCTAACTGGTGAGCTATCCTATTATTAATAGAGCGTTCGTATTTTCAGGCAA
GACGAAAGTCAGTTGCTCGGCATTTACAACGCTTTTCCTATTTTCTGGAATTGTAGGTAA
TATCAGATGTACACTAGGACTGGTGTGACATGACCTTCCTACCGACAAGCACATTTATCA
AGGGAACGCCTAGAGGCGCAGGCGTAGGAGCTGGCTTAAAGCTCACTGTCAGACACATTG
CCAATTGCACAATCCTTCTAGTTATGATCGTAGAGTATCGACACACGGACCATTTTTCCG
TCTTTGTTTGCTCCTTACGCATCCACATATTATCGTCGTTACACTCCCATTCCCAGCTTT
GGCGCTCCGTACCTATATAATCGTCACGTCGTAACAAGTGGTGGATTATTGTTCGCTTGA
TAAACTCCGTAGTTTTGCGCGTTCTAGCAAAGAACATTACTGTTAGGCACCATTGAAGTT
TATGAATACTCTAATGGATCATGGTCTCGCGTGCATAAAACTTTCACTTAATCTTCAGTT
TATTTACGGCTTCGGGTAATTCTACTTAATCACATTCACTTATGCCCTCTTCTCCAAGCC
AGTCTGCTTGGTCTCCTTGCTGAGCAATCACCGTGATTTTAATACAGCTGAAGTGCATTA
CACCTATAGAAAATCGAACACACCACACTATTAAGTTGACCGGAATTAGTCTAAAAAACC
ACTCGCTTTATAGTAATTGGTTTGTTTTCACTACCTTTAAATATAACACCCACATCATAC
CCCTCCGGTTTGGGACCTAGGATTGTAACCCAAACACTCTGCGACCCCTACACTACCAGT
GCCGTGGCACTTTGTTCCCTTGGTGACTTTGTCCTTCACTTTTATAGACGTTAGCTTGTT
AGAGTTTATCTCTACTTTCAACTATTACTATTTTCCTACACGAGAACTACCGTCTTCTCC
GTCACTTGATTGGCCTTTAATACGAAGTAAATGTAATTCTTCATCTTACGTTTGCTACTT
TCCTCTACATCTTACCCACCCACACTAGACCCTTACCTTTCCTTGTCTGCCGACTAAAAT
AGCGCATTTTTTTCACGTGACCTTTGTATCCTCTTTCAGCATTTTCAAGTACTTTCATTC
GGTAATTAACATACCTCTAGCGAGGATTATCCCGACGTTGATGTGGCTAAAATTCTTATC
TTCGATAACCCTGCCCATCTTTGTATTTTTACGATTTTTAATAAAGCAACCATTCCTTTA
AAATAGGTAATAATCAACCTGTCATTGTCATTCGCTTATGCAAAAGAACCAGGCCTTCCC
GTCAATTTCGACTGTAAGCTTCGAACACATGATCGGCTTAATCCTGCAATGACAGAGTTT
ACCGATTTTAATGATAATCAGGGGTTGGGTGAGACGTTAGGAAATTTGTTTTTATTGACT
TAGATTGACCCCGGTAGTATTCCCACCAAAGCGTATCTAGGATTGGAGCGTATTCTACTA
CAAAAATAAATGCATCTACGAGCGCATCCTGTCCCTGATTTATGAAAGAACGGACCCCCT
TAGACTCACGTTCTATCAGCTCTTCTTTGTTATGGCTCTCTATACTCGCCTGCAATGCAA
CTCTAACTCGTTTATGACTCTCTTAGGTATCCCAGTAACCTAGGTACAATAAGCCGCTAG
TCTTTGAACCCGGGATATTTTAATAACTGGTTGTATAAGATCTGTCTTTAAAAGCCCCGA
CCATTCAAACATGTTGTTACAGGCGGCCAGAGGCAGAGTAGTCGAAAGAACCAGCTAAAT
TGCTGCTTCTCCGAGTATACATGGCAAATCCAAAGCATAACAGAGACAGAAAGGTTGCAA
ATCAGAACGATTTAAGCCTAACGACCATTAAACCAACTGTCCACAACAGATTATATTCCC
ATCTGACAATCTTAAACTCAAATTAACATCAAATGACTTATAAT
>Hall_183
GAGGAGCGCATACTATAAGCCTTTCTTTCAATACAGCAAGTCTAACGTCAGCACTGCGAC
AATATATGAGCTTCGTCGTAAGTAAAATCACGAGTACGAAGTGTATCGTGTGTGATTACT
AAATAGTCTACGTCCTTGCCAAGTCATGACATAATACCCCAACGTAAAATCGCGATAAAC
CACAATAAGGTTAAGCCAGCACTCAAAGCTAATGTAGCCCCCGACATAGTACTGAAGCGA
ATGAAGAAAGAGGTGTTCAGCACTTTAATGCGATGTCTATATAAGACCTTTAAAAGGTGA
CTAGAGTATGAGCGTTTGAAAAGTCTAGAAGAAGCTGTGATTAACACAGCGAAATTAGTA
TTTACTTCTAAAAATGTATGATGTAGTCTTGAGAGTCTGTGCAGCGACCTCTTAAAGTTA
GTTATCTCCACGAATGACTGGCGTTGCGTAGAGGTGCTTAACTTAATATTAGAAAATGTG
GGTTTAAGTTTTATACTGTGTGAAAATTATTGGTACGATTATGATACCCGTTTTAAAAAG
GTCTGGATAGTTGTGTCTAAATCCTAGCTTTGTCCAGCTAACGGGGAAATGAACATTTTC
TAGCGGTTTAGTTGCTCGGGAGCTCTTGGGCTCAAACTAGGGGGCCTATGCCGTGAATGA
CGAATTGATTGGCGTACGGAGGCACAGGATCTATGTGCACTAAATTACCGACACTTGGAG
GTGAGAATGGTAATCGTCTTCATGCTGTTTATCTATGATATATAGCAAAAAATAAGAAGA
ACCTTTCGTTATGTTAGAATTGCGCGAGATTAACAAGTTTCCGAATGGCAACTTAATCGT
ATGTAAGAGTAAATATAGTTTGAAAACCATGCGGTCGGTGATCCTCTATGATCTATTTCA
AGTTTGTGCTCCGTCCATGAACATCAGTCAGACTAGGGTAACTACATTTTTAATTCGACC
TTTCTGTCGAAGAGTGCAGTACTGCCCATGGTAAGTTGGTCGCACACTTGCATACTAGAA
CCAACTTGAAGTGAAAATAAGAGATGCAGAACAGAGAAGGTGTAGGAAAAGGATGCAAGT
AGTCGTGCCGAGATTATAAGGAAACCCAGCTTCTGTATAAGCGTATATCCACATACACAC
CTTGATCTTATTAGTCAACTCGCTTTGATCTATCGATGAAAATGAATGAAACTCTGTACC
TATTCTTAGACAGCGCAAGTTGCTGGCCTGATGGCGGATCCATCGCTACTCTCTTGCAGG
TATAGGGAACTCTAAGGGGTGATAGTCTAAACTCAATCCTTAGTTGTCTTACGGGAGTTT
ACAAAATCAACCCATGTCGATACGTGTAAGGGTAAGGGAAGGCTCAAGATAACGCGCAAG
GAAGCTCGAAGTGTCAACTAAATGAAAAGTTGAAACATGTATGAAAAACATCGATCATAT
AAAAAAAAGAGAACAGAACGTATGAGGAGGAACCACTCCCTATAGGTAAAGAAGCTCGTA
AAAAGTAGATCCACTGAGTTACTTTGCGACCAGAACTTGCACCAAGACTATTGCGCATCA
GTGCGGAGAGCCATTACACTTCCTGTCGGGACTAGAGGATACCTAATCAGTTAGGGAATT
TGAAGGGAACGATGCTAACGGAGAACGAAGTCAGTCTAGTACCGACAGAAGCTAAATGAT
TAAAAGATATTTTGTGTAACTCGATATTAGCTTACAAATGCGGTAGTGTACCAACAGTGG
TCATTAACGGAGACTCAAATTTTCTTGTTGTTTTGTCAACCGGTTACTTTCTCCCTTTGT
CATGTTAATCCGGAGAGCCATATCCGTATGGTTAGTCTATTTGGTAAGTCCAATTGATAG
CAAGAAAGGATTTATGACATACTGAACGATACTCGATAGAGTTGGCAGCTAATATGCAAA
CTACACAGGACTAACGGGATTAGGACATTAATAAGTAACAAATGGTGTTATTAGATTTAA
GAAAACCGAGGCAATGAGATATTCGTCTAAAATAGCTACTAACCTCACCGACTTGATTAA
TTTGGTTAACACATTTGTATGAAACATGATATAAACCCCCAAGTGATTAAAGCAACATGA
CTAGAAAATGAAATAGACATAAGGTTCCATACGCATGAGAGGTGTTAAATATTACCAGTA
GAAGCAGGAAACCTATGAGTAACAACTGTTTAAGACACCAGCGGCAGTAGTATCGTCTCG
ACTAAAGTTTTAAAACGGCCTAGCCGAGCTATAGGAAGGACGTCAAGTCCATTGACTACG
AGTGAAATACCAAAGTGGGCAACCGCCGCGACGCTGATAACGGAGGGAACGAAACGTCGG
AATCTCGGAGGCGCCTGTACTAATAGTACGCAAGGATATGCTGGGGTTGAACTTGGGAAC
ATGGGATAAGTTCCTACAGTAACATGTACATATATCAGGGCAAAAGGACGGAGGCAGCCG
ATCAGTAGAACTTAATAAAGCCATTGGGATGAGGTGGATGGAGTCGTTAACGGCGAGCAA
CCCACAGATGCACTTGGGGTCGCCAAGGGGTATTCCGACGCCAAGCTTCATATCGGTATT
ATGGCGACGACACCCTAGCATTGGAACTGAAGGCATTCATTCAGGCGAAGTTTGTGCGGT
TACAGCCTGTCTTAGAAGTTTTTAACAATAGGCGAGCCTAATAGTCCCGATCCGAGAACG
ATGTGTGTTGCTCGGAACTTCAGCACCAACATCTGACTAAAAAAAGTCCGGATTGCGGGT
CTGCGTCCTTACAAGTCTGCTAAAATTCAGGGTTGTGAGGTGCGAAAAAAAGCCTTAGGA
CAATTAACAAGGCCACAGGACCGAGATGAAACGGTGCTCTCGTAAAGCAGAAGCATTGGG
ACCAATTGATTTACGCCCCATTGTCGGTTGACGTTTGACTAAGTAGAGACATAAAATTCT
GACCTGGAAATCCTTAGCGCAGTGGTCCGGTAGTTACTAATATAGTAATAGCATTACAAG
TATAATTTAATACCCAGTTTACCTAGGCCGATCTTAACATACTTGAGAAGCACAGACAGT
TTCTAACGAGTTTCTAAGTCAATGGTTTCTCATCACTATTTATATTTTTGTTGCTTGGAA
GACGAAAACCATTAACCCATTTTTGCACACATAGACCTCAATCCATTAGTCACCGATAGA
GTAACTCGCGCCTGCGGTTAGCAGCGGGTACTGACAGGCAGCGGCTGAGGTAAGCTAAGT
GAATTCTAGTTTTCGGAGGAACTGATATAGTCTGATTTGATTGACGGAGGTCATACTGTT
TAACAGTTAAGTGAATCATCAAGGATGAGCATCATCATTGAATAGCCGGTACTCTCTAGA
TATATACACAAGAACTCTACTCCATAGCGTTAGAATTGATGCTCACGTATGGTTACGAAG
AGTTCTGACACATTGCGATGCATTAGCAATTATTCCAAGTTAGCTCAATATAGGAGGGGA
GTGGGCAAGGTGGGGGATACATGGGCACCTGAAGGACGTACCTAAGGAAAAGAAGTCTAG
GATAAAGAAGAAATAAACATATAGTGGCAATATGGGTGCTGTGTCAAAACGAGTCTAGGG
ATCTCGAAGTAATTTCAACCCGATACATCTATTTCTATAAGCATGCAGTCCGCTATAGTA
CCGTCGACCATGGAGCCCCAAACCTTGTATAATTAAGTGTCCGCTCAGATCTCCCGTAAG
CAATGTTCCTGTACCATAGGTGGGAAATGAGAATAGACTGGTAGTGTAATGAGTGAGTGC
GCCTATGGGAACACATTTATAATATACTTTCAGGTGCGTTTCCGCGCGACCTAAGAAGGC
TGCCTTTCTTTTGCTGCCAGGCACAAGGATGAGGAGCCATCTTGGCTCTGGGGTTAGCGT
GTCACGATAGCGTAAAATGGAAAAGTGACATAATAAAGATAGCAGTAACGGCGTGTGATG
ATTAATAGCTCAGTAGTACCCAGTGTTTGCTGATTAGCAAAGTTCGAGCGCCAATTATTA
TACAAGCGGGAATTACAGCGGGTGCCTAGGACCAGCGGGATTCGTTAGTATCGAAATGTG
CATTTTAGCGACTTTGGGTAGAGTCAGTCACTTAGAGGCGAAATTTTGCGGGGCTCAGAA
AAGGCATGAATACACCTCGAAAATAGAACGAAACCTCTGTCAGTATGAATTCATCATGTT
ACCACATCAGTATAAAGATGAGAACGACGCAGGGGCTTCCTAAACTTTTAATTCCACGTG
CATAGCTGACCCGGAGGCGGGGATAGGTTTAAATGCGAAGTCCCGACATGAGTTCGCCAA
TTGGAAGGAAAAGGTATAGGGACACCGTAGCCTGCGATATAAAAATTGGAAACTCCTCAA
CGCCGATTGCTTGAGATGGGAACTCTTGATAGAACGGGGCGCGAAGGGTGGGTAGACTGT
TCTAGAGTGTATTAAAACGAAGAAAGGCATGTGTGTTCAGTAATTAGGAAGCGGGTGCCA
AGCGCGGATTCTCGGTGTGTATCAAGCATAATACAGTAGTCAGGAAAATTGTAAAAAGTA
TGTGAACATACTGGGTGAAGACTCGTAAGTAGCACGAGCGTGTAGCAGCCTTTACAGAAT
TTATGAGAGGGCAGACTAATAAGAAATCGATGTAGATTCTTCTACTATGGGTACGAAGAC
CACTCAAAGTAGGTAAATCGTGACAATGCCCATCTTGGTATAATTTACCTTAAGATGATG
GAAAGAGGAAGATACCAGGTTACCAGGAGGAAACCGAGGCGGGTGAATTCAGTATCTGTT
GGCAAAATTGGGTTCGCGGATTAGATTGAATTTCTTGAAAGATATAATTACCGATGCAAG
GTATAAAGAATGTATATATATCCATGGTATTTGAGCATTAGTGATACTTGATTTGGTACT
AAGATAAGGCCATGGACATACGGGAACCGTATGCATGCCGTCAAACGTCTGGACTGAAGG
CACAGTGTGATATGTAAAAATTTCATAAAGTTAGGATGAGTAGTTTAGGCAAGATACATT
AGCATAAGGTTCAAACGAAACGCGGTGACCAGAAAGGTTGCGTCTCACTCTACGGATACA
CGAATTACAATATGCAAGTATAACGCGACTAGTTTAGGTACAGTATACAGAGAATTTCTA
GCGAGTTGGAAAGATCGATGAATGAAAGAACATCAGCTTCTAAGATGACGTAATGACCGA
TTCTAACTGTACGATGCGATATTGTTAAGTGTCGAAAAATAATAGAACATACAATGGAAG
AAAAACGGCACAAAAATGCCAGGACAAATAGCAAATAAAGAGTCTATCGCGCGAGGCATG
AGGGTTAAATAGGGCATCAAGACTAACAGGGTACAGAAGAGAACAGTGATAAAGTACATG
AGTTCAATAAGACAAGTCTCTAATATTTCTGATTTACATTGAAAGAAAGGAACAGTATTC
TATTTTATTAAGAATTCGACAAAAGTTTCTACGGGTATATTAAGATTTCATGAACCACTC
ATAGGGTCATCGACTAGTGATATAGGTGAGCGGTAAGTATCAAGAGGGGGAATTAGAGAA
CAGTGCGAATGTGGAAGCGGTGATTGTCGCAGATAGGTTTTTACCCGTCGCACAAAACTG
AGTGACGCGATTGTTTGATCTTGTGAGGCATTGTAGTGTAAGGAGGGAAAGCGGTTGACG
CTTTTTAAGTTCTTACAGACGACCAAATTTCAGGTAAACTTTCTTCATAGACGCATGAGC
ATCGGCTGGTAATGTCTCAAATCATCATACTAATGATTATAAATATTAGCAATCAAGTAT
GGCTTGGAAACTGGAATCGTGTATTAGCCATCGCATCCATCCATTGGCACTAAAGAGGCC
AGAATAAATTCTGGAACGACTTATACGCCTACAAATTGTCTATAGTAGGCTCAGGTTGCC
GTAAATGGTAGAATCGTGCCGGCTGGATGCTAACTCACTATTGAGAGGTGTACCACTAAT
TTTTAGGATTACTTGGATGTCTATTAACGACTATCAATGGGATTTATCGCGTGTTTCCAA
AAAAGTCTATTTAAGTTGGTGTATAGAGTGTTAAACATCTGCATATGGCGGTTATAAAGT
AGAAAAATTAAAGAGGAGAAAAGAAGGGATTTAATATGATCGGACAAATTACTTATAAGA
TCGATCGCCCACCATAAGGATTAAACTGTCTGGAAAGATTTGATTGAGACGATTTGCCAC
ACAAGTATAAAGGTATTTACTAATGTGAAACAATGAAGCGTTAGTCCGCAGGAAAAGTAC
GAAAACAGATAGAGAACTTTTTGCACTGATATCATTAGAGATTAATATCCGATGGTGAAG
CAGGCGAGAGTATTCTAGGCGTAACGGGTATGGATGGGGGTTTGCGCGCCGCACGCTAGA
AAGCTGCGCGCAAGGGTGTGGAATTTCATTGTGTAAGTATTAATCACTAATACACTTCAC
ACTAATTTCGTTAGCGTGTCTAGTCGGTAAGGGCCATGCGTCACTCTTGCTGTGCGATTT
GGGCCATATTTATCAACCCATAGAAGAGCGCTTGCTCATACTAAATGCCTCTGTGCGCAA
AGTCTTGTAAGAGGATGGTACAGTCTAATCTCATGCAACAGATAGGGAGATCGAAGGTAG
GTTAAAGAATTTATTGTGTAGGCTAGTAGATGCTCTAAAAGCGTGATGTAGGGGGTTTAG
AAGTGCAGAAGAAGAATACAGTTAATTTTTTAGAGGGTCCTCCGCCATGAATTTAGCAAT
TTTGACCACAGGCTCTAGCGCCAGCAGTTATTAATAGCTTTAAGGGGAGGACCTTCGGGA
ATTTAGATAGTAGAAATAGACTATGTATCCAGGGCAAGTCATCAGGACACAGATACTAGC
ACAGACGTAAGGTTGAGTAAGTAGTTTCTATAAGTTTTGGGGCCAAGAACATTGACAAAA
CCGTTAGTTACGTCGCCATAAAGGTCTACTGGGAGCCTATTAACGCATTTATAACTATGA
TAAGGGTAATGTGAATTCCCCTGAATAAATGGATCCGAGAAAGAAGTATAAGAGATGAAG
CGAAGTCAATAACGGCAATTAAAATGACTTATGAATAGATCGCATTGACTGACCATGAGG
CAAAATTCTAAACACTTAAAGGCGTGAATTTTAGGATCGCATCTTAAGAGGCATACTATC
TGTGGCGACATCAGTAATACCCGAATGAACCTTGAAGTAATGGTACAAGGCAATCTGGAG
CAAAAGCGTAAACTGTTGTGTTGACATAACCAGCTCAAAATCATGATAAAAATAGTTTTA
CGGAGCGGGTGATGGGCAGCAACGGACCAATTTAATCGAAGGGCTATAATACGGGAAAGG
CAATCAACGGATATATGAGCAGAACAAATGAGGCTAGGCACCGCGGGATAGCTATAGGGG
TATAATCATCATAACTGTACCTCATTTAGTGATTCTCCCCGTAAGACAGAACACGCAGCA
CGCTCAATAGTGATTCAAGTGGGCGGTTTTGTATGGCATACAGTCGCTTAACCGTATTGT
GGCTGATCGCACGCTAGTTGAGGTTCTAAATGAATTTAAAGATGCATAGTAGGCCACATG
CTCATTTAAATGGTAACTTTGTACTCAAATTTTGAAAGATTCTAGAAAAATGATACCGGC
TGCTCGGCACTGAGCAGAAGATACGACCACTGTTCCTAAAGATTACCATTAAGTAGTCCA
CAAAGATTATATAAAATTTCTTCAGCCACTGGCCTCTGTGTAACCTTGTTTGATTTACTA
TACCTTCCTATTTTCATGCCTTTGAACTGGGATTTGGAAGCCAGTGGACGAGGATTACTT
CTTAAAAGGATTTTCATGGGGAGCATCTCCATGTTTTCAAGTATAGTGAAATGTATGACT
GCCATAGAGTATGGAAGGGGAATAATTGGAACCTCGAACAATCTGAGCGGGGATGCCTCG
CCACTTGAATAAGAATAAATAATATGACTGTTACGCGTTCGGAATGTACCGCCGTCGGTG
GTAAACACAAGATTACGTGTAGGAACAACTAATAAGCGATATGAGGCGCAGGAGTTAAAC
GTAAATAATCCTTGACCTATTTCTATTGGTTGATCCTTAACTACTTGGCTTGTAAAAATG
GTTAATTAAAGGTATCGCATACTCCGACAGCTCAAGCATGTCGTTAGGATCGGATAGTGT
CGATTGATCAAGTGAATTCTTTCCGAGTGCAAATTACTGGAACGAGGCAGGAGCTTATTT
GTCCAGGAGGGTACGCAGATATTGAAACGCCACCATAGTACCAAGATCTTCCCGTAATAC
AGCATCAATGGACTCCCAACAACGCATAATCTACATAGCATGGATAATCTCAAACGGAAG
AATTAAACAAGAACAACTACTATGGATAAACAGAGTTCCAGACTTAAGGGTATCATGAAT
TAGCTGCACCAAACAATCAAATAGTACGCTGCAATTTCCAGTAGGGTCGGTCATACAGCG
TGGCTAATCTTAAATGATCTGATCGTGAAACGGACCAAGGAATTGTCCCCGGAGGGGAGG
ACTAAGCCCGATGGAAGCGACGAAATGAGATCAGTATGCTTGATCTATTACAAGTTTAAA
TCGTGGACAAATTAGCAGCTGGAATCTTTGTGGGTTAGACTCTAACCTTAGCTGAATGTA
TATGCTAATGGTAGGGGAACACTGCGGAGATCAATTGAACTAACAAAACATTGTAAGGTA
TGGTAAGATGACATACATTTTATCTCGTAATACAGGGACAGATTATAGTAATAAGTCGCA
GTAGGACACCAGTAGATGTGGGGTTTATAACCCACGGTTGAGGGATTATTTCGGAAAAGA
TTTTTCTAGTGACATCGTTTAGTGATGTTAGGTACATTTAATTCTCTTCTTGAACTTAAC
AACACTTATAAAAGGAACCCTACAGCCTAGAAAGGTCATGCCTTTAACCTCATGTAGCGA
GAGGTCCGATTCATAGGTTTTATAGTTGAACGTTCTATAAGCCTCTAGACTTCCACTGTC
GGACTCTCTTATAGGTCCATTATTCGCGACCATTATCGCGACAGCGCGATACAAGACTTG
CGAAAGCGGTGTAATAATGAGTTCCGGCGACTTTTGAACACCTAAGATTGAGTCTAATAT
TTTTAGCGCCATACGTCCAATGCGGCTTAAAATAACGGGCGAGTGGCTAATTAAATCGCA
ATTCTGTAGAGCCGTGGATGACAGGCTCGTTTCAATTGCACGTCGTCATAGCCGGCATTC
GTAAAGAATGAATTTATTGTGGCGATGTCAGGCGTGGACTGAAAAGACAGCGAGGAATGC
CTACAGATACTGATGCCGAGGATTAAATAAGGTCATAGCAGTGGCAAACACGATGTCTCC
TAAGCAAACTTCCCTAAGCATATAACGGCATTGTCACTTCTGTACCTCCCTGAACGACTC
AAGAATCGTGTGAGATCAATTCATGAAGAATCAGATGGTTAAAATCGGGCAAGAACCGGT
GTTCAGCACTTTAAGTGATTGATAAGACACAACGCAAATTTTACGTCTCTATAGAACGAT
TAACGAGTAGGTAGTAGATGGTATGTCGGAATCAGGTACGTCTAAAAGCAAAAGAGGAAT
TGATAACCCGACAACCGGTGAATGGAAGTCTCATAATTGAAGGCCTAAACTAGGCCCGCG
CACATCACCGTTAACTTGTTGCATTGTGATAGGAAGTTTACTACACTAATAATCAGTGGC
TAGTATCGGAACAACGCCAACTAGAATTCAACATTTCATGGAAGTGTAGAAACCTTTAAC
GGTTCTTCCTTCCTCATTAATTTGTACAGCGGGTGTTAAGCACTGCACTAAACTGCGCCT
GAGCAGAAACAGATATCTCAGTTGTATACGACTACGGGTAAAGTCCATCCTATACACCGA
ACATACACCAGGATGTGTGTCGATAGTGTGGGTATTTAGGACTAGACGCAACCGGGTAGC
ATTATACCACCCAAAAGTGACGTAACCAGAGGCAAGAGGGTTACTGGGACAAGATTGTAT
AGGTGGGAACTGGGGGGTTATCTCAAGTAGTCGGGTGCCAGTGATCTAATCTAAGTAAAC
GTAAGACGACTGTGTTAGCGGAAACATGACAAAGCGACAATGACTAATTACCCTTATCTT
TCACACATAAAGTCACCAGAGACCCCCCCCCGGTCTTACAAGAAAAGAAAGTTTTCTAAA
TCATAAAATAGGTGGATAGTAGATCATGATCTCGACAATTCAAAAAACTTACTTCACCAT
CGATAATGAATGGATACATAAAGTTATAGTGGCTAGGCGACACAAACTTAGTATGTAGTA
TGTCGACCACAGCAAATGAATTTCTCGGTTTGTCGTTGAGAACCTGATTTTGAGACAGGG
AAGCATTATGAGTGAAGGTCAGCCGCTGTTATGCCTGGTGATCATCCATAATCATCGAAA
ATCAATTGGTGTAGCCTCTATAAATTGTTACTAACATAGTGTATCGGCCTGCACTTTGTA
ATGACTCAATAATAATGTACAGTATTTATACGATCAATTGAGCACCTTTGAGGGGATAAG
GAGTCCTGACTCCTGATAAATCCCCGTTATCATCCTAAATGTGAAATTGGAAATTAAGCT
AAAAGGTTATGGTGAACCAGGCGACAGAAATAAATACTTTACATCACCAATTACGTCCAA
TTGTAAAATATTTATATCTATCTTCCGAAGTCAAGTTCGTTTCACTATGTAAAATTTGTA
CTGAAGTACGGTCGGTCATGCGACAACCGTGAGTTAACATTTATACATCTTTTGCTAGCG
TAAATAATCAACAATATGATGGAAATTTACATACTCTCACAATTAGATTTTATCCGGGCC
AATGACCCTGAGATAAGACGGTCAGTGTACATAATAGTAGGTCTTCTACGGGGGCACTAG
TGTTCTCGGGCCCAGGAGAAGTTGCACACAATGCATTATATCTGAGGCCATCAGTAACTA
GCCGTATATGTGCGACATAAGGTGAGCAATAGAGTTAGACTATGCTGCGCTTTAGTGGGT
TAAGCAACATGCCTGTCAAGGCTGCCGCGTTGGGCTCAAAGCAGTGAAAGTATTGCTTAG
TTGAAGGTGTAGGGGATGCAATGCACGGCGGGATAACGTGTGCCAGGGACAACTAGGAGA
CCGCCTTTATCACCGCGTCAGACGAGTAGGAATGCGAGGCGGTCTCGGTAATGGCCTTTA
AGAACGTATGCGTCAGTCAACAGAGCGCGCGTACTTGGAAAACACTAATCTGCAAGGGTG
CTTATCCGAAGGTAGATATGGCAAGAAAAATAAACTAGATGCGGTCCCATTTCTATCTGT
AATGGAGGCGCGCAATTCCAAACTGCACGCTTACAGGAAATTTAAAAAACTCGCCAAGAG
TAAGACAACAAGCCGTTCTATTTGGATAAGACCGCGGTGAAAGCATGCACGGTACCTACA
ACAACAAGTGCAGCAGCCTGATGGAAGTACGTTTATCGAATGAGATTTTACTACAAGGGA
ACGTGCCTGCTAATACGTACCTAAGAGGATTGGCCTGAAAGAACTCCTTAAAAATTACGG
GTCTTGACCGAGGCAGTTGAGTGGCGAATAAGTTTAATACTCGACTTCGTAGAGGAAACT
GTATACATTCAGTTTTATCGATTTTTCTCATGTTATGGTGGTTGTGTCTTTCTTTTATTT
GTTGTTGACCTTCAATTCCTATTCATTGTATAACATCTCGTAGTTATCGGCTATTTCACA
AATTAAAGAAGCGGTGTATTGGTCGCAGTCATTCTACAGGGTTAGGTACAGGGATGATAA
CTCCTATGAAAGAATCCTAAAAATTCACTTGCAGTACCGGTCCAAACACCTCACTATCGC
GAACGATAGTCTTTTATGATACAGGGTAGAATATTGGCTACTTAATCCTTCGGAAACAGT
AGATGGCCCATATCGGGGTAAAAAATTATCTTACAATTGCTTAACAAAGTCGGAATCATT
AGGGCACGGTAGGTGAGATGGGATAAGTCATCGATTTGAATTTAAACTACAATGGGAGAC
AATAGTAACCATGATATGATACCCATCAGTAATGGTCCTGCGAACTGCGGATCGGGCCGT
AGGCTGAAATATTACGAAATTAAATTTTTATAATCATATACAGCATGGGTAAACCTTTCC
CACCCAAGGTTTCCCATTAATTAGGTAGCGTATGTATATGTTCTTTTTGAATAAGGAATA
CGGATCACTAGCATGGAGTCTGTTTAGTCACGTGCGGATGATTTACTCTTCGTATGGCAT
GATCCGACACGCTCGCCTAGTTGATGTTTGTAGGTCTTTATTGGCGGCAATATAGGATAT
GATGAAGAGCCAAGAATGTCTCCACTGAGGTTCTAAAGCGGGTGGATTAAGGTTGTTGTT
AATAAACGGAAAACCTAGGTAGATCTCAGTATCTATAAAAACCATTATTATATATAGCTT
TATCACAATACGGGCTTTATGGTTGATTGTGTAGACAGTGAGCGAAACTTACTGTGTTTA
AAAACTCCGGGATTTTTTCCGATACATTATTATTTTATTGAGGATTATACTTATGTGGAG
CAAGTTGAGACTCGTGGTCTATTTCCGTCTAGTGACGAGTCTGTAAGAAGAATGAGAGCA
AGTGTCAGAGTTATCGTTCGGGTTTAAGAAAACTTACAACCCGATAGATTAGAGACATTA
CTCCAAGGATGTGTTACGACGCATGGCCTTAAGTTAAGCGATCGCATCCGTATATGCGAA
AGAGCGATTAGCCAAAACTCTATTCGTTTATCACATACAGGACAATGATAGTTGGACGTA
CATTTGGATAGCGGAATGTGCGCTGTTTGCGACCTAGTGAAGTTTTGTCACCGTTCGATG
ATTGGATGATCGAGTGCTAAATCTAAATGGGTGGTAAGTTGCAATTTATAGGCAAAGGAT
AAAGGGAATGTGCTAAATCACGGATATGTAATCGCATACCAGATAGTAAAAGCATATAGA
CGATTGACTTGGGTCATACTGGCATGAACATGACTATGAGAAGTAAAGGAACTAGCTATA
TTAGACGGCATAATTTATCGTTGCAAAGTGTTTTAGGAATGGATTGCCCTCCGTCTGCCC
CACGAACTTAGCCATAGCCATTTAGTGATGCGAGGCTAGTTAGGAGCACACGACATTCGG
AACAGATTCCGTTTTTTCTATACATCAGCCCCTAATGATGCAGATAACCTTACTTGGACG
CCAAAGTTCAGACATAACCACATTATAGTAAAGCGTTGGAGGATCTAGTGCAAGGAACAA
TCTCCTAAAGAATTAGAGATTATGGAACAATACTTGATCACTTACTAAATGAAACGACAT
AGATTAAGACTGAAGACGGGACAGACAATTAGTCAAAGAATCTATCTCAAGACGTAATGA
TAACCGTTTTAAATGTAGACGGCAATTCTGAGTATCTAGACGATTCCTCGGATAAATGAA
GAAAGCGATAGTAGGTTTTCCAGTTGAAGTAGACTTTAATCCGACTAGTTAATTATGCGC
AGTACTAACCCGCCAACCTAATTAGATGATAATTAAGCGTATGGAATGAGATTCAAAGAT
TTTTCATACCAAGGATTTATTGGCGGGTTCATAGAGTCGACCAAGCCCATATATCCAAAC
TATATTACGTTGCTCCAATGCACTTATCTGAACGGTAGCATTTCCCTAAAAGTGATTATA
AAAGCTGCTATCCCTGTAGGATAACTTAGTTAAGTGATGCTAACGTTATGTTCTAATCAG
GTATGGCGGGTCCATACCCTCAACAAAAAGTATACTTATGCAGTTGAGCGCGAACAAAGA
AATGGCGTGACCGTACTCCATTCCTCGCCTACAAGGGACGTACCTAGTAATAAGTGATCT
CCTGAGATTGGATTTATAGTAATTGCAACCCCGGTAACATTAAGTAAAGTAATAACAGAT
TTACGTCATTTCTGGAATGCATTCGGTCGTGAAGACTGCTCTATACGAATTAAAGTGAAA
ATGAACTTATCGGATGTTTAGATACAAGGACGATGATAGTAAAAAATTCAACATTGTACT
TAATAGGTACACCAATCATTTACAGGGGAAAACGATAAAAGGAGTTACTCTAATGCGGTG
TGAGATTAGAAATAAGATGAAACCAGTTAAGAGGTCCAGCCTAGAACTACCATGCGTAGT
GAAAGAAAAATGTCATATTTGTTAATTAACGCGTGTAGCTCACTGGCTCGGGAAGAACAA
GTTGGTTATTATGTATAGTTAAGGTAATTCTTAATAAGTGGTCATGGCAGAAACTAGCTA
TAAGATAAAACTTAGAGATCATTTACTGATAAGGACATGCAACTTAAATGATTCATTAGA
TTTCCCTTTAGGTCTAAGACTTCTCCTTGAGAGGGTGAGGCAAGCGGAGTACGCAAATGG
TGGGAACATATAATGCTAAGTTAGTGGAATTACACTTAAGTATTTATTACTTAATGACCA
ATGATCACGTAACGGATAGCTAGAAATAGACAACAAGTATACACAGTAACCGGATCAAGG
GCAAACTAGATTAATGTCTAAGAGGAAAAACCTATAGACCGGACTAGACCCTTTGTTTGA
ATTTAAACATATTATAGTTAACTGTAAACTTCGGTGAATTAACCCGGGGACGGATATTCC
TAATTGTGTATTTTACGGTAATAATAGTAGAATTAGCAATTAGATCAATTGCTCTCAGGA
TCTATCTAAATCATATATGTAAACGTGATAAAAGTGCAGCCTCATGGGCGGTGTACGTAA
ATAATAATATCTAATATAATAGGCTCATTATCGTCCCTACAACGGATCGCACTTACTGGT
GCCTTTCTAAGCTGTTATTACTACTATAGTCCACCACCTATCAGCCTTCTCTCACATATA
TATCATCCTTCGTATGGGTATAATGACATTAATGTCTACCCTAGTTCAAAGGAGCAATAC
TAGTAAGTATACACCAGTAACCAGCGTCATACAGATTCCAGGTGGATGCATTCTTACCCA
AGAGACTGTATAGTAGCAACCAATATATTTTAACGTGTATCATGCCGCCCGAATTTGAGG
TTACATTCCTAAAGCACTATCAAAATAGTTGCAGCGCCTCCCATCAGCTTATAATGTCAT
CCAACAACAATGCACGGGGATTTTCTGGCCGTCTTTATTTAAGAGGTCTGCTTGACTCTC
TTCTTTTTTTCGCCTCAGCCACCCTACTAACGTCTTATCAGTAGGTATCAAGTTACTCCT
CGGGGTAGGCGTGTTATAATTGGCCGTTGGTTCACAAGGCCAGAACGCACACATCGACAC
CATATCACGCCACCTAACTTATCGGCCAAACACCCTCTTAATGAAGTTTATTGCCAGTGC
AAGGACAGCCCAGTGCTTAATCTGTTATCGCTATAATAGGTAGTGATTATTTACCTATTT
TTCTGCTAGCGAAAGGGGGGAGGACCTATAGGATCCTTCGAAATTTAACGTCACGTTGAC
ACTGCTTTAGTGTAAGAAGGAAAACCGAAGCTTAGGATTACGAGGTGTTCTAGGTATTCT
GAAGGTTGACCTGAGCATACAGGCAATGATTTTCAATACCGCACCTTAATATTCGCTAAT
TTCAGATTAGATTGAAGACTGACTGGAGTCCTATTAGAAACTAAATACGTGGATACACGA
GAAATCTATGGCTATCTAAAGATCTAAAACAATAGTAAGAGCTGTAAAGTTGTTTGCAGT
AAAAGATTTGGGGAGAGTAGTGAGGGGGAATTATGAAGCGGGTATTTGAAACATGAGGAG
ATGTCGGTTGGCTAATAGAAACTTATAACTACGTTTCGCCTTGCGAACCTGTTATATAGA
AGAAAGATTTAATTTAAGGTATATACGGTTTTTACATTAGGAGCAACGGGGTACGCACTC
AAAGGTTAGGACAATGGACATGTTCGCTTCTGTCGTCCGTGGTCTCTGTGAAAATACTTG
TAATTTGGTGTATCGCGCAAGAGCTAGGCTAAGCGGAGTCAGTTTGAGCGACGAACAATT
AAGCTTAAATCGAGTAACCGGGCATCTATGAATTCAGTAGGTGAAAGATATAGAAGTGCT
CTTATAGAGATAGTAGGTTTGTGTTTGAATTTGTTTATGTGAGTATACTTTGTATAGGCG
AATAAACATCCAAGGGAAGTAGTATCACGTTCGAAATTAGGGAGGCTTTAATGCTCGTAT
AATGGTATGGCGTATATTGTAGATAGACTTGGTCAGTCAATATTGAGCTCATATGATTGC
ATTAGATATACCCTGGATTCTCCTAGGTTTACACTTAACGGGTCGACTATTAATAATCAG
GCGAAGCTTTCAATAAAGCAAAAAGTAGGTGGGCTGGTGCGCTGTCAGTAGAACGGAATG
GTTGGTGGTCACTTTTTAAAACATACGCTTACTATTCCCGCAGATATGGCGTACCGGTTA
TTTCTTTTAATTATGCTGTTGAGATCTTGTTCTTTTAAGCGTCGTCACGAGTTTAGCACT
GACGGTGGTTATCACCGCATCGTAAGAGTATTCAAATTCGATAAACGCCTTTCATAATCA
TGGTCACCATTCTATAGAAGACGTTGTTCACATTTTCTACTGTCAGTTGACGGATGACAA
GAATGAAACTTACACGGACGCGGAGCGAGGGGGTGATGAGATTTATGGAGGCCGGATGCT
TGGAGACGTTCGAGCTGACGATATTATCTTCTGGGAAAGACAGGAGATATATAACACAAT
GCAAGATAGCTCCTTCTGAATTCACACAAGAAGTAAGTGAGTGTGCCTCGTACCTTGTTA
ATCTCCTTTCGGAATGTATTGAGAGATATGCGGGTACTCAATTGTGGCGATTATCAATTG
TGTCATTAGAATTCGACCCAATGAAGCCGACACGCGAAGAGGTCCAGATGCTTGCCAAAC
CAAATTTGAACTGGTAAATTTCTAGAGCAAGAACGTCTAATAGCCGACAGAATAATCTGA
CCAGGATGGTATAGATTTCGCTAATATACATATCTGCATAAGTGGGTACAACGCATATAC
CAACTATCCGTCCTGGTATGGGGCGGAATGCGACCCTTATTCGGCCACTTGACCATACCA
ATACGATACCAGTGTCTAGTAGGTGGAAGGCGCAGTAAGGAATGGCCGATAAACTCCGAT
ATAGAAAGTAGCCATCCATATATAATATAAATAAGCACAATGACTTTATAAGCTAATCAC
CTGTCGCTTGTCAATTGGAGTACGTGTGCGTAACTCAAAGTTTTGATTCATTCTCTAGGG
ATTTAACTAGACTAGTTATGGTACTGGGCTTGACGACATTATCGCCTTGATATCATCTCT
TACCCCGTGGTCTTGTACATCTGCCATGCCGTGAAGTTGAGCAAAGAACGGCAAACCGAA
GCAGGTAATAGATCAGTGACGTAGATAATCAGGAGAATAATTATTAGATGACTACATACA
AGATGGAGAAAAAAGTCATTTTGCCCCTGAAAACCAGCGCGAAGCGGTGTCATGGTCAGT
TGGAGCAACAAGCTACCTTGAAATGCACGCTTCTAACATGTTATTAGTTCTATAGATTGA
AGAGGAATACGCAACTCGCGTAAGTACACCTCTGTTTTGTTGTAAATATAAGTAGATCGT
CACGTTATCATTGGTAACTCATTAAGCTTCGATATTCTGCAGCATGTACAAGCAGTTTAG
TGTATGCCAGTGTTGGCTTCATTATTTTAAACGTAGGTCTCTTTGGGATCGTTGTAGGTG
TTGTCATTAGCCTAAAGTCGTTTATTCCACTATTGTGGTCGATGCAACTCAACTTGCATT
TACACTTCTGGTTAAATTGGGGGCTAGGATCCCTGTCCGTCCGCAGTAGTTCAGTGACTG
GCAAATGACGATTTACAAGGTATGAAGTTACTGAGGGCTTCTTCATCTTAGTAGGTCGTT
GCGGTTAGTAGGATAAACGCAAGTAGATGGTCCACAATAATATCTTTGCAACGCCGTAGG
GTCCTCGTAACAAGGGTAGGTGTGATTTAATGTTCGAGAAATTCGACAAAGGCAAATATT
ACTGTGACTGATAGGAATTTTGTGTTAGTACTGGTCACATCCGATTCTGCGTGTAATTAC
GAGAGGTTTCATTGAGAGGTGTTACTGACTTCTCTAATCAAAAGACGATCTGAAATTATC
ACATACAGGCGAGAAACTCACTGGTTCCTGTAGATAAGACTTGGCGAAATACCGTCTTTT
TGGTTAGTATAAATTCACTAAAATTAAAAGGTTCTGGACAAGTCGTGAAAATACTTTGCT
TGGAAGCTTAGCTTACTATCAGAATCCAGAGTGACATGTCTCATCCTCACAATATTACGA
TTGCTACGCTTCACTATAAGCTGGGGAGCTTTGTACCATTCCTATTAAAACGGCGTACGG
GGAAGAGGTTGAATGGCAGTTCTGAAACATACAACAGCAAAAATACGTTCGGATATTATC
TTCGGGAGGGTGGATGTACCGCATCATTGGCACGGAATCTTTTAGATAGTGATTCTAGAG
TTCAGACACATTCGTCTTTTGTACCTCAGTGGGATAGTGGCCTGATAAAGTACTCTATTC
TCTTCATACTTTGGTAGCCTTGGAAAATGGTTCACTTGGAGCTGGAGTGTGACATGTCCA
TTGGTCTGCACAATATGTACGCAGCCCAATAAAAACATGAGATAGTCGAAGGGTTAATAC
GTTCTAAACCGTAGAAATGTTGGATCGGACTGCACTTACAGTAAGGTCAATTTACCTAGC
ACTTGAACTAGAGATATTACCAACACTAGAATACTCGTCACGGTAAGGCTGCAGCACGGT
ATAATCTCAATCCCGAATAGAACCGCACAAAGAGAAAAACCAGGACCAATTACGCGCATC
GTGGGTTTGAGTCCGTGGCCGTACTTATACGGTGTTGCTTTCTTTACGTGTTTCGCTTGT
GCTATTACTGCAAAAGGACGCCTTCTTTGAACCTGCCTAGTTCATGAGCTGCCCGTAGTT
CGTGTGGAGAACCCTTGCGTCCGGTTATTTGATGCATTTGATCTAATGCGGGTTATGTAT
GTTGAGCTGGTGGGAGCAACTCAACGCTAGGGACGTCCGTTTTGAGGGTACACTTCGGGT
ATTGGGTTAAGACAGCAGTGGAGAACGCAGATCTAGGAATTTGATTTTTGATACTTTTGG
AATCCAAGTAACGTAAAGCTGTAATTTTCCCTAGAATCTCACATTAGTATGGAAAAGAAC
AAAAAATTATTGCACAATTAGTCTGTAATGTGTTACAATCTAAGCTGTATCTATAATGAG
TGGAACAAGCCATGAGGCTAAATAGTGGAGAATATTTAGGATCATAGATGAGGAGAAGCA
ACCCAGGTTTTAACTGCATAGTTTTGGGCATAGGTGTGACAAACGTTAGCAGCAGAACCA
GAGAACCACGAAAGTCATGAAGGAAAAATTGGAAGCGGAGCCAGCCTCTTTTGATTGATC
CCTATCCCCATCAATCGGCCATCCCCCAGTATCGCTGCAGCCTGTTGAATATGGACACTC
AAGACGTAAGGGTAGTCGATTACGTTCTGCTGAGTTGGTTAGCATTGATAGGTGATAATA
TGTAATTGCGATTTTTAGAAGTTAATCATAGCAGACACTCAAGGATCACCTATCCCTGGG
AGCCATGTCAAGCGGGGTGATATGGTAAACGCTGGGCAAAAGCAAATAGCGCGGGGAAAC
AACCCACAGATCCGGGCGGCAAAATATAGTGAGTGTAAGAAAAGTAAAAACATTATAAAT
TAGATGATACGGCTCACTTTTATATTTATACATAAAACTGGTCGGCACCCGAACGGAGGT
TTACTTTCCATGTAGTTGCAGCTTGATATGCATAAAGTCTTAATAATTGGAGGCGGGACG
GGTGGAGCTTCCGGGGGGGGCTAAGATTGTCAACTCGTATCGCTTGCTGATTTTTCGTTT
AAGTAAAATGGAACGAGGCGAATTGGAGGGGGGTATGCCGCTAAGTGTTTGGACTATAGG
TCTACTTAGAAAAATATATAGACATGCATTCAGTGGTGTCCAATTGATTTACTATAGAGT
CAGAGTGGGTAACGCATTTCGGCACTGGTTAGGTCCGTATAAGCTTCTATAGATAAAACG
GTAAATAGAATCACGAATGCACGATTAAGGAGACACATCGTAGAAACGAGGTATAAAATT
TGAAACTTAACGAAACAGACTGAAGGTCACACTAGAGTCTCTGGGCAAGTCTGTCTAGTC
CGATGATCGAGAAAGGCAACGGACGAAGCCAAGGTGATAAGGATTTTCGGTGTATGAAGG
ATCCATCTGCAAGATAGACAGTCAGGAATTTTATTACGCAATCAAATAAACCATGAAGTA
TAGGAATTAATAATAGTTCTGTTTGAAGTACGAATATAGTTAACTACTGCGTCGCGTGCA
TGCTCCGGTCTTGTATGCTGGGAGTTGCCCAAGGCGTACCAGATCTACGCTACTTCTTTA
ATTCCTATTTATCGGGAACGGTTGCGTCCGTGAATCACCATGCGTAAGTTGTTTCTCGCT
CAACTGGGAAGATCATTTCTAAGCCTCAGTTCAAAATTGGGTATTTTGAAGGAAAAACAC
TTTTACATGATGAAAGGACTCGTTAAGATATTGCAGTATGGGAAGACTGAAGAAAGTAAG
AATCGCCTTTGTAAATTTACGTTGTGGACCAAACCCGGGAGATGACCTCCAGAATAGCTA
GACCCCTTAGGTTAGGTGAACCCGCACGGAACCGTGAGGAGTTAAAAGTGGGACACGTAT
GGCAATAGATACGTTTTATGTAGCCACCAGCCAAGCTCTAGGCGCAATTGCACCGGTTCT
TAATTCGAAACAATCCAAAAGTCCTATTCTCACGTACAGTTTTGAGCAGCCCGTACCGAG
GGGCTGTATGCTCCCTGCTGGAAGCACCAACGCTCATCTTTTAGACTAATCATGTTCTCA
AGTCACCCTTCTGTGGAAAGGCAGCGAGGTAAATTTGCCATTGTCGGTCTATTGAGGAGA
ATTCCGAATAAAAGAGGAGCAATACTCTCTCAGACAAACGGAGAACCACTTCGCCGCCCT
CCGTAAAAGTATCCGCTATGAATCAGTTGCATCTAGATTCGAGAAGATATGTGCATTCAC
AGAACAAAAGGACTCGTAGAATAGACGATTGAGCAAATTACTGCCCCAATAAACGCCATT
CTCTTCATGGAAATAGTGTGGTAAGCGCATCGGGGGAATAGAACAATAGGGAGAAGATAA
ATAAATACGGCTCAGGTGATTGAAACATAAGGATATGAAGGATAAGGCATACGGTGAATC
CTATACATTGGTATAAAGTTGAAGGCATCCAATTCCTGAGTGCACGCTTATACTCGGTGT
ACACACTTATAACGACCTCTTGCAGTTAGGCATACGTTAAGTTGTAACTTCTTGTTCTTT
TAGTTAACCGGGTAGGGCAGTTAAGTTGTTTAGTTGGTACTCATCAGTAATCCTAATATT
TTTAGGTGCGCTAATCCCGCTGCTTCTCCAATGTGCACTTAAGAAATACCACTTTGGATT
GTATCTATTAGTGACATCTTTGCGAGGCTCGTGGTTTAGTTATACGTGCGTAAGCTATTA
AACGCCATGAAAACCTCTCCTCGAAGGCGCTGATGGTATATCTTTAAGAGTAACTTTAAG
TGGAATAAGGTGTTAGAAAGCCTTATGGTGTATTAGTTTAGGTGAGGAAATTCTATAGAT
ACTAGCTGTTAATCAAGTATCACTTATACTATGCTAGCTAAAATTTAATATGAGTCGCGG
CCGCTTGCCAATACCGTCGAACAAGTCTTCACGTTATCTAGATCTATACGTATGCTACAA
TCGTTTGAAGCATTTACGAGGCATTGAGTTGTTATGTTTCAAAGCTAGTTGAAGGCTTAT
CTCTAGTTAGGCAAAAAGGCTCTATCTTGGAGTACTGAAAAAGGATTAGGGACAAAGGCA
TGAGCTGAAAGTGATGTGCAGGCGAGTAGATCACCGTACATTAAAGCTCTCATCGTTAGA
GCTCATGTCGGCTAAAGTACTATCGGGTGCCAAGTTATTATAAGGGGTTATAATTTTAAA
CGTTGACATACTAACGGGCGTAAGATATGAAATGTATGGTTGTCGGAAGGAGCACATTGA
GAAGGCAGGATAGGACTAGTCAAAGTCCGACACGATGTACAGCAGCGTAGTGAAGGAAGG
GCGGCGATATTATATAGTAACTACATTATCGATAGTCAGTTGGAGACTGCCTATGTAATA
CTAAGGTAAGTTTGTAGGGTGTAACTATACAGCGAACCTTAGCTGCCATCAAGGTATGTG
ATAACAGAGTAGGGACATAGCGCTAGAAGAAACGTGCCGATGAAGGTTGGTAAACATGAA
AAGAGTACGGGTGAACTCAAGATTAAAGTTATCAAGGTGAAATTGGACTTATAGAAAAGA
TATGATATCGATCATACTGAAAAAAGAGCACTGGAGCGGAAAAGCGACGATATAGTGGTT
AGAGGGATATGGTGAACAGCGACGGATCGCGTTTCCCAGAGAAATGACAAGGGTTTAGTG
TGGCGGCCATGGATCAAAATTACTCATAAGTATTGGTCCTAAGTATGAATACGATGTAAC
TGAATGTTGGTCCAGAACTATATTAGCGTTCGTAGAATAGCCATACGTAGGGGCGATTCT
AACAAGATAAAGTCTCGAAATATGGTACGATAGATTAAGCTGAGCTATGCCCACCCCTTG
CTAGCAGACGTGTCGCCTTTTACGATGGTTGGAAAGTTAGGGGAAACTGTTGCCGGCTCC
GCCGAGTTGCGAGTTTAAATAATGAGAGGCCTGGAAAGTAGAAACACTATTGAACAGAGG
TGCTGAACAAGGTAACAAATCCGGTACGTAACCCAACAGATCATAACTTGGTATCGAGCT
AGCCACCGGCAGGAAAGAGCGATCGCTAAGTAACAGGCTGAAGCATTTTTTTTTCGTCGG
TGATTTCTTATATTCTGTGCTGCTCTTCCGGAAAATGTATAGGCGGCTACAGGTTCGTAT
TGTGGTCTGATCGCATAGTACACAGCGATGCAACGAGAAGTTATGAAAGGAGAAGCTTCC
GCGATAGTGGGAAAGTCAGGAATGTTTTTCGTTCATTATTCTCTGCTCAGATCTAAAGAT
CTAATCCTTTTGGTTGACTTAGGGAAACAGCAGGACTTCACTGTAATGTTTTACCGCCTA
AGGTCATCTTTCTATATCAAAATTGGTAAACCTCTAGTTGATTGACGCCTTACGACTAAT
AACTTTGATAATTCGTTAACATCTTCTTCATACCCATCAACGTAGTAAATATAGAGATGG
AGGATTGAGGTAAGTCACAGAAACAGTTAGCAACACCCCAGACTTCAGATAGAAGATTCA
GGCAGCGGCGGCGAGTAATACGCAGAGTCACTGGGGAGTATAATGCACGATATTAGAAGT
AGCTTCCTTTAACGATGTAGTTGTAGAGGCTTCATAAAGTGGAGTATTCAAGTACCTCAG
ACCTGAATATGATACGGTAGTCGACTAACTTTTCCCTCGGGAGATTCCCCACATTTAGAT
CTTCACCAAGCATTGTTTTGTGTGGAATCTCACTTTTGCCATTGTACACATCGGAATCCG
ATAAGTCCTCGGGAGAGACTTTGTGATGATTAGCCTGCAATTGGAATCAAATCATTAAAG
TACATCGGAATCCTCTGTGGCGCGTGGTTTACCATGCGGCCGGTTAATCAGCATAGTATT
AGGAGAGGACTCTACAATGCTAAGCAATATAAAGATGATGAGTGTCCTAATTGAAAGAGC
GCAAAAAGTCCGAGAAATTGGAGTGGCTGTATGAACAGTAGCAGATTTCCTAATTAACAA
ATTTGCTGGATGTTTGTTGTCAGCGGCGAAAAGAAAGCCGATCGTCAAGCCTAGTAGATA
CGGTTGCTTATGAATCTGTGAAACTTCAGACAGTAGGGTCGCAAATCAAGTAGATTTCGG
TAAGAGGCAGATTCGGGAAATACACGACCATACAGCTAGGGTTACGGAAGCTTAGATAAG
CTATACCCAGGGTCAGGATACGTAAAGTCGATAGCGCCCTTGACGAGAAAGATCATAAAG
AGGGGAGTGTACATCAAGAAAGATACAAATATCCGCGTATGGCTCGATGAATCTATGCTA
TAGTACGATAACGGGATTAGCGGTCTTGACCAAAGTTGAGCAAATAATCTAAGATAAACG
TGACAAGTTTTGGTACGGACAAGAAGACTACGCTATGTTCGGAGGAAGCTAGAACCGATG
GGGATTTTGCAGAGTCACACAGTAATAACTTTCAGCACCCTATCGGTAGGTTAAGTTTAC
GAGGGACGAGAGGAACTTTATCCGTTATTGACAATATCGCCTTAAGATTTGTTTAACACA
TTTCGTGGTCGGGCAAGTACGAAAGTTAAGCTGAACATCCTTTCTAGGATTGCATCGAAT
ATATTTGCTCAACGCTTTCGCTGGTAATTCCACAGCTAGTCTTCCAGAAGAGTGTCCCTG
TACTATAACCTAGGGGAACTTCACGTGGATGCGGCTTGGGAGACATAGATTAGACATATA
GGTTAACTTTTGTTACATTCGTAATAGGTATATGGATGTAACAAAAAATATTTACTTATA
AATACGTGCATATAATATCTATCAGGCTCCCTCGATAAGCGGTAGTAATTTACCATCAAC
GGACATTACTAGAAGTCCCTATATTAAAACGATGATTAACTGATGTTATGACTAAGAAAG
AGATCAAGAAATGTTTAGCGTGATTGTGCGCGTCTCTGACTGTAGTTTAACTGGCGCCGG
AGGTGGAGGATGCAAATGTAGACGCTACAGCATACTAGGGCCAGGCAATGCGCATGAGAC
ACGTGAACCACTGAATCTTTGTTATTGGGACTGGTGCTGAGATAGCAACATGTGGACGCG
TGGTTTGAATATTGGGGAGGCGCCTTATGTGAAAGCAGGTGTATTCGATAGTAGAAATAT
AGGATTGGATGTATTCTGACTAAAAAAGGCTTCAAGTTCATTCGATTAGCTACAGAATAT
GTTGTTGTAGTTGGTTAAACTTGTTCCTTATTTGGTTCTGATTGGATCTAAGGTACTCAA
TTAATGGAAATATTAGCTGTATGGACCCCCAAGGCAATCGGCTCAACGTGTTACAAATAA
GGTTTTAGAAGATCAAGTCTAACAGATGAGTAATAAGTAACCTCTATTTGACTTAGAATA
ATACACGATGTATAAGAAATTCTTGGAAAAAGATGCTGATCAGAGAGAATAAGAATTATG
ATGATGCTGAACATGGATAGCTACAAGCATGTGGTGTTGTCTTCGGTATAACATTTAGGA
ACCACTAACTTGCATCTTTAAACACAAAGCCACCCAAAATACCCATATATTTGGTCTTCT
CTCTAATTTTTTGCATAAAACGGGATTTCCCTTGTACATACTAATTTAAATTACTACCGA
CCAATAGTATTGTCTTTAGTGACATATCCTCCGGCTCTGTTAGAAGTAAATAACTAATAG
AAATGTCAACTGTTAACGGACCTAAGCTGAAATTAATCTGAGAGCCCGTAGAAGTGATTT
TTAATACATACCAAGGATGTGCAATTTATTTCAAAACGTGTTTTTTATCTTAATTGACTG
ACGTGAGTGTACTTTCCTATTAAACAGGTAGAAATATGTCTTCTTGTGAGGAGGCGTTTA
GAGTACTTATTTAACGACAAAAGGTAGTATTGCTATGTAATCCGACACGTGAACATTCCC
AAAGTTTAGGGTCAACTGAAGTAATCATTTTATTTCGGTATAAGGACCCCCAGAAAGTGA
AATTCGGGTAAATAGAGGGAGAATGTGATCCTTGTGATTAAGCTAACAAGATTCTTTCCT
CGTGAACCCCGGAAGTGCTCATGGTCAAGCGCAATACTCGCGGAGATACCTCCCCTGTGT
GTTCGCCCGAGTCTCTTAGCAAGGTTGCTAAGATCGAGCATCATCATAAACAAGAAATCT
GGACTCGTGGGATCACAATTTTAATCTTAATACCAGAAATCTGACGTGTCATCCCATGCT
TAAATGTATGGCAATCATTGATCTTTTTCACGTGAAGCATCAATGGCAATTAGTGGGAAT
TATGATAACAGCCGATCAGATCAGATCTGAGTGCTGCAGCCGGCTATCGCATATGGAGGA
GCCTACTAATAGGTGTGGCTTCTGTGAACCATCTAAATTTGATATCCCCTAAAGATCCTA
CGATTAAACAGGGTGAAGCAATAATAATATCGCGGCACCGAAAGTATAATTCATTTGATG
GGTCGGGCAATTATCTAAGGCAATACATAGTCCGGTACGCCCAGACGAGGGAATGGTCTG
CAGAGAATGACTTGCCGAAATATCCAAACATCAGGCAGTAGAAGCGACAGTACGAGGTTA
ATAGGGGAATCTTATTGCATGACCACCCACTGCTAGCTAATGTAGAACTAGGAACCAAAG
GCGTATAGGCAAAGCAAGAGTAATTAAATCCTATGTTGAACTCACAATAGAAAGCAAAAT
GGTTGTTGGGTGGACGACTTGATAATGTTTGGAAACGTGAGGAGTGGTCTTAGTATCTTA
ATCCAATGATATAAAATACTTAGTGGCACAGGATCAACGTCGGCAGTTCAAAATCGGTTC
GGCAGTGAAATGGTATTATAGTGTATATCAGAAATTTAATGGCAATCTAATCCTAACCAT
CAATATACTTTGCTTGCGATTCTATTGGTAGCCGGACGTGTGTAACGAGGTTCGAAGCGA
GTCCGATAGTTTACTACTGTTTATATCTTTGCAAGATCGAACTTCTTACACGTGGATCTT
CTATGTCTAATAATATTATGTAAGAGGAGGTCAAGCAGTTAGAGCAAGACTGCGATGAAA
ATTGAATCTAATATTGAGTCAGGAAGGTGCCCGTACAGTTAAAGATTAAAGGAATACAGC
TATTAGTGCGTGTTCGAAAAGTGAGAAACAAAGCGCATTTGTTTGAAATCCGAAGATTCG
ATTCTAGTTACAAGCCAGCCATGGTTGTAAGTTTCAGGATGATTTTATCTTAATTCGCAC
ACGTTAGAAGTCATAAGGGAATCCTGCTTGGAAACGTGAAGTGAAAAGTGCAATGTAGTG
GGATCCAAAAAAAAGGTTGGAGACGAAAAGGTAGGGGCATATATTTTTAAGGTTCAATGC
CCGGCAAAAGGTCCTTTTGGTCAAGCGACATGGACATGATAGGAGGTTAGATTCTAGGAA
TCGGTAAGTGCTATTGGCACTGTGGTTCAGTAAACCAAATTCCTGGGGCAAGGGACGTTG
TACGAAGGGACCGAACACGCCGGGGTACTGGTCGAGCGCGTAAGAGAAGGTACATATTCA
GGACTGAGATAAGATATCACGCCAAAAGCGAATAGTAGCATTTCATTTGGTTACACTCTA
AAACACATCGAATTCCATTCTATTTCATGACGAGTTTCTAGAGGAAGAGACACCATTTTT
TATGGGATAGCACTACCAGCTTATAAAATCGGCTGTCTACCCCGAACGCGACTGCATTGA
AATGCTGAGTCAACTCCTAGTTGCTTAGGCAATCTGGAGGTGTACTGATGGAGTCCGTCT
GTGGAGTAAAAGAAATTAAGTGTTGAAGATTAGGCGAAGAAGAGTCTCTTTTAACTCTGA
TAATGATTCATAAACGTTTATATAATATTCATCACCGCAACACAGGCGATCGGTACATTG
GCGTTCGGGTGGTAGCGTGAAATTCTTGAACTTAAAGTACCGTTTGTGGAAAAGTACAAT
TGTTTTAGTGTTAATACTAAATAGGTAGGTCAAGAATGGGATGGAAAGGAATTAATGAAA
CGACGACCCGGCACGTATAACGGAGCAGAATTCACAAGATCAGTAGCTACCTATAGACAG
TGGTATTTAATTAGATAATGTGAAAAGAATTAGTTCGGTATGAGCTGTTAAGGAGCATGT
GATATTTATGATATGAGGGAGAGCTTGGCACAAATAATGGGTAGCAATGGCAAGCCATAC
AAAATGAATATTCCGGACTTTATAAGCTAAAAAAATAAAATAGTCAACAGGACAAGAAGA
GTCAAATGTACAGTCACCTTAAGTGAAGACTACCAAACAGACTTTAACTAACTAGCAAGC
CTGATAGGGTTTACTACTGCATAAATTTCTTAAAACGAAAGGGGTGATGATTTGTAGCGT
ACAGGTGCAGGAACCACTGAGAATGAGAAAACCAAGGACGCAGGACGTTGGATGACGCCT
GACCATGTTAAAAACTTCGAGAAGAGAATCCACATAATTATATGACGCTAAAATACACCG
AAGTTGGCGAGTTAGTACTAAGTCGTTAACAGGTTACAAGGTGAAATCATCTAGGAATAA
GGAAACGGTGGAAGGTGTGCTAAGTTAGAGTAAACGATCTGATGCAGGAAGCGAGTATTC
TCTGAACAGCAGTTGAAAAAGATGAGGTGACGTTCACGTGAAGTTAAAGGCAGCTCACAT
ATAAAAAAATAAATTATGGGAGTCTCTAGCATCAATCTGTATGTGAGATAAATAACGATG
GTTCAGCAATAAGTTATCTAGTCATAGATAGAAAGTGGATAAATAGGGAACTACGGCCTC
GTGACTTGATTATGTCATCGATGTTCGGAGAAAACAGCAGGGGGCGTCATATAGTTGGCA
GGAGTGGCAAGGACACACTATAAATTGAACGACTACCAAGGGACAGCGCAGATAAAAAAG
AACAAGAACTCTGTTGTGCAGTCAAGTAGGGAAGGGACGCCTAAGTGAACTAGCGCAAGT
AAAAAAGCATGTGCTACATTAAAATGGCGAAAAGAGACAGAGAGTAAGCTAAAAAGTACG
CAAGTCAAAAAGAAGGACACCGAAAAGATATTGACTGAGCAGACCCACGATTAAATTTTT
AGCATCTTTTTTCTTGTAAGTGACGATTCAGATTCACTGGTGGGAATCGGACTATGCAAT
TTCACTAGGTGAATATTGGACTCAGAGGACGACCAAAAGTTCGTAACTAGAGAGGGTTGG
TTTCCCTCATGTGTTGGCGTTATGTTAGTACCATCCGGAAACACAATGGTCTGAGTATTC
AATTTACGTGTTTACCTCGCGCGCTCTTTACGTTCAAAAGCTCAACTTCTCAGGAGGTAA
ACACTGAAACCGATGTAGAGTGCTTGATAAGTTTCAAGGCAACCAATAAGAGCCGAAGTT
GAATGTACCTCAAAGTTTGGATGATCGGGAGACGATGTGTATGCAGGACACCAGTTTACA
ATGGATGATATGATCCTTTCCGTCAAGATTTACCCCCTGGTTCGGAATGGCTGAATGTAA
ATAGAAGCTTTAGTAGGTTGGATAATGGTACCAACCGTGATTCGTATAGTAAGTACCGTT
CCTGTGTTAACTCCGGAAGTTAAGCATGAACCCAACCTTATTAATGTCCATTTACCGTCT
CGGTACGAGTAAGTAGGCAAGCAAATCCTACGACAGTCATCTCAAATCGGTTCGCCCGAC
GCAGATAAACAAGAGTTATTAAGATTTACAATAACAAGCCGGTCTCAGCAAAATTAGAAA
CGAATTCCCCTGGGTTCGAGTGTGTAACCTAGGGAAATACTGTGACTTAACTTCGCTTAT
TTAAATCTCTGCGAGATTTGAACATCAAATTATGTGGCTACGTCTGTGCCTATTGTCTAT
ATATCAAGTCGTTGTGATAGTACTACATACGCTAAATGCTGAGGCTGGTGTCCTACCAAA
AATCAGGGGCTAGAACAGAGTTTTCTTCCCATAAGAGAGTAACAAGGAAATTCCCTAGCC
GCGGGATGCGATTATGTTTCATTTTGTCTTAGCTAATTATTTTCTCCCGGACATGAGCCG
GCCATGAAGAAGTGTTTGGTAGAATTAGAGTCAGTCTTATGCGTTAGGTGTGCAGACAGC
GGATAGATAACGTAAAGTCAGAGCAGAACCGCGCTCCGTTCAAGCTTTAGCGATCAAAAG
ACACGCACCGCATGGACCGATGTTTCCTTCGTGGAACTCCATTTTATTCACCTATACCCA
TGGCTGCATATCCGTCAAGTCAAGATCTGGGGACTCAAAGGAGGGGCGAAAGATAAAGAA
AATAGTAGTTACACTTGAACAAAAAAGGAGTCTGGTAGTCGAGTTAAAATACCGAGAAGT
ATAACCACACACTGATGTATTAGTCGTTAAAGGTAATAGAAATACCTATTTCTTTCGAAT
ATTTCCTTCGTCAGACCTTTGGTGAGGTCCAGCCAAACGAGTATGAAATCTGAAATTTTA
AGATCTACATGCCTGGACTGTCAAGTTACGTGTTTAGTGCATTCTTAATCCGAAATAAGG
GAGCATGAAATAAAGATAGGTCTGCACCAGGGCACAGCTCGCAGAGTAGTGGGACCGTAC
ACTTTCTGAAGATAGGTTTAACAGTCAGAATGGGGGCCCGGTAAAAGATTCGTAATTACA
AGACAGTCCCGGACAACCGGTCGATTTGAAACCCTGCGCAAGATAGCTGGGTACGACAAT
ACTCTAGTTCGAAACTTCGTACCGATATATGGGTTGCACTCTAGGTAATAATGGCCAGAA
TTACGCCGCCAGTTACGGTCTCAACTGTGAGAACGTCGGATAGACGCTAATGCTTTGGCA
AGCTAAGTCAACCCAGCTCCTATTTGATCTCGTGAGTAGAAACATAATAAATTCGCCGGA
GGGGATCGCTATGTAACTAAGCTTCAAACCTTGGACCTACTATAGTGCTTGTAGGTTCAA
TGGTGAGAAATCGAATACGAGGCGAGGGGTGACAATGTGCACCCGGATATTAGGCGAAAC
TGAAGAGAACGTCTGGAGTTAGCTACGCCGACTAAAGTCATGAGAATGTTGAGCGAACTC
AGTTCATAGTACTATGGTTAAGGGGGAGATGAGTCCAGTGGACACTATTCACATAAAGCT
ACTCTTTAAAACGTTAGGATTTGTTCATCCCCCCTTGACGAAAATGTTCCTTGCATCAGA
AAACGAGCTGTCGAGATGTAGATAAACGTGCGAAGTGGAGACGAAGAGTTGGCGAATATA
GGACTTTTTTGTGCATATTCCCATGTTTGAACTGAATGGGTATTCAGCGCTTAACCTTAG
AAACCCCAGGGGTAGGGCAAGCGTGAACGGGCCTAAAAGGCAAGCGAGTAGCCGTATCTA
TGTGTAGTGAGAGGGGTCATAGGATGCAAGAGGAGCAAATAAAGGGGAATACAATTGAAG
AAGTACGCAAATGATTAGAAAATAGCGCAGCCATCCGAAAATCGTAGGACGCAAAAATGT
GCTACAGAGTAACTCCATGTGGAACGATTCGCATGAGAATTTTGAGCTAAGGTGACGAAG
GATTTAGCAAGTAAATCTAGAGATTCACCTTAGAACTATCGTACAGTATGAGGAACCAAC
ATTGGACGCCGCATTGGGGAAGGCATCAAACTCAGTGCTAGACCTCGCACAAGTTAGACG
GCATTTGGAATCATGCTCCGTGGGAGAGTGCCGTAATCCACTGTTAATGTGTGAGAATTT
AGTTATGCTAAGGAACACCTCCTTATCACAAATTTTCGCGCAATCTGGGTTGAAAAGAAG
TAGTACGTAGCCAGTTGGAGGATGGGAGCTACGATTTGAATAGCCGGGTAACGAAAGTAA
TGGATTGGCCGAGTCAACGAGGGTGCAGCCAAGATGCGACTTACGAAATTAGAATCATCG
TATGTTGATTTCAAGCGAAAATCCCGATCGTCATCTCAGAATTGGCTCCGCTTTCACATT
AATCTCTGGATCTTTTTCGAAGGGTGTCCTTTTCGACCCACTCCCGAGTCCATCATACAG
GGTTTCAATCATTAATTCGGGCACGACGATTAACTCATAGCTCACGTACTATCCTGCCTC
AACTCATTTTTACCCTTTAGTTCCACAGGTCCACAAACGCGAGTGGGGGCTACCGTCCCG
CGTTCCCAGATTTCAGCCGTCTGCGCGGAACGCTTCTTATTCCAGGGATTTCTTATTGAT
AGATCACTGTGCGCGTAATTGCTCCATGTAAATGCAGCACAACGTGCGGAACGACAGAAA
TTGGGAACACTAAGGCAGTCACGAAAGCGGCAAAATGCGACTCCATAAGGAGGCAACCTC
CTAGTACCCTTGCTGGGCTCTAACATGCATCTCATAGATAACTTAAGAACTGTTCATCCC
TTTAATGATGCTGCATTTGACATTGACGGCACAAGCGTAGCACTAACGAAGTTAGAGTGA
TCAAGATCTGTAGCTCGGTGGATACCTAATCTGAGAAGGAGTTATTAAGCGTTGGTTGGC
ATTGATGCCCTGGATCGAAGCGATAAGAGGTCCGGGGTAAAAATGCATCGCCATGACATG
GACCTGAACATAGAATGGGTTGTACAACAGCTAAAGAATTCGCTACGGGGGTTGGGAAGA
AATGGAGTCAGAGTTTTAAAGGGCTAGTTTTTCAGCAAGGGTATCCGTATTCGATTGATG
TCCACACTATGTCGCCAAGTAGTGTGGCCATCACGATTGACAGGACATGCGTAAATGTGT
TCGCAGCTTGTTGCAGTTTTAAGACGTATTCACATCGAACCCAGCTGCTTACTTACGCGC
GACGTGACTGTTGAGCAGAATACGCGCTGGTTCTCCATACTCTTTAGCAGCAATAGAGGA
TCGGTTTATTGATGTGGAAATCCTTTCCCAGATAATGCTTATATTACCTTGTCTTCGAAT
ACCGGTGGTTGTGCGGATATGCCAGAGTAGGTAGCGTGGCGATTCTTCTTCGAGCTAGTA
GTTGCGGCACAGTCATCCGCAAGAAGCGATAATTGCCGGGGGTTTCCGTTGTTTACCCGT
TAGGTCACGTTATTACCGATACGGTCTCAGAGAGAAGTAGAGAAGTAGTGGGGACAAAGA
ACCCCCTTCAGTGCCGGAGGCTGTATCGAGATGCGTGTGCTATCCCAAGTGCTCCCCGGC
AAGAATGTGCAGGCCTGGGGTTCTTTGATGAGAAAGCCCAGAGGGTAATGTGAATGTCAA
GCTGGTTAATTGAATGACTGAACTTTCTGGCATCAGTATGATTATACTAAAGTTTTAACG
CAAGAGTAAGGTCAAACAAGCGGAGTACACGAGCTGCCAGTGACTTATGCTTCACGAAGT
ATTTGCTATCTTGACCCTATAGAAGTGTCGAGTACCGCCTCCCATAACGGACCTTCTTTG
GGCAATAGTCTTGAGTTATTTCGGATTCTTGGTAGGCCAGTATCCTCTCTCAAAATAATC
TTCAGGGACTAGCCAGGCAGAAATTTGCGAAGTGATGGAACTTATTGCTAACCTAATATC
ATTCAAGCCTCCGCCCGAATCACCTCGCACGACCCTGTCCCCGCTTGGCTCGCACTCTCC
TGTCGTAACTACGATAAGCTGATCTCGCTTTCGATCGCTGTCTTCGAGATCACATACGTG
AATCCCTCTAAATTATTTATCCTTCGTCCACATACGGGTGATGTTTGCCTGAGCTGAGAT
GGGTTCTCGAATCTGTTTGATTGGTCATGATTAAGGTTGATGTAGATATAAGTACTATCT
GCTACCTTTTGGCATTTTTTATACCACAGGTATTATTTGCAATTAGGTTGAGTATCGAGA
TGGTGTCGTTTAACATCGTTATTGTATAGATGGGTGGCTAAATAGAGTTTTATTAGATGC
AAACAATCTAATAGTCGTCTTTGCACATGACCTCTTCAAAAAGCTTTCTTACTTGCAATA
GGTTAACAGGTATGAGGCGCATCGGAGCTTGCTCGGGACCCCCCAAATCACCCGTTCTGG
AAGTAGTTAAAATGTATCCGGACAGGGTTGGTTGCAGTGGTAGAGGCAAGAGCGAGAATA
AAAGGGAAGATTCCAAGGACTTTTGCAGACTAAAGGGGTTGTACGCTTCCGACGAGTGTG
AGGCCGAATGGAACTGACAATCAAAGGTCAGTAGAAGGCAAAATATCACAAGGGTATGAG
CCATAATATGCATGGAAAGTAAGTTCAAGTGAAATTATATAAATATTGACATAATACAAT
GATTAGGATTGTTCTATTTTTAGAACCATAAGAAGTGTAGGTACGGACAGAAAAGATACT
AGAATGGCGGTGCAAAGAATCAGGTTGACCAAGAAACAGGTTAACCGCGTGCATGGTAAC
TAACACATACCTTCTTAACTAAAGCTACGATAAAACGTCCTCGATGGTGACGCTAACCTG
TAACACACCTTTTGCACTGTGAACAAGTGTTCAATTTAAACGTAAAGCAGTCACTTGAGG
CCCTTGATAGCCTAGCGTCTTCCGATGAGATTGTGTTCTAAGGGCATATCGCATTTACAT
CGATATCATTGATTTTTACAAAGCTGCTTTACTATTGCACAATAGCTCGGGTTGTATAAC
TACTCTTCACTGATGCCTCCCTAGTTACCTGTATGGGCCGTTAAACTATTCACTTGTACA
CACTTGATTCAGCCGAGCGCCACGGAGCACATGTGTAATGTCATAGTCTGGATTTAAATT
AGGAACGACATAAATATAAGTCATACGGGGGGGGGGGAATATGTTGAAACTAGGCGAGAT
ATAAAGAACCTCGGGTAATATTAATATCCTTTAAGAAGGTCAATGTAGGTAGAGGGAAAT
TGTACTGAGCATTATATTAGAACCTATACGGTAAGTTAAGCAGTTATCTGTGCTTTTGCC
GCCAATTACGTTTTTATTCAGTTACCGGAATACCTGATAATCCCCAACAGAATACCCACA
GCGGATCGCGCGTAACAGAGTTTGTTAAACCATGGGTTCATATTTCAACACGTAACACAA
TCTTTAAAAAAAGGGAGAAAAAGAAATCGAGGAGCTTGGATGAAGAACTGGGAAATCAGA
GACAAACAGGGAGTAGAATAATGACTAGCGACGAAAAGGATAGACGGAAACAAGTCAAGA
GGGAAGATTCCCTCTTTTATCCTAAGGATTAGACAAGAGACGGGTTGTAGATGAGACCCC
AACCTTCAGACCAAATAGAAGTTAAACCTACGAAAATTAATATGGAAGGCATTGAAAGCG
ATACAAGAGACTCCGAAAACTTATATTGAAGCTCAGACAAATAAAGAAAGAAGACTAGAT
ATGAGATTCATAATAGTCTGGTACACTACTGATCCCATCATGAACATTGCTAAGTTTAAA
GGTATGGGTCTGCCGATAGTTTATCGAAGTAAACTCAATCAGTCTAGGAGTGATCTATTT
ACTGGTATTCGAAGGTAGAATAAAAACCACACAATTAAAAAAAGAAATCTAAGAGCTAAA
CTATAGTTAGATATGCGCAACGCAGTGCCGGACGTGTTAGGTTTGATTCCGTGGTTAATG
CACTTGAGACGTACACAATATGAATTGCGCCAAGGAAACTATTTGAAGTCGTCCGCGGAC
GATATAGCGCGATATGATTCTATTTGGTCATAAACGTATAAAACATAAAAGCACAAAGTA
TATAAATTCGGCTGGGAGAGAGGGCAGATCAAATTGGGCCCGGCCGGAATACGGGTTTGA
ACGAGAGTCAGGCCGTCCAAATAATTCAGCTTTGAGCGACACGTGATTAGCCACAGTGAA
GACTAACAGGCGAAACGTGAAAAGCTATACTTTAAGAAACACGAGATCGAGTAACTGTGC
AGTCCATTCAAATTTCTTAATATCCACCTTATATCACAAATTACTGTTCCAGATTCTCCA
CCATCGATCCACTGGACCCGTTCTCAGTTCCCGTAAGTCTCTTCTCGCCGCTGGTACATC
TCTACTTTTCCCATTATCCTCGAAGTAGCGTCAATCGAATGCCCATTTTAACGGTTCGAG
ATCTCGCTTACCTTTGCGTAGTTGCTCTTTGTATTCCGAACGTGATGAGATACGTAGAAC
ACGGCCAATGGGAATGGATGCAGCAACATTTAATTGGAGATTGACAAAGTAAGTTGCAAC
AAATGGGGGGGGGAGAAAAAGGTGTATTGGTGCACTCAATAAAGGTACAAAGTTTGCTTA
TCACTCAGGAACTCCATAAGTGGGACTTACGGTGACGTTAATGCTGTAGTGATATATCAT
AGCTGCTATGCCCCCATAAACTTGAAGAACATTTGGTAACCGTTGATCATTTGATCCCGA
TACAAATTTGTGCAGGGACGGATAATTACAGAATTAACCAGCTGAATACTGACTAAATTG
GTGATGTCCTGCATATATTGTTTAAGGACCAACCCCAGGATTTGATAGTCATCAGAGGAA
CAGACGATCAGTGAGAGGGTTGGGGGCGGATCGCGGCCCCCCATATACTCTACCTACTGA
ACACACACCTTCGGGCACGGTGAGTAAGAAAAATGTCATTAACACAACGGCCCATGTAGT
TAAGATGTATTCGCAGATAGGGTTCTGTGTAATTACTCAGTAAATCGATAGTGACAAACC
ACTAAAGGCCATACAGTGGAGGTTTACCTTGTTTAATGAAAAGGGTAGTGACCATTTGTC
TCGACAAAGAAATTCAAGCATATTAAGGTGATGGTATGAACCAATTCGCCTCGCAGGTTC
GTTTAACAACCTCGTAATATGGCCCCGAGTTGATTGGAAACTCAGGGATCGTGATGTCGG
GATACTTTGGTGGCACAATGAGATTGTCTTCATATACATACAATATCTACGGCTCTTAAA
CTAAGGCCGGCAGTCTTACATGTCGCTAAGATGAACTAGATACAATATCAACATCAGTGT
CACATAACGGCAAACGTTTTACATTGGTGGCCAGAAGACCGCGATAGCGTTAGCGATCTT
GGAATTATGATAGAAGAAATACTCTTAAATGTAGGGATCTAACTTATGTCAGTCCGTGCT
GCATATGCGATATCGATATACAGGCGAATACCATAGCTCGAGGTACCAACGTCATAAACG
CGAAGGGAATGCAAACATTTTGTCATATGGACTTCAGAGGCACACGAGGAGAAACTACTT
CGAGCGAGCTATACATGGAAAATTAACCCATAGTGAGATAGAAGATATCTAAAATAGCAA
ATGACGTGAGACGAGGCAATCTTGTTGTCTTTGCATGGCGCACGTCTGCTAGAAGCCTAG
GCTATAGCTAATCATAACTATAAAAGCAATAACCCAGATACGCGCTGCCCAGTGCCTTAT
CTACATTTCTTCTTAATTTCATGGGTTATTGGCATATAAGATTACGGAGGACTGATAGTT
CAAGACGTTTGGCGCTCTTGCCAGGTGTGACAATCCAATTCTATTGCACACGTTCTATCA
GCATTATCTCTACTGAGAGGAAATTTAGGTCTCATCTGAGGAGGTTCCTAGAGGAAATAT
TGCGATGCCCTATTAAATGTCTCTTGTCATAGTATAGAATGAGGATTTCGTAATAATCGA
CTATCCGATTAGTGTGTAATTTTGTCTAAGTGGCTCGGATTACTCTAGTTGTAAGGTTCA
AGTCTTTAAAGGAATACGGACCAAGGTTTGTTCCTTGGTCTTCTCAGTCACTTCGAGTGA
AATCGTACCGGCCTGGTTCAGATGGTCGCTTTATTTTTGCAACATAAGTATGCATGCTCC
ATCTGCGGGTGAACCACTGCTTAGGGGGCATTCAGGTGCCCCTGGAGGATGTACGGTGAC
TATGTTGTGTTGATCGTGCGCCACTCAAGGCGGGTTGGTGGCAACGCCGTCTCCGTGCAC
CGCTACACGTGTTTAATGACAAAGAAAGTATGTCACGGCGGAGTGATAAACCGGCATGCG
ACAATGCAAATGGGTAAAGAACAGAATATAAACAGTACTGGATCTAATTACATCAGTGCT
ACTGCATGAACTCTGGATACTTCCAGTGGGTCTGGAGGGAAGTGTTCTATACCAAATACC
TCTAAACAAGTACGACAACAGATCAAAGGAGGCAGGAGTGGGGATCGACTTCTTAGACCA
ATTACATATCAAGCGGAGACGGTTAACTCGCAGACAAAGTTAGCATACACATGATGGTGA
TAGAAACTGAAGGAAAAAGAATATTTTGGGCACGGGCGAAAACTGTAGCCATGTTGCTGT
ATCATCGAGACTCAGCCCATTAAGTTATCCCGACAGATACAATTATCTAATTGATAAAAG
AAAAGACCCCATAAGCGGTGGAATTGAGCGCAGTCGTAACAACATATGTGGAACATCGCT
GCCCAGGAGTCTATGCAGGAGGTTGGCCCTTAACGTCGCAAATGGTAAACCGTGGAAGGT
AAGGGCAAGATGGCTTATTTGAAACAAATCGCGGGTAGATTTAGAAGTGAGACGAATGAT
CAGATTCTATTGGGGACAAAAGACGTAAATCGTAGGCAGACTAGTATATGACATGGTATT
CAGAAAGGATGAAGTCAGGAATCTACCCAAAACATAAAGAACCAATTGAAAACTTTTGAT
CACCTTGATCAGATTGACTTCAGTTCATACGTCAGAGGGAACTGTGTACGGATTTCTTGC
ATTTACCCCTCGTGATTCGGACGGGATGAATTAACGAGAGGGTCACTGAAAACAAACACT
GTTCTCCCGAGGAGGGAAGACCAGATCTATTATAAGCGTAGGTGGGTTTATTGGCTGGAA
ATCATAATTGGACACGCTGAGTTGACTGAGATGGGATTGGAAAGTACGGGACAGAAATAG
AACAAATAAAAGAGTTGATATATATAAATACACTAGTTTGCCGTAGTTAAAGAAAACCAA
TACTTATGAGAAGAAAATTCATGAGCTGGACTTAGGCTAAGAAAAATGCAGAACCGGACG
TATTTTGTGATAAAACACTTCCTAGAAGATAGATTAACTTACTAGCTCAGAGAGAACACT
TAGTTGTGAGCCGTAACGCGGTGAAGATTTTACGTATGATGGTGAGTACAATTCTTTATC
CTGGCGACTAGCTGCAGTATTACGGACGCAGTTAGATCTGATTAAGAAAGGTGCACTACG
AGAAAGGTTTTCGTATGGGTCACCTAAATATATAATAACGCTCATCTGTACCACTTTTTA
TGGTTTCACGGGTTTCCCAGTTAAAGCACAGGTCGATAACAACAAGCGATTTTGAACATG
TTTTGATGAAATAGCACACGCCTTTTCAGTCGGCGGATGCGGCGTTCCGTAATCTTGTGA
TGAACAGGGATGAACAAAAAGGTAGTAAGGAACTCACCTCTTCATAAAGGCTTTGGCAGC
CATTCCTATCATCGCGCAGTTTGAAATGAAAGCAAGATTTCCGTACAGCTAGGATCTTCA
TATACTTCGATCTTGTTGAAGTATTAGATAGATGATAATGTATATGGTATTTTTTATTGT
AGTTAGTCTAGCGCTCTATTTGTAGGTGATTGGCGTCTAAAGTAGGATGGCAAGGAATTT
TCATGCTGACGCTAATTTCTAGTAGTTGCAGAATAACACTAAGTCGCGGGCAGTATTTAA
TTTTTTAGAATGGGAATTCCGGCTGATAGAAAGTCTTAGTCACTCTTATGATAATAGGCG
AACGGGCGCATAGAACGCCTGCATCAATAGCGTATCAGTATACTTTCTAACACAGCGAAG
ATGTGAGAAGGCTCCATCGCTGTCGCAAACGTCTATTGTGATAGTCCTGAAAACAATAGT
CGAGTAACTTCAATTCGAGACTTATTGACAAAAATGAGAGATTAATAACGCAGCGAAGAA
AGCTTGGTGGAACTCAAGCAAGGATGGTACAGAGTAAAGGAACATTAGGGATCTGGCATC
TGACGTTAAAGGGTCAAATTTTCAAACAGACAGCAGTTGGAAGGATTCAATATATGAAAT
TCGCTGTGGTTATTCGAATCTTTTAGCTGAAGAGGATCGATGGAGACCAAGAACTGTCCA
AAGCAGTACAGTAGCCGGCGGCATCCAATGAAATGATTGAGTAAGAACGTTAGCGCTCTT
ACATTAGGGAGCCATGTCATTAACGCCTTAATGCTGATAATCTTATTGACTCTGCGCCGG
AAACAAGGGAAGCCAGCTAAGCCCTTGGAAAGTGAGCGGAGCATAGAAAGTTGTCGGCAC
GGTGTGGTCTCTTAATAGGCTTTCGATAATAAAAGTCGATTTGGCCGAAGAGAGTATGAA
TAACAGTTATTTCCGTTCAAAGGGTATAAACATATTTAAAGGAATTCACAAGTACAAATA
AAGTACGCTGAAACGAATCAGTATAGAGACTAACAAAAGTGTGACTGTCAAAACTAACCA
CTGTTCTGGGAGATTAATCATCCGGTGATAGCCTCCAGGATGGAAAAGAAAGAGAGGTGC
TTTTGGGTACGGACTTAAGGAATACTAACTTTAAATCGTATAACGGTATTGGGCAGACTA
AAATATAAGATTCTTCAAGTGATTTTAAACAGGACTAAGCGTCCCAGATTGCAATGAGTA
GCTAAATGAGAGTGTGGGTGTTGGCCCATACTTTATGAAGTGGCTCGTAGAAGCTACGGA
AAATTGCTAAGGGACAACAACAAGAATCAACGGTTCTTACGAATAATGGAGGCATAGGCA
TTGGAAAAAGCAAACGGTGTTGAGATTTATCGGCGCCAGTACACGTAGTAACAGTACTCC
CGATCGGAAATCAAAAATCACTCATATCATTGCAGTCCTAGTGAATTTTTGCCAAAAGTA
AACTGGAACAAGCCAAGTATTATTGTTGCACTCTGACAAGGAGTGATAGGCTTTGTGGTC
GCTGAACCATACGCCAATTCGTGTGAAGAGGGGGTAAATCTACGTGCTAATTTTAAAAAA
AGATCGATGGCGAGCGACGGAAGGAGTGTAATGGCCGAAAATATAGGAGTTCATGATACG
CCAAATATCACCGTCAGACAGATGGAGCTAGAAACGATAGTCTTTGTGAGAATTAATCTA
ACATAGTCTAGTTATCATTTGTAGTAATATTGGTACGTGCCGTCCGATAGCTGGTTTTGC
TCTAATGTTTGGTACACTGTTCGATTAATTGAAGGTCATTGATTCATACAACGGCCGAAA
CACTTACAAAAGCTTAATGTACCTATTTGCATGGCAGTCTTAAATAGGATGATAAAGAAG
TGGCGCGGTATAGGCCAGTACATAAAGAATTTCTTCACTGTATGTGTTACGTTCTTTCGA
CTTATTTAGAGACAGGGTAGGGTAAAGTATTATCTACAAAACACTCGGTTAATCCACTCC
TTCCTTTCCGTAGGGCAGGCTTCGGAGGTGGTATTATACTGATTAACCGCGTACATGTTC
ATTTAATCCATATAAAGAACAAAAGAGTGCTCAGCTATTTATTATACAAGAAAGCAGTAT
TTTTATTCGGTCTGAAGATATAATAATTTCATGGAATACGATTAGGCATAAACGAAGAAA
TTAAGGCTAGATCTAGACACTAGTCATAGACCGTGTCTGCAGAACTAATTGGTGGGACAA
TTAGGTACGTGGAGAAGGGGTTAATTGAATGTCCGCGGCAAATACAGAAAGGAGATTTGC
ATACTTCTAAGTCAGATAGGACAGATCACAAGACCTGACAGCTTCCTAATACTGGTAGTT
AAATGCGGAGGTAGGAATCTATACTTTAGGTGGGATATTACGAAAAGAGTAGCTGTCTAA
ACTCGCCAAACTGAAAAATATACGAAAAGAATCATACTTACTGTGTGGAGAAAATGCCAA
TTGAGCTTCGTAGAATAATAACCAACGCGGGCTAGCTGCACTGACAACGGAAGGCTATGC
CTTGTTGTAAATACCCCCAGGTAAGGCAATGTACGACTGTTAATTAGGCGGATAATCTAC
GGCTACCTAAATCGTTCGTAATGTAGTATAATATCCGTCCGCAGAACGAGGGGAGCATAA
CGTCAACTACCAGTCAATAATTATAAATACGCATGAAATTACGAGAAGCCAATTCACATG
AGAGAATCCAAAAACGTTTACGCCGCACCGGAATATGTGGGATGCCATTGAAAAAACTAA
TGCAAGAGGCCCTAGCAGAGAACGATCGGGACCAATACGAAGAGAGTAAGTGGAAGGCAC
TCAGGCAAGTTGTCGAGAACTTAAGTATGGGTGGTTATTAGCGAAAACTTATATAGGATC
TCTGTCCTTGGTGAACACCACGTTTAAGAGTAAGTATTGTAGTGCGTAATCAGGATATAT
GCATGATTGCCTATTCCGAAAGTTCATCCGAAGTTGGATATGCCAAAGCCTAAAAGCTGA
CTAGCTTGTCTTTATAGGTTATTCTAACCGTGCTAGCTCTGATGCTGCATCGCTAGAATG
TTCGTAAGCGGCGCATGCATGGGGGCCAAAGGTCGTTTATAGTCTTTAGAGTTGGAACGC
GGATCCAAGAGCACATAAAATACCTTAGTTATTAAAAATGCTCAGATCTAGTTAGTGAGT
CCGGGGATTACTTGTATGTCCTACTTCTGTAACAATCTCTGTAGCGGACAGAGAATCTGT
GACTCAGTGGGGCTAACCCATCGGGAGTTGGCACGATCTGGCGGAATGCCAGTAGGACCT
AAAATTTGCGCTTCTGCTAGTCATCCAAACGAAAGCAACGTTGCGCAAATTAGGATGACT
AAAGACGAAGTGCCTGAAGGAGTTGTCGGAGAATGTCTGATGGTAGGAAAGTATGGAACT
TCGTGCTAAGCATGTCAGAGTAATGGTTGACGTGAGTACTAAGGGAACAAGAAAACTTAG
GCAGGGGGGTGTTATAGCAGCAACTGGTATGGTGGTACTAGCCCGAAGAATAGAATACAA
AGGCGTGACTGGTTATGTGCTGGCCAGTAGTACCCAACGTGGGAACATGGAGGCGCTGGT
ATTGTTGTGTAGCGTGGGCAGCTACCTGGTCCTCAGAGACGAAGTTAAGTTGTTTTTACA
CAGGCAAAAAATGCGGATCAGGTAATATCAGAATATTACAAGGGGAGACACTACATAGGC
CTTATTATAATAGTAAAATAGACAAACGTTTCAAAAAAGATAAATTACAGCTTTGAGTTG
ACATTGGAGACTAGAAACACCATCTAAAACTTGGTCCTCAACGGAAGGATGTGCTTCAAA
AAAAGGAAAGGCAGTATGGGTATAAGTACTGGAGGATGGTGATGTCACATATGGACAAGC
GCAATCAAAATTAAAGAGGATGATAGAGCTCGTACGCCAAGTTTCTAGTGGACTGTCCCT
CCACTGACAAGTCGGGTCAGAATTGTGGTTGAGTTCGGCCATTTATATTCTTGGTACCCA
TCGCCCTGAGCAGTATTGTTTGAAGATTAGGATAAGGGGTGTGAACTTCGTTAGGCGACC
AGAAATGAGTGACCCATATACAGCGTTCTGAATCCAGACGAACGGGATAGAACTACTAGA
CGATTCGGCCACTGGGATAGATGGTCACATTATTTGTCTTTACACCAACTTATCGAAGCG
GTATGTAGCACTCGCCAAGCTCGCGTCCTTTATAAGGCTAGTCCAGATATGACCTTCGGG
GAGTCTTTGTACTAATCTGTACGTGCCTTATTAGAGACTGCTATATGTCGCGCTCATCTC
ATCGTCTTTCAGGGCTAATAGGATAGATGGAGAAGGAGATCGTAAACACTGACTATAGTG
GCCAGACTGGTCCACAGATGATGAGTATAAATGCCGTCAACTAGAAGAGTAGAAGCCTCA
GAGGGAGAGCATGATAAAGTAATTAGTGATCGAAGCCTAAGCACGTCAGTGGTACTTCAA
TAATGAAGATAGAGGTGTAAACAAGGATCAGTGGGGCCTGAGGTGATCCATGGGCTTGAA
AACGAGACAACTAACCTAAATTTGGCGCTACGAATCCACTTTGACATACAAGGGACAGGA
TTTATCGTGTACCGGGAATAGCTCGAAGACTCTCCAAAATATGGAAAACGGGCGATTATT
AGTGATTAGTGTCTTTCTGAAGATGCTTATGACGGCACATCTCTATGGATCCCAGATCCC
GAGTTCCCAACAGCATTGCAGAAGGGTGGGGGCCGGGACGAAATTATACCGGGACGGAGT
CAGTAAACGATAGGTTTATAGACAGAGGTACGGTCATTGATAGAACCAGACGCATTCACA
CTAGGTGGGGACTAAACCAATACCTTAGATTCGGACAGTACGAAACTCAGACGCAACACC
TCGATTTGCCTTTCCATTGCGGTAGGTCAACAGGTGACGTGAACAAGACGAAAATCAATG
TGTCTGCATACGATCTCCCTCCAAATCCCATGGGGCAGGGAATGTGGGTTAGGGCTGAGC
GGGTAAAGCAGTACTTAAGCAGGAGTCTTAGTAACTGGAAGATAGGAGAGAAAAATGAAT
TAGAAGAAAGTTTGGTCTAATTCTTGACCATACCACAACTTATTATCGTAAAGATAGTTC
AGTATACACGGTGCTTTGACACTTTAATGTGGTGACTTGAAGTAAATAAGCTAGCCAGTA
TATAACTCGAACGGCTCTTTGCGAACTTCTTGCTTTTCGGCTTATGGCTTTAAATCGTTT
AGCTATGACAATGGAGGGTCTCAACTTTTCCCGAAACATTAATAGGATATGCAGCAATTT
CCGTCTCATTCACATTGTCTCGACGATACTTGATTTCTTTGAGATGGGGTCATGTGATTG
ATACACATTTCCGAATCTGCTAAGAATGGAAAACGCTTGTTACATCCTGGAGGGAATTTG
CACAGAATCTGCCAGTGATCTCACCCAGAAGCTCCCTCGCAGTTGAGGATAACCAAAGAG
CACCTAGAACTGTTAAATACTTTTATGGGGAAAAGAATCTAAAGGATCAAACATTAAACC
AACGTTCTAGCCTCCCAGGAGAGGTTTATAGATCTAATTGGGGGGTTATCTGATTCTCAT
TGACCTGAACCGTGGAAAATGTCCAACGATGACGGACCTCTTAGCATACTGCTGGTCGCA
AATCACTCATGCAGCAATATCAACCGGGCAAAAACCTCATGAAATTCAGAGATTTATAGA
AGAGGCGTGATAGTATTGACTCTATACTAGCATAGGACTCAATTTATACAAAGGAGAGTC
AGTTAACGACACCTAAGTAAGTGTATAAGGCTATTCATAAAGATGAAGATGCTATGGCAA
TGAGAGTCCGGGCCTCAATACGAGTAATAGTGGACCCAATCGTTCTTTCTATACAGGGGG
GCCGTGTGCGTATGCAGGCAGAGAAATATTTAAATTGAGCATTGTGTCGACAACCCCATT
TAAAACAGCTTTCACTCGCAACGAGCAGGTATTGGAGTGGGAGAAACAAATGCAAGTTAA
TTTGGCGTACATGACATCAGTGTATCTACTTATTGTACCGTGGGAGTTAGTCATTATGAA
CTTAGTTTACATACAAGTCAGTAGGGGATCTGATTGGCTAGATGCATATTTAATTTACGA
TGTTGTTCTATATTTTTCGCGCATTCGTTAGAATTATTTGCCCTCACCAGGCTAAGCCAA
CACCGGCTTCGTCTTGGGGAGCGGATTGGGGTGCCAGAATTTGGGCAGATACATTAGGGG
AGGGGGCTTTTGCGCGGAATTTCGATATAAGTTTGTAAGGTAAAATTAACCAGGATGTGA
TACTCTTCTTTCAAATTTTCATAGCGTTCCACTCTGCCCTTGGCTTCGTGAAATGTCATA
CATGGAACAATTAAACTATTTCTGGACTGACGGGCGCAGGATCAGGTCCGAAGCAGATTG
TACTGGGTAGACTAAACCCACAAGGGTAGTGTACATTAAGATGAAAGATGAAAAATGGAC
TCAAGGACTGAATGCCTGCTCATCAGGTCTTGTGAAACAAACCTGTAAAATCAACATAAA
AGACAGTCGAGGAAATTATCTTAACATTACAACATGAAGGAAGAGCTAAATAAAGCGGAT
GCTTAAAGATAGTTACCGTGCGAGCGAAGATATGCGCGGTGGCGTGTAAACATGCATAAG
TGGGCAACAACATCCGTGCGCTGTCGAGCAACTGACCATCTTAGTTCATAAGATGGTAAC
CTGCGAGGTACCCGTGGATTGCAATATCGCATAAAGGAGAGAGGGAAACGGGCTCCATAG
TTTTGTTCTACACTGGTCTACCGATAAGTTAGCCACGTTTAAACTGAGAAATGTTTTACA
TTTCGTTTGGCCCATGAAGAATAGCTAACATCCTGTAAGGATCTCAAAGTGATAGCACTC
GAAAAAGCAAGACAAGACAAAAAAGTCCAACTATACGTGCAGGTCGAAGCGAGAGGACAT
TCGGAAGACGGAAATTCGCGGTGGATTTAAGGAAAGGCAACTGCGTCCTTGTGACTATTG
ATAGAGAGAAAACCTTGTTAGCAATGTGGTTATAGAGTGATTTATTCGAGAGGAAAGGAG
TTGTGCCAGTTGTGGACACAAAAGAATGAAGATATATTAGAACAGTGGGTTTCAAAAAAT
CTGCCCAGGACAGTTTATGCGGGGTATAAATGATAGATTTTTAGTACCATTTTGTAAGAA
TTGTCGAACCTGATCAATTTGAGGACGTCGAGCACATGAAGTTCAAATAATAGTATAAGT
CCATAAGCGTAAGGAGTATACGCGAACCGTTTCACCGAAGTTAATTGAATATCGTTAGCT
TACAGACACTGTGCTGTTTCGTAAAAATTTACTCACTAGCCGATGTTAATTGCTAATACT
GGGATATTTCGATCACCGGTATATCTCTCCTGGTTAAAAGACTGAATCTCAGGCTCCTGC
CCGCCTGAAGCGGATTGAAAAAATAACCTTTAGTCCGCAGTGAGATGAGGGGCATAGCAG
AGTTCAACCACCAATTTGAAGTGACGGGAAGCTACGTCCAGACGTGATGCACATTCTAAT
ATATTTTGCTTGGCGTCATGGTTTGCAGAGCAAATTGTTGAAAAGATGCTGCAATCAATC
TAGGAACGGTTACTATCGGGTAAATCGGGCGAACGGACAAAGTGACAGTATAGAATAAAT
GGTAGTTCAATCAAGACCTTCGTTAATAGGTAGTGTTGGCACGAGAAGGGGTTCCCAGAC
TAAAGAGGTATTAAGAGTAGAAGGGACCAAGGGTGGGTGTCAGTGTAATATATAAGGCTC
ATGTCAGCTTTCAGGGAATTTTGTGTAAGGTTCTATACTCGCTATGAACATTTTTGTGTA
GTGATGCCGGAAATCGATCCGGGATATAGAATTATGACGACATTCAATGACGGATAAGTA
CATTTGAAGGGGACGGAAGGACCACCTCCTGGGACTAGGGTACCCTTTGACAGTGAAAGC
AATGTTTACCAATTAGTGCTCCACCATTTAGCAAATTCTGGGGCAGATATATTGGACTTC
AACCTTTATCTGGTTTTAAACACTTAATGCGCTTAGTACAACGGAGGTATTATGGCCATC
GAACAATTAGCGGTAGCCCAGACAGGTAGCCCAAATCAATATACTCTCAATCCAACTTTC
ATTCTACCAATCATATATACTTCCATCCGAGCAAATAAAAAATATTTGACGGGAGAAACA
TGTGCGGTAGGGAGCCAGTAAGATGTATAAAAAATAACAAATGTCCTCAGATTAAAAGGA
ACCGATTTAATCTCTGGAGGTTGATATGACAAATTTACAAAAGTGTTTGTAACCTCGTAA
GCTTGTATCGTATGGTCATGTTCGTGGAATGTCATACCTAAGTCGGTGACGCAAGAGCAA
TTACTTATTGTTAGTAATGTAAAACTTAGTTTTAGCTCATGTCCCAGACAGCGTAGTAAA
ATTGTAGTTCAAGATTAAACGTCTTAGGGCATTGACTCCGTAGAATAGTACCGAACGGGT
GAACTGTGCCGATTAGTCATTCGGTTTTATCTCTATCATAAGCTACAAAATGAAGATTTT
CTGCATTCTCTTCCCATTACAGGGTTTGGATACTACTGTATAACCTCTGAGTGTCCCCTT
TTCTTCCCACGAGCATTAAGTATTCTAATTCTAAACCCAGTTTTCTATTACTGTGAGTGT
TTCAAGTAGGTATAAATGCAGGGAATGAACGGCTTTATAAGTTCACAACGGCACAAAAAG
AATATTCTAATTCTTATGATCTATCATTTTGCTTGAAATTTTTGTGTTTCTTTTATACGT
GGAGGTAGCGAACTGATGATCAAGTCCTTGATCGCCCTGAAGAGAACCCGAGGAGAGCTC
CCGAGAAGATTAGGGTGTGTCTCCTCGCGAGACCGTCGGAGGGGCAAATTCAATTAGAGA
GCAACATTGGAACGACAGAGGCAAAGAAGTCCTCGTGAGGATATATGTTGACCTAAAACC
GTGCGCCAGAAGTAAAAGGGTCGATAACCAACATGTTGACTGTATATGAAATCGGAACAT
CAAGCACAGTATAATCAAGGCAACGAAACGGATCAGATTTCTGCTAACGATTCAATCAGC
ATGAAAGCACAACTGTGTAACGTAAGGACAAGCAAAATCAGAATGTGACAAATAATTTGG
ATTGATTTGAGATCTCATTTAATCCTTCCTTGTGCTAGCGACTCGTGCTTTTGGTTTCCT
GCGAACAGGTAGGATGTGCATCTTTGGTCCCTTGCACTTACTAATGCGTGATTTACGCTG
ATGTGTCGAGAGATAGTTGGGTGCTCGGGCGGGTGTGTTGTGGGCCGATGACACGTGAAA
AAAACACGTGAGGGATCAATACACGCGAGTGCCTACATCATGTGGGGCGAAAAAGCTAGT
GAGTACATTCGTTTAAAATTTGTAGTGCACTAGAGCTACACGTTACGCGCCGTTGCCCTT
ATATCTAACCTACTTACCTGTTGCCTTAAATAAGACTCCTACAATTAGACTTACCGGGAG
AGATGTACATGGAGAAGCACTGAAAAACGTCTTTTTCAGCCGGTGAGGGAGCATATATTT
TTGAGAAGGCCCATTCCCCTTAATGCTTGTGTTTTTTGCTTAGTTGTTATAGATCGCAGA
GACCCAGCTGCAACGGGATCGCTTATGATGAAAATTGGAAAGGAGCAATTTTGTTAGAAT
AATGACAAGCAACGCAATAACCAGGTGAGGCAAGTGCAGGGAAAGGGTGATAGTCACCAA
TTCGGCCAATGAGCCAGCCTGGAAAAATGCGGAAGCTATCGGAGCCACTTAGGCCTAGCA
ACTAGATGAGATGGAGGGGTAGACATTGGTTGGGGGGAGAACTCACTTGATAAAACAATT
TAACTCCAAAATTCAGCATTGCAAATCACTTTAATTATATCGAGCTTGAAGCTGGTGGTA
CTAACGAAATAAAGTCTCTGTTGCTTGATTGCTAACTTGAGAAGATAAATAGTATAGGGC
AGGTACGGGGCCTGAGGCTGACAAGAGAATCAGTTCGCCATAGACTTCATTATTTCGAAT
GTGCCGTTGCTTTGGCATAGTCTTTGTTGCATCAAGCGGTGTTACTTTGCTTGCACCAAT
ATTCCGTATTACTATCACTTCAACACTAACCTATGAGAACCATATCTCGTGATTTTTTCT
ATTACACAGCGTCCGTCACGTAGTGGGCACTTCGTAGTTATATTTTTTATAAACCATATC
CAGGGCAAAGGGAAGGGAGGAGCAACTTGATGACATGCATATGATTATTAGCACGAGGTA
AAGACGGTAGCACAATGGGCCCTTGGACTGTCCGTAAAATGGATTAGATAACGAGTACTA
TCCGCGACATTACCGACCGATGATAAATACAAACAAAGTGACAAAGGAATAACATCTCAT
AAACACTGCTAAGGACAGTCAGGAACTGTCGCCTCCGGGAGTCCAACTAGCTACGCAAAT
AGTTAAGCACTATTGTAATTTGAGACAGCAGTATACTACAAATTAGAGTGGAAATTCAAC
ACTAAGGCTGAGTAGGACAAGTCAGCTCAAAAATGCAAACGCCCGACAGTTGAGGGTAGT
TGAAGAGATATGAGCAGCACGAAGATGTGCGAGATGGGCAGAAGACAGTAAGACACTCAC
GCTTGCTATTATTGGCAGAAGGTAAAGAAGGGATTTTTGGTCTAAATGAATAATAGAGGA
AAGAGCGTATGGAGTTACCCACAGGAGCGATCTACTTATAGGGAATTGGTGGCCATGAGG
ATTTTTTCTGTAGAATGCTAAACCGCGGGAGATGGAAAGAGAACAACGTTTGATAAACGG
TATGCTAATCTTTCAAAAAGCAGACTTACGTATTGGGACGGAAGTAGTCCAAAAGGTTGA
AGACAGCTAAGGAGAAACAGCAAGAGCCACCCGAGAGGCATCGAAGGGGTGCGTCACGAT
TATAGGTTAAGAGGGTTAATGGAAGATAGGAGAATCAAAAGCCGTCATTAGTTAGAAGAC
ATGCTGGCGTGGCGAGGGTCGATTCGACTTTGAACTTGCAATATCTATTTTATTAATGCT
AGGAGATTAGACGGAGTTAAGAGAAGGTGCGGGGGGTCAGAATTAGCGTAAGTTCATACA
AAAGATGCTAACACCTGATATCGAAAGCGCGATTTAATAGGATGAGATGTATTCGAGAGA
TATCAGAATGTGTTGTAGGCAAAACAAAAAAGCAAGACAAGCAACAGCCTACTCAATTCG
CGCTAACAAATGGAGGACTGCGGCAGCTGAATGATACTCTGCCTATAGCAGTAGAATAAG
TAATGTCTAGAGCTCGGGCCACATGCGTGATATGATGATCACGTGAAAACTGAAGTAAAC
ACTGAACAGAGAATTGAAAAATGATGTACTTATGTGAAATCATATGATGGAACCATGTAA
ATATATTTAAGGTGAACTATACAGATATAAAGGCAAAATAGGCTTGTATTAAATCCCAGT
CGTTATTGCTTGAGTGGTATGGGTGGGACACCTGGGTCTGCCATAGAAGGAATGGAGGAT
TATGTAGCTGTGCTTTATAGAAGGTTTATTCCAGGGACGGAAATGACCTCCGTTTAAGGC
TTGCTACGCCGATCACACTAAAACCAGGAAGTGGGGGTGAAATATTATAACAGTGGTGAT
TGGAGTAAGGTTTATAGCACAGATTGGGATACGACGTAACTCTGTTATGCCTTTCCGGTA
CTTTCTGTTAGAGCCTCTGGGGAGTGTGAATATCAAGTGAGCCATGGTTACGTGTGCATT
GTTAAGTCCATCGAAATCAGAGAATAGTAGGTAGAGAGAGTATAGAACACGTGGCTTACA
ATGCTTATATGTATCAAATTGTCGTTCAGCTTTACTGCACAAGCTTTTGTTGAGAATGAG
GGGATGACAAGATAGACGAGGGCATTATTCTTGGGATTCCGTATTAGTGCACGCTGAGCT
GCATATTAAGCGGTTACTGGATCCCCTGGAGTTAGCAACGATGCACTACGATGACTCGTG
CATGTTATGTATAGTGACGTAGCGATGGAAAACAATTATGAAATCGGAGATAGAAATTGA
TTCAGAACAAGTACCATGAAGATTAAAGAGCGGTTAGCGGGGACTCAAACACTGCAAAAC
TACACCGGAAAGCGAGTTAGAATAAGTAAGCAAGTCGTGACAGGGTGAGAAGCCATGAAC
AGTCAGACTTTCGAGCAGAAACCTGGTAATTTAGACAATGGCCGATTGCTTGACCTTTAT
TCTAAAGAGTGACGAAGAGCTAAGCATGGCGTCATGATCCCTGGTACCCCATCCTACGCC
GGAAGATCCCCCAGATCACATACGAAGGTCCATTGACGTTCAGGTGAATTTGCGGTGACA
TTAACAGTGCTAGGTTTACATCCTAGTCCGTGCTCCCGATTTCTCTCATCTTCTTCGACT
TCGGATTGTCAAGCCACGGCGTAGTCTGTAACAAAATCACAAGATCCAACTGAAAAGTTG
GTAAAGCTACCGATTCCGAGCAACAATGCTTTGGTATCCTGCAAACATTCCGACAAGTGG
ACGACGCCGTGGATGTAATTATATCATGCTTTTTCAGTACCTTAATCATCGTGAGTGGCC
TTGTAAGACCTGGCGTGTATGTCACAGGTCGATAATAATGGCGTAGTGCAAGGTATATGA
TATGTAATTTATATTACGGCATCGCATACAAAAAATGACCCATAAACTTTAACGGAGCTC
AAGAACGCTTGGAATTTTGCTGGTCTCGCGTTTTCCTTCTCCTTTGGCCAACATCTTAAC
AATTAAATTTTAGATAAATGCTGTTGCATGTTGCAGTACCCCTACACTATTGTACGATAA
TCATCAGCCTGAGGCTTATAGGCATCACTACGCAGTCACATATTCGAGCGAGTAAGTGGT
GATGAGTAGATCCATAGGAACCTGAGTGGGTGACTTATATTATGGCTGTACGTATGGACC
TTAACCCAAAGTTATTAAATCAAACTATCTCTGAACTAGAATTACAACTGCGGCCTACAT
CACTATTCGCTGTCAATTATTTTCCACACGTTACCTACACTTTTACTATTTGTTGATTCG
AGCCGGTACAACTCGTGCGTCAACACTCATAGTCAAAGTCTTTTATACCGGATGTGAATT
CAGAAGTTTTATGGAGACCCCTTAGCAGTTCCTGACGAGAGAAAATAAACGGTACGAAAA
ACTGTTGAACTTAGATTACCCTCGAAGTTCTTACATTTAGATTTTTCTCTATCTTGGTGC
TTTATCGTAATGATTGAAGCTTGTCGAGTGCGAAGCAGTCTTACACACTAACGCTGAGCA
CTTTCCTAATTAAAGAGCTGCCAATCAGACACAAGATAAGATGCCTACAGAGCCAATCTC
ATAGTTCTTGAGACGGATTAATCAACTAGCGCCTCCCGCTGACCGCGCACAACATCCGGC
GGATTCCTTTTCTCTTCTAATATTAACCCCGTAAGTCGTTTTATTGATATAACCGCTGGA
CATTAATACTACGACCGTAATCCGAACCCCTAGTAGACCAGGAGACCTCCTACCACTGGT
CAAGTCAGCAACACGTTACTGTTTGATCTTAGCGCTTCAACATGTTTCCAGCAAGGTCGA
ATTGATATCACGTCTATTTGACAACTTCTCGGTTCCTCCGCGCCTGCGGCAGTGCAAGAC
CCGCGCGCTTCTGAAAGGCCGAAACTTAACGTACACAACTCCTTATATAGCTAAAGATTA
AAATGTTCTGGTCACTAGTACAGGGTTGCGCCCTTATGCGTATCGTCCGTTTAGACGGCC
AATACTCTTATGATGATGGGCAGGTTTTTTACTTAAGGGTGGAGGGTAGTATTGGTATTC
CAACTCGGTATATGAGTGTTTCTGATTTTATCAAGTCTGTATCTTAGGTACCTGTCTCTA
ACCACCTGTTAGCTTTGGCTAATTTAAGGGAATAGTCGACGACGTGCAGCTTTATTCAGT
AAACATAGAAGCTCTCAACTTCGCACATACGTGTGTTATCGAACCATATAAAATCAGCAG
ATGATCAGAATGACCTACGAAATCATAACAATCATGGAATTCTTGCAAATTAGTACTTCT
TTTATTCGTTAACATAAGAGATAAACTCAATTGGGTGTACCACACTGAGCTATGGATTTA
AGTGTCGGATATGTAATATGACTTGCTTGTATCTTGATCGCATTGGTTTGCAGGTAAGTT
TTTTCAACCTGTTGGTTCATGGTGTTAATACTCATGAGATGGATCTTATCCCTTCGCACT
TACGAAAATCCATAACATGAAGAAATGTGCCCACGGTCCACGGCTTTCAACGTTAAGTTT
TTCTCTAAAGTAGGAAAACGGTGAATGCTTCCCCAGGACCCCGATTTTCTAACCGCCTTT
TATAATTAAATCTCATCACTAGCGCTCAAGGTCCTCATCCCTGGTATTACCACGAGCCGC
ACCCTAACGCCTCGTGTTCCGACGTCTAAAGCAATAAGCCCGCTCCGGGATGCCAGTCTT
GCGCATCCGGGAGCCACATTCCATTCGTAACTGGGTTCACCTTGCCAGGACACCAACTGA
TTGATAATCACTGCCATCTTGACCGCCCACTCGCTGCGTTAATATTTGGACTCGAATTTT
CACTAATTTCGCTAGCGGTTTGACGCGAGCGACGCCAGGAGTGCTAAGCAAGAGTGCCAC
TCGTTACGCCTGGAGAACTCGCTCATAGAATCATTTTTCACTCATACTTGCACGTTCGAG
GGAGCGCGGACAGTCTGATTTGTGTGCCAGCAGATATATAAATCTTTCACGAGGTTTCCA
TCGTTTCGCGATTTACTTGGATGTGGCAACTGCAGTACCTTCTTGAGCTCTGGCTCTGAG
TCTGTAGGTTTGCATTGATATTTCCTTTTTTTTCTTACTGGTCCCTACGCTCACTATCTT
TAACACAACAAGCCTCATACAAGTCCTACGCTACCTCCTTATCCGGCTCCTGGGATTTCG
GCCCACCTTCTTTTATCATCGCAGGTTCCATGTTTCTGCCTCGGCCGACCTCTTTCAACG
TACATGTTGATCGATCCCCTTCATTTAAATCGGTTTATTACTTTAATTAGTTTAATTTGT
TTTGCTGAGCGGTCGAATTCTTTTGAGCTATTTAGATTTTCTTCAGAGCTAATGGTTTAA
GTATTAATCTAATCCTAAGCTCGTTCCGAGTTTAGAAGTTAGGCGAATGCCTTTAAATAT
TTTTGCTAGAGGTAGAATAAACTTCCCTGACCGCCTTCGGGCATATAATATTTACTCACA
TTCTGTCCAATCAATTGTGCAGTTCCCTATGTGCCAAAGCCTCAGAAAAGCGTTTACCAC
CACGAGAATGAGATAGTAGTGCTGCCCTGGTGTCTCCCACTCGACGGTACGTGAATACAC
ATCATTGCTTTGTTTGAAATGTTATACTCAACAGCTTTAAAAAGCTTCCACTATCTCGAA
CATAGCCGATTAATATATAACTCTTAGTAAAATTAAAGAGGACAGCTGTATTTCACATTT
TGTCTCCATGTAATGTACTTTTATCAACGCTAGATATAATGACGTGTGAGGTTCAAGTCA
TTACCCAGTTACCGTCCCATTCTCGCCTCACCCCGATTGACCGATACCTAGTCATTCTTC
TAAACACTTACTAGACACTATTCTCCACTTAGTGTAAATAGGGTAATGGTTTCGCTCAGT
TTGAGTGGCCATTATCTTGTATTACAATCCCACCGTAACCATTTGTTTCTCTATATACAG
CCATCCCTGGCTTTGCTAAGTACCTACAAAGCGTCGTTTTGGGTAACACCACTACGACGT
GTTTTTTACGTATCTCACTTTAATTATGTACGATCTGTGTACGGCCTCAACTTCACCTCT
CTCTATTTTGCTAACCCGTTTATCTTCCCGAACACTCCCTCGCTCGGAGTTACCGCGATT
AAGCGTACCCCTCTCCCCCGGTAAGCAGTCTACCAAAGACACAATAATTCGCGCTTCTGG
GAAATATTTGGCCTATGTATGTGACGGATGCTAGTAACGCAAATGAGGATCCTCATTCTA
CACTTTATCCTCACATTACCCCTCTTCCTTAAAGTTCCTTATTAGAGTCTAACGTTGGTC
TAGTTCATAGGACCGCTGCTAGTGAAATCTTATCTCAAGGGGGTTGAATGTGTGACTTTT
GAACAATGTGCGGTGCCAATGCTTTAGTACCTATTAGGACGTTGTTTCAAAATGCCAGAG
TCCGAGCACCCAGCATGTAGAACGATTTGTCATGTGCCCTCAATTGGTGATTCAGGCTAC
AAAATGATAATCTACATTTCCCTCATAAGCCCGATGTTCCTTCCAACTCGCAGCCTAGAT
AGGGCCACCAATTGAAGAGTCCTTTGCCAAGTGGGACTCTTGGTACCATTAATACTAGCA
ACGGAGCATTGTTTGCCATTTCTCAGTTCAAGGCACGTTCGCAGTACTGACTCTTGTTAT
AATTCTGCCCTTAATCCGTGGATCGACTTTATAGTGTTTCAGCCTGCACGGGCAAATCTT
CCACCTACTATACATAGTTACCGCTTAGACTAAATCCGCTAGTTGTTGCGTTTATGGCGC
ACCAAATGAATACCGCGCAACTACCTCGCTAGTGTGTTATAGCCGTGGTTCTGTCGTGGT
ATGTCTGACCTACAAATTCCCTGACACTTTCTGATAGCGCAGTTAAATGCTTACTACTTT
GCTCACCAATATCAGTTATCCACAGAACATCTTGCAAGTGCCTGTGCGGGCAGTAGACTC
CTCACAAGCAGGCTTTCTGGCAGTTCAGCACTTTACAATACAGCAAAGTGTCAACTACGA
GACGCGGAGGGTTAGTAGATTCCATTCAGATATGCCAGATCGCCACAGCGTATCGGATCC
CCGGTGGACGAATGTATCACTAGCTAGCCAGCTCTTACTCACTCTCTGATTCGTCTTTAT
TCCAACATTTCTGTATATCCACGTCTGGAAAAACTATCTTTTTTTTCATACTTATAACTT
GCGTACCTTACCCCAACCCGGCCGCCTCTCAATAGACTTGAGCTCAGTGACCTAAGTTAG
GGTCCGGTAAGCTCCTCTATTGTGCTTTTGATAATCCCTGATCAATCCTTCTATCGCCTC
ATCCGTCTGGTTAATGGTTTCGCCCGAGAGCTAGGCTCGTCAATTGAGGACGGAACAGAT
GGCACCCCCTAGGCATAGGGAAGAATTCACATAAGTGCTGTCCCGTTTGGGTAATAGTAT
TAAGCTTAGCTAGTTTTGGTAAACGAGCTGAAACTGGCTAGTCGCAGTAATCCCCTTGGA
TAGGGCCCAAAAATCTCCGTAGTCTGCCCCCATAGTGAGATGTGACGTCCGTTCATTATA
TTTCGTCCTCGCTGCTACCTCTGATGTCAAGAACCCACTTTCAGCTGTTCTGGCCTCTAG
CGATAGGATCGACCTTAGCGAAGTCTGCCGTTTCGCCTCGAGTTGATGAAATTGTCTCAC
TTTTACGTTTGGGCTCCACACTTGACAGATTCGGTCTTACATGTTTCGGGAATATATGAC
TGGCTGTCGGGAGTCTTCAGGCCTTCTGCGCTTACGGACAGTCGGCAGAGACCAGGATTT
ACTAGCACAAGTATATGACGAGTTTCGTACATAGGGGACGTCAACTGGCTTATGCCCCCA
CCTGATAGCAAGTCCGAGGTCGCGAACATTATTCAGTTAGGAGTTGGTATGCGCTATAAA
GGGAGATTGCTGATTAGAAGTATAGCGTTATTGAGAAATTTGTACTGAATTGAAAATTTT
ACGTTTTCCAAACCGCGGGTGTAGCTCCTACAAGGATTGATAGATATGTAGGGTACGCCA
AACTGAGTCGGAGGTGATGTCAACAACTGTACCCTATCTGACTGGAACCACATCGATTAC
AAGATCGGTGTTCAGTATTAGAAGACGCAATTGCTTTCAAACTTAGTCAGTATATGTAAT
ACTAGTATCGGTCCTCGACCCGGACGAACTTAGATTTAAATCGGTTTATGCACGTAATTT
TCGACCCAGGATTTCCTTCTGTGGGTTCCAATTGCATAATAGTATGGATTTGTCATGCCA
ACAGAATGTTGTAAAGATAAATCTAAGACGAGATAGAACAGAGTATAAGATCCTACCTGT
TCTCCAAGTGGGAGAAGACTCGATTTCGGTTCTCCGTGTAGAACCTATAAAACATCCGTT
GGAAAGTGAAGATAAAGTAATTACTCCACTTATAAATTTTTTGGAATTCCATACCCATTC
GATAGCGAGTGATTGTATTTATTAGGGCTATCAGAGTCTCTGATTTATGTTGCTATACTT
CCATAAGAGGTTATAACTCGCGTCATATGCAAGTCCCCACTGACTTGTAGTCCCAACCAT
ATTACAACAGCAAACGCGATAGTTATTCCTATCAGGTACTTGACCGGGTTTAAACACAGA
TAAGGTGCTCCACGTACTTTCGCGTTACCTATAATTGATGATGATCTTAGTCGATCACTA
AAGCGAAGATGGAATTAACTCAAACACCACGATATTGATCTACCAGTACACCGGACCCTG
CTATTGGCCCACTTGCAAAAAATATATTGTAGGAGTTTTAGCCAACCGTTTTATCAATTA
TTTCACCTTTACCTGACTGACGATAGCACTTGGGTGATCGTATGAAATTCTTCAACCATA
ACTCTCCCTTATCGGAGACGAGAGACGATCGGTCGTTTCCACCATAATACTAGAAAATTC
TGCGTAATTTAAATCTATAATTGGAAGTATAAAAGAAAAATGTCGATTGTCAATAAGTGG
TGACGTGGTGTTATAATCAGACTGTTACGCTGAATGAATCTGCATGAGCTTAACTTTTCC
AAGCGCGCAGAAACAGCTTTTATGTTGCAAGGTGCTTCGTTTCTAATCCCCGTGACGGTT
ACTGAGTTCTTACTTGCTATTATACTACACATTATTCTGTTCGAATTCTAGTAGTTATGG
AACACTAAGGTGCCAGTTGACTTCAAAAAAAAATCCGGATTCAGCGAAAAAATAGTGTCA
AGGGCTGCCGTCAACAGTGGGGTAAAAATAGACGGCGTGATGCTCCTGAATATAGGCTAA
GAGAACGCGCAAAAATCCGATGACATGTTAAATTTTATCAATGATATGCAATAATAGAGT
AACTTAGGATGTGTGTGTACCATGAGCCTCTGTTATATCCCTTCATTACCACCGGTCTAC
CGTCTTTCGTTCACTTCCACGGGTCGTCTCTAAAAGATAAATCTACGTCAAACAATTACG
CCTGCCCCCAGTATTGTTTGGACATGTAAGTGGTAGAGCTCATGATAGAGGGCAATACTA
ACCTCCTAGTTGGTGCAGGCAACATTTTAAGGAAGCCGATCATATTAATCTTATATTATC
TCCAGCTCTCCGTCTATCTCTGCCGCACAAAATTTACCACGTCTTCTTTGTAATTTTATA
AGATTAGATTCTATTAGATTCACATTCTGTCTTCTATGCCGCACGATTCCAATAAGGCCT
ATTTTTGTCTCCTAAAATCGAAGTGAGTACAAGAATTATTTAGACCTTACATAGACAGTC
AACCATTTATTCCAATCTGATCATCAAGTTTACCCATCCTTTCGTATAGTTAATGTCATC
CCACAATCCATTACGAAAGTTATTTCTGACCCATTCGTCTGTTGCCTTCTTCCGCCGGAC
GGTAGATGCCCGGCCAACGGTCCGTCCACTTCCACAGGCATGTCAGTAACGAAGACTGCG
AAATATAGAGCGTTCTTAGAATAGGGGAAAATCGTCGCATTCCACATAATAGTCAACAGA
TAAAATTAAACGACCTTGTCCACGCTACCCGGTTGCACAGACTTTCCTAATACGCAATGC
ATATTCTTAACTGAAAACGTTTGCGAATAGGGTAAGAGGACTAACATACGTAGATTAATA
AGCCTTATTGTAGTAACCTTTCATTGCGAACCTTTCCTATTTAAAAATCTCACGATAAGT
GATACTACGAACAATGCAAAACGAGCGGCTTCTTAGATTATATTTCGGTATTAAGGTCTA
TCCCCTAGGTTCTCTGATCAGTACTTTTTACAGGACTTTAATTCGCGCTGATGATGTGGG
AGGTTAGGACCCTTCGATTCCTTCTGCTGACTGCTAATTATGCATAAGTACCCAAGCCAT
CGCAGAATGATCATTGAAGGCTTCTCGGGGTTGCAATGATGACGCTGCTATGCTTTGCGG
TCTTCCCGAGTAATATAGCGTAGTACTAACTATCCCAGTCAGATTGCAGGAGCCGTCTTC
TCGAGCTTGTGTGAACTAGAGACCTAACCCCCCTCCACCCAGTCTCTGCTATAGTGTTTA
CGTGGCCGTTGTTCCCTGATCTAATTCATGCCCATTTTAACTAAGGATTTGATCATGTTG
CCTAAAACGGGCAGATGAGCCTAGGAGCGTATTCGCGCGGCCTTGTAAAATGTGAGCGGC
TGTCAGATAGTCCATGTGCGGGCAATCCTAGGTCGTTGGAAATCCCACTTGTTCATTTTA
TTTTCATGCAGAGTCGCGACGCACAGCACTAACCCGTAAACGCCTCTAAATTCGGACCTT
CTGATCTTTCTAGAGACTACCTGCTACTACATCTTTAGCAAAGTTTTTACTCGTAGAAAC
CATGCCGGTCAATAGCTCAGCTCAGCTTTTGTAAGCTTAACACCGCTGTCTTTGAATACA
TTAGTAACGATGTGACAGTCAGGGACTGCTCCGATTCGAATGGTACAGATACCCATTTCT
TTAAATACATCGTACAACCCTCTAAAAATCACTATTACTTCGTGACTCCAGAACAGTTGC
CTACCGGTATCCCCATGCGACTCTACCCTCCAACCAAAGTCAGACCATATGAACTTTACT
CAGCTAATCGACTATCATCACTTCGCATGAACAGTCATATGTGCTGAATGTGCATATGGA
AGATGGGTTATTAAATCTTCTCATGTCCCCGTAATTCAGTCATTCAGGCAGCATACGGAA
TGGTAAGTGATCTAGCATTCATTTGCCCTTACTCATCGAACACAGAATGCTTTCTGGAAG
AAATGATGGAGTTAAGACCAATTAGCGAACTTAACGCAACACCCCTCACACCCTCCTGTT
AGCCTTAGTCCTCCCCTCAGATCATAACTCGCGCTGTTATCTTACAGCAAGTGTTCTGAC
GTAGTGGTTTGCATTTCTTATTTTATGTAAGCTGATTTGCAAAAACCCGTTGATATATTC
GCAGAATCGATTCCTAACTCCAGTGGCGTATATGTCACAAGTTTACCAACTTCAACGCAA
TCCAGTAGTCTACCGCTGGGGGGGCTCCGTATGTTGATATAGTACTTGCTTCCCGCCTAG
TCTTCGTGTTAACGTACAGTCGTTAGCCTTTTTTCGATTACTACCTAACCTGGATGAGGA
TACATAAACGATAAGTAGCGACAGGACGATTCTTATCAAGACTTCCTGCCTACCTCCCAC
TCACTCTGTGGGTTGGTATAAAGAGCTGTATTCGGGCAGAAGGCTGCTCAGTCTAGTGAG
GATTTGAGTTATGTCATTGATCGTGTTTGCCATGCCTATTTCCGTCATTTGATATATCAT
TTGTAGATTTCGCCTCCGCTAACCGTTTGCCTCTCCCCCTACGGAGAACCGACCTATCTA
TCCTACCCTATATCACTACTAATGTCATCTATTCTTGGTTCGCTGATGGACTTATCTTGG
AAATGTGGCAGGTCAGCAAATCGTCCTAGTGTGGTCTATCTTCTGGGAGTATTTCGTTTG
GTCCCGCCCGCAATCCCATTTTTTATTTTAATTTAATATAACGTACTTTCAAGTATATAA
AAATTAGGATACAGCTTAGTTATCGCATTTTATGCTTGACGGCCCCCGGAATAACCACAG
GACCTTGGCAGCGATACTGTCCCCGGCATCGAGGATCGTAATTAGCTTGCGGCATTCGTT
AAACCTTTTCAAGTCCAGGTGGTATCAAATAACGTCGAACACTTATACTCATCTGGGAAA
CACCCCTCAGTTATCCTTAGAAGGTTTGCCTACGAACCTCTTCCAAAGTATTATTGGACA
TTTTTTACTTGGTTCTGACTCGGCAGCTGTTCCCGTTTCTCTATAGCCGAGAGAATTATA
CTTGGAGTGGCATGGCAAGATGAGTACCTTCGCCCATTTGGTTGGAGCGTAATTCTAATA
CTTAGACTTAACGTGTACATTTCTTTTATAATGCGACATATATTCACGATACGAGACGAT
AACATCCATTTGAACCTTTTGCACAGTCCACTGTGTTACATCCTTCGTCGCAAATTCCAT
ACTTTTGATCCAATCTGCTTTCGACCCTCTCCAGACATCAGTTGGCCGTTTTACCCATAG
ATGACCTCATCTGGTGGCACTTCCACCATGCTGTTTATTCACCATTTACGATCTAAGCTA
AAATTTATTCGATCTTTACACTTGTGCGAAAGGTTGGCGCCTTCCCGTACGCAACCGTAG
TTATTACAGTTCTTAACGGTGTTGGATGTACCAATTAGACCGGCAAAGACTGTTTTAATA
TTTCTTCTCAAAATTCGTTTGGGATGATTCGTCTACGGTTAGTGTCCTCTCCTTTGATCC
TGAATTTAGATTTAATAATAAAGAGCTTAGGCTCGTCCCTAATGGGTAATTAAGACTCCA
TGTCATGCCATCACCGTATAATTACATGGGCAGTGGTGTCCAGCGTAACTTTGTTTAGCG
CCCTTTGTGTCCCGGGCGCCAGATGATATTGGCAATCTATTCTCGTTTCCCCAGAGGTGA
TTACAACACGAACTATTAGGACTAATCCTACATAGACACCTTGAAGCCGATCTAGCTGTC
GTCAATCGTTAATGGTTGCACCACCGTAAGTGAAAGACCGGGAAAAGATGGAACATTCCC
TGTAAACTACTCTTGTTAATCGTAACGAGCTCTACCGACTTGAGTTATGGCGCATAAAGT
ATAACCGACCATCTTTCCCTATCAATACCTCATATACGTGATTACATCCTTCGGTGAAGT
TCTTCTGGAAAAACATATTGGGGCTCTACACATATTGATTATAGAAAGCTAAGCCTCAAA
ACACCTAATCTACTGTGCGTGCTGCTTGCATAACGAAGATCCGCATTACCTACTCTTAAT
ACATGTTCCCTTGGATAAGGGACCATCTCTAAACGCCTAGTGTTCTCCCGTTGAACTGCT
GCCGCATCTAATATATCTTCGAGTAGTGTCATCGTTGGTGCTATCGGCTTCTCGCTACCT
GTTCCCTTATCCACAGTTTCACTCCCAAACATAATGATAGCCGTCCCGGGAATGTTCGCA
TTGGATGTGCGGCCATCACTGTTAATAAACTCCTAGTATCGTAGCTTTTAATTAGGTTTA
GTTATTTGATCTGGCGATCACATAGAAACTGCGCACACCGTTAAGCTGCGTTGGTAATGA
ATTTTGATATAAATGTTGTTGAATCCTAGTCTTTAATTCCTACTACCTCAGTACCTCTAC
ATATCCGTGTCTGCTTCCCCAGGCCACCCACCTCAAGGTTGCCACTAGCCGGCTCTCAGA
GACCTTACACCACTATTCTTTGATCCTCCCAGAACCTACCAGCCTTTTTTCTTATATTTT
GCCCTTCTTTCATATTATACCACTAGACGCTCCTTCATGGGATTATCTCGAGTGTGGACC
CTCAGTTATTATCTTACGATACGTGACCACTGACTCCACTTGCTTATGTCTTACAATATG
GTACAGCTGGTGGTATGGAGGTGTCTTAGTACCTGTCAGATACCCTCTCCAATACGATCG
GCACTTAGCTATATTTTTAGGGATAGATCGGAGACCCCGCGAGTTGTACAAATCTCGGGC
ATTCCGAGGCGTCGGGGTCTGGAGAGTGATGTTTATGTCAAGTTTATTCCTGTAGTACTT
GATATGTTCAAGACCTAATCAATAAATGAACGCCGGTACGTCCGGTGCGTATTCAATAGG
TCTATTAAAGCAACTTTCAATAGCTGAGACTGACATTCTCGCAGAACATTCGTGCCGACT
ATTCTTGCGTGATATTCCTTCTGCTCTTGCCTGCCCGCAGTGAGAAGTAAACACAATTGC
CGGTCACTTGCTGACACGGTCAAGTGCCACCCGAGAATAATCTCTCTCAACTAGATGCAA
TTCCCTCCCGTATTTTCATTTATGACATGCCTCCCGCCATGCAATGAACCGTTGTAGCTA
ATGGTGGAGCATACTCCACTCGCTCAACTTACACTCAGAGATCCATCACCTCTTTCAGGT
CATGCTTCTGTTGCCGCATTACGTTGTCATGTGTGCTATAGTTTTATACGTTTTCTTAAA
TGGGCATACTTTATAACGGTCTGTATCATCTATAGCCTCTATATACCTTTTGCTAAGAAG
ACATTCAAATCTCTTTATGTACTGTGTTAGATCCCCGATTTACTAAGACGGCATCCTGCC
GCCAAAGTTATAATACCGTTGATGGTGCATCGTCCTACTATATTTCACGCTAACAACGTA
ATTCTTGCATTCTTCTGGACTAAGATACTACTACTAACCCGTCTGGGCCATGTACCGTGG
GATGGGAAGCATCCCATCCATTCTTGTTCTCTAAGTTGACTATCACTTCTTTCTAGTAAC
TACGTACAACTCTAATCGCTTCCCGTTCTTCTATCCGACTGCCTTTTGACGTTAGGGTAA
TTTCTTCTTTACATCACCTTCACTTAACCATTTTCAAGGTTAATATATGACCCGAACCAG
AATCCTGCTCTTCCGTGCTGGCATACTGGTCTAACGCTGGGTCCCATGCCTCTCTATGTC
CTAGTTCTATAACTGTCAATGTGGCACTTTCTATGACATTCTACCCATCTATCCGGATAG
GGTCACCCCTTGTGATTCTATAGCGCGAACTCTGTAAGATTTGCGTAACTTTGATCAACA
GGTCTGTTCTTGCTATCCTTGATGTTTGTCCGCCCACTTTTTTCTTTTCGCATACTGTTA
TTGTTCTTACTGCCGACGATGGCGTCCAGGGGTCGAGTACAGGTCTTAAGCGCCCCCGGA
CTGTTTGTAAAGTCCGTACGCTTCCATGAACGCCCCACCGTAAAAGGATAATTTCGGATC
GCGATCTTCGCGGTGCGGTGTGAAATTACTCTGTAATCTATGCGCAATAATATTCCTTTA
CGTTATTTTGCTGGCCTATTTCGCTTGCGATACGGTTTTTCTTGCCTTGATTAGGCTAAA
AATGATTATTTGCAACTTGATTCTATGTGCTCAAAACGCTAAATCTAAACGAACATAACA
ATAAAATAAACGAGCCTGTCCTTCCTAAAATAATAAATTGCAAATGAAATGCGTCTCCGA
ATTGCCCGACAGGTACCCAAAGTACGCTTAAATAATCTACAGATTCATTCCCTATACCTA
ATGTTTAGATGATTATTTTAGCGAAACCTAGAAGTTCGTTATTTTATTAGCGATCTAGCC
TCGTTTTTGTCCCACCTGCGCGATGATTTAACTTGGCTTTTCTCGTAAGACCCGCTTAGC
ATATTGACGGCGGGATGCATGCCGGGGACTACTACGGATCCCTTTTTCGTGGGGTTACCG
TGCTGTGTGTTAGTGTTTCTATATACTTGTGTCGTGGCGTGGGATTATGACTTTCCATAC
TGCACTGACTGCTCCAGTGGGCGGTAAAAGCTTCTGCCCCGCCCTTTAATCCAATTTGGA
GTATCCTACCAGCATTCATGACTTCAAGAGAACAACGTGTTACCAGATTGCCCTCCTTAT
TCAACGGTTCTCATATGTTGGGGTAGAATTAATTTTAGCAGTAAAGATAATAGCTAACCT
CATGCTAACTTGGCCACTTTAGGTTATCCCACTGTGGTCTTTCTTCATACTTGCGGTTCT
AAAAACTGTTAGTCCCATACAAAGTTAAGTGCCTACATCCGTCCTCCTCTTATCTGACTT
TCCTCTGCTCCTCGGATAAACCATACATGCAGATCGGATTCACCTCGACGGACGCATCAA
TATCACATACACTCCCATTATAGCCTGATTCCGTTCACACTTACACAGAGCCATGTGCTT
CCCGTTCCTGATACTGGTTCAAAGAGCAACGTCTACTTTCGGCTGTCCTTAGACTGTTAG
AACCCCCCTTTTTTAGGTATCCTTCGCGTGTATTACGACTCGTTAGAAACCTGATGCTAC
TATTGTAAGGATGTTGATTAAACGCTCGTCTAATTTTCTACCGCCTGTGGAATCCCTTTG
CCACTAGCCATGGATTTTTCTTCACGTGGACATAGGATTTCACAATGCACCGCCCATACA
TATCTTCCACTCTACCAACACTCGACCTGGGCTTTTACGCTCCACTTGTTTAATAATCAA
ACGAGACCCAGTTCATTAATTAACGTCGCTGTCTTCCTGATACTGGGCTATCAGCGAGGT
TCCACTAGTGATTGAGGTCTAAACTGCTCCTCTCTCGTGAACTGACAGCGTTAAAATTTT
ATCTGCTTGCGATCAGTGCTATGTCGATCGTCCAGAGTTGTTTTTTATGTTGATCGACAT
GTCGCACGCTGGGTTGAATATCTCTAAATCAGTGGTTAAACTTTCTCCCCCGACTAATTC
CTAGTTTGTGTAGACGCTCTCCTCTATCAACTAGAATGTTTATTATCCAATAACGCTCGA
CCTTTTTGCCATGTTGTTACCGTGTTTTATGCTTCCAGATTCCTATCCACAAAAATAAAC
CATCGTTTGAGATATCATAACTTTCAGGCTTCCGTCTCTCCTCTATTCTGATCACTACTG
ATTCTTTATATTAATACGTTCTTAACACGTCTAATCCTATCTTCCGAACCTCAGGTTTAC
TGACCATCCCCATTACTTTCTGCTGCATATACAATCATGCGACGATTTTAAGAATACCAT
CACTTTTTGTCCTTGCGTGGTCAAATGGTCATTAATCTATGGTCTCGCCAACTTTTGTAT
CGAGGCGTCACCATTCCGTAAGATAGCTCACGAGTTGTCAAATATCTATAATTTACCGAC
TGATGTTCGTGTCAATAAGGATTCTTTCTTACACCTCCTACTGTCAATAAATTTATCTTA
CCGATGTAACACAGTGTCGGACTTGCCGGATACCTTCGCCATATACCGGCACACTTTCCT
CATGCAGAATAGACAGGTTTGGTATAGAGCACCAGCCGGCTCTCGCCAGAGCACACCTTT
CTGAGATAATAAATAAACCTATTTCCAACAACTCACCCTCTTAGCGCGCATAATTGTCGT
AAACTTTGCCGACATACATCTCTTTTACGTGTTACTTACTTGCTCGTCACAATTGCATTC
GTATGGTTGATTTAGGATACTGATTCAATATGGATAAGTCATGACCGATATGGGTAGCAT
TTCCCACGAATCGTATCTATTTAATCAAGCGGCTTCGGTATAACTAGTAATGCTATAGGA
GTTGAGTCTCAAGGACCCCGTTACCATTTATATGTCCTCCTGACTACAAGTATCTCGAAA
CAATCACGCGACTACGCTTCCTAAATGCATTTGTCACCTTCAATTAAACCCTTCAGATCA
TCGCCACTTATTGTTATATATGGAACAGCCATATCGCGGGCTTCGAAAATGCTGTATAGG
TGATAAATGCTTGGTAATTACCTTCCGTCTTGATGCCTCGGACTGGTTGTGCCTCATATG
ACTAGTGCCATAGTCGTTTTCTAGTTTTATTCCACCTAGGTAAGGTGCCCGATTCTCCTT
ATACTACCTCACTTTTCTTATCTGGCCCCTCTTAGGAATAGCCTCCAAACTAGGTCTTAA
GGCGCGTCATGCAAACTGAGGCTTTAGTTAATATTCTTGACATGTCAAACAGTATAATGA
CACAGTTACAAACATTGCTGGTTTTACTATAGCCAGCTACTCGAAGTTTAAACGCGTTAG
TCACTATTTATAACACCTCCGATTTTTACTAACCATACTATGCCCGATTAATACTCTATT
AAGAGTGTTATGCAGGTCAACAAGTTAGCTGAATCTGCGAACCCTTGTACTGCCTGTGCT
CTGGAAATTGCTCCTTTTGTTCCCCAAGTAGCTTAACGGGTCCGAAGTCTCCTGGCTTTA
GTTGTGTAGTATTCTAATGATGGAGCCCTGCACAAACACTCTTTCCTACTATTCCCTCAA
CCGTACTCATCGAACCGCCTTCCTACTTTCGTTGCTTTTACAGAAAATCGGTCGTTTGGA
ATAACGGAACCCGCGCTTAGGGATCACTGAGAACCGTTTTCCATCCATGAGAGACTTGAT
GTAGTAGTTGTAAGTACAGAAATTCAACTGGGTACTTGCATCTGAAGCGACACGACGTCC
GTGCTTAAAGTAGTATGATGGACTCTAGTCCGAAGACATCTTCCCTTAATGGGTGTGCGT
TGATCCGACTTCCCATTCGGCAGGACTCCGCGCGCTTGTTTCGCAGTCAAGCTCTTAACA
TCTACTTCGATGAAATTTCTCATACTCAGGGTGTATCCGACCCTTCGTCACCCTACTCGT
TGGTCATCACAGCCATGTGCGGTATTAATTAATTAGCTTGCCAATGGTGCGCCTCTTCGT
TTTGTTCACGGCAAAGAGCCCGGATTGTTTTGAGGTGCTTTCTTTCCTTTCGCTAAGCAG
CCGCATAGAGACTGACCATTTTATTTCTCGCAATGACCTTCCGAACCGGCACCATCTCAT
TTTATTATCAATGAATGCCAGGTACCATGTTCGAACCGGCCTTCTTTTACACTGCGGGCG
TAGGATCATCCATGTTTTAGTTAGAGTAGTGTTAGTGGCAAAAGTACACCTGAACCCGTC
TACTACCCGCACCTCTCGCCAGGTTACTGATTATTCAAGTCTGGGAATCTAGTATACAGT
AAATCGAATGCGGACATGTGTGTCAGCCTCCAAAAGTCACTTACACGCTTCCACCATAGC
TCGCCTAGGTGCTATTATGTTGGATACTTTAAGCTAAGTCACCTATGACTGGATATTTCC
GCCGTGCCAGGGCCATTGGGATTAAGCTGATTATTAATTAAAAAGGCTTTATAGATTATC
CAAGGTGTCTGTTTTTTCCACGCCCCGTCCCTTACCATAAGGTGAACGTTTTGTACTCAC
TACCACTAGATCACCTTTATTAATTTCACTTAACGTCTTTAGCTTTCGTTGTGTATCACT
TCCGCTGGAGAGTACCTACTAAATACTATCCCGTGTTTCACCCTACCCGATCGATATCAC
CTTTAAGCAACCACAGTGTTCTGACCAAGACGTGAGTCCATCGATTAATATGGACGCCGC
GGAACTGATCCAGCCTATTCGTATACTTCTAGGTTGGTGATCCTTTTTCTTTGGGTTACA
TAACCAAAGCTCTCTCAGCAATTATATTTATAGTCTTCTTTCACCCAAGTATGCAACTTA
CTTTAAATGGATTTGCCGTTGTTGGGAGTGGTACTCATATCGAGCTTTTCACTAGTTTTA
ATTGCTGTATTAAGGCTGTAGCTCGGAATCTGCTATGTTACCAACCGTTGACATATTTGC
TCTGCATAAATTTTGACTCTCTTTGATGTCTGTTCCCGTGCACCAACCTTGATTAACAAT
TAAGTTCTACTCTGGAAACACCTTTCAACAGACGCGGAAACATGGGCGTAGTTCTTCGCA
CAGAGACCACCGTATTTAGTGACCCACGACGTTCTGCAGTACTTGGCCTGACCATACAGA
GATAATCATAGTGATCGCTTCACCTCATAACCAATCGTTTGTCCGATACTAAAATAATAT
ACTATTATTTTCCTCAGTTTAAGGACCCATGCAGAATATGTTTGTGTTCTGTCATTTTAA
AGACTTATATACTTAGAAGTGCGCCTTTAACTATTCCAATAACCGGGAAATAATTTGAAA
AACAATCAAGCCCCTTACTTCTCGATGGAGTATGTCTAGCGAGCCGTGAGGTGCTATCCG
GCTAATTCTCCTCTCTGGCGATCTTCTATAACCCCGTCCTGATTCGGTAATCACTATCCT
CCATCTCTCGGCCACTATTCATATTCATTAGTATTATCTTTGAATGACTGAAACATGTCA
TCGAAAACTTGCCTATGATTAGCTATTGTTGCCGGACAAAGCACTTACCCATCCTTTCAA
CATTTGAAGTATTTCATTAAAATTTGCGCATTCTCCCTCCAAGCATTACAAGTAAGACAT
ACGTCGTCATGCTCCATGTATCCGATGCTAGCAGTATGGCCCCATGGCTTCTTAATTAGA
ATACATATACATAGGAAGGCCTGAAGTTATTTCTTTGAACACGTCGGTGAACTAGCCCGC
TAGAGGTGGTTTAGCTCTGTTTTCGGTCTGACTCTCTTCCCCATATCGAACGTCATCTGG
AACCGTTTAGCCGAAGCCGCGTCTACAGGGCCGATATGGGCCCTTTTGATAGGGTCGAAT
TAACCTCCCTTCGTCACTCCGAATACTAACGAACCGCTCTTTGTTGTTTAAGAAGTCAGC
AACAAATGTCACAGTCTTTACTAGTGGTTAGGCCACACATTCCCCTAAATAACTTTCTGT
TCGGTAGACATTTCCCGCTCGTTATGTAGGTTTCTTATATCTGATAAATAGGCGATATAT
ACATTTTAATAATCCAAGTTAAAAGGAGTAAATTGAATAATAATACTATTATAACCTGTG
CATGGTCGATCCCCCCCATCTTGATAATCCTCCGAGAACATACGATTTACATCCAATTTG
ATTTATTCACACTTTTATTGTCCTTTTAGTAACGCTTCTCACGCCATTGAATCCAGATAC
CGAGGAATCTCGAGGTTAGCAGGAGCAGCGGACCACGAAAGTTTTGTAGCTAGGGTACGA
AGGATAGGCCATTGTTAGGGAGTATTCCAGTAGACGACGATAGCAGCACGACTGTACACG
ACAGCGGACAGAATTTGCGATCTTCTTGAAGTCAGAAGTAAGTACGTAATCCACATGTGC
AGGTGCTATTCTAATTTTTAGAAGCTTACTTGTGTATATTTCGTGTGAATTAGAAGACCA
TGTCGGAATGTTATGTCGACTGTACTATGGATAAATGGCTCGTATATTTTCGATGTTGGT
CTATGATTCGTCCTAGGTAATACGAATTGCTTTCGGCGCGATGTGGGCGAGAGCACAGTG
GACTAGTTTATACCCTCTCAACTATGTTAGAGGCCAAGGCGATAACTGTTATGTTCCCGC
AAACTATGGTCATTAACCCAGGTCACGCAGATTGAAAAGGGCCCTCTGTCGCATACTGTG
TCATTGCTGATTATAGTTCACGTACGTCGGGTTTGCTGACCTGTTAATGAACGTTATAAA
GGTATCTAATTTTGGTTCGTTTAACAATGAACTACACGTATTGATACCTCCGAGCATCCG
CATTCCGTGAATTCTCGCATTACGGGCGTACACCTGGAGACTTCAAAACGGATTTCGTTG
GATGAAACTTATTGGTGTACTACTGTAATGTCCTAGTTGTCAAATCCTGGTACGTTTTTT
GGAAAACACTTTCTTGTCATTAGGGTAAGTTCGAGATGATGGTTCTTGACTAATTCCTTC
GCTCACGGCCTAGTGCTCTCCGAATTCCTCTGCCTCTTTTTATGCCTGAAGAGATCGTGA
TTCATCACTAATGAATAGCCCGTAAGTCTCTGATCTATACTCGATCAGCAGGATCTAACA
ATATATATTATTGTCTGATTATTAATTTTGCCAGTCGTAAAGTACCAAGTATCGCAATTA
CCGCACCATAACTGTCTGTTTTCTCCTCTTGTTCTATATAAAAAGTGTCCTCGTTGTTCC
TTGTCGAGTCTTCTTTTTCCCACTCTTTGCTGTTAGATTACCTTGTAAGTATTGGTAGCT
GATTGTTACATCATTAGCATGTCAGCATGTATGTTTGACTGTACCGGTGTACCTCACTGC
TCCACACTCAATCTTGCTATGATTAGATTACATGTATCGTTAACACACCAAGTAATGGTA
TTACCCCACTGTAAGTGCATAATGTTGGACTCATATGTCCGCAGAATTTGCTAGTTTATT
AGTTATGTTAACGCTTTATTCAGATGGTCTTTCATTTAGACTTACTACAACTCCCTTAGA
TCTCCCTAGAGACATTCATTTAGTCATTTGCCTCTTTCCACTATGGAATCCTTATCTTTC
ATAATATAATTGTGTTTATTCTCTATCATGACTATCGCAGCGTACAACGTGCTCTGTGAA
CTCCCAGCTATCACCAACTGAATCTGTATATTGTGTGTAGTTCAATTCAGGACCTACATC
CGCCGGCTCATATTCCCTTTTCTAAGAATGACACCCTGTGGTTACGCTGTTTTCGCCCTT
CAGGGTTATCGCCTCTAATGTTGAGTGTTATAATTTGTGCGCTTCCTCTTACATAACACT
GATTCGCTGCACTCTGTTTTGTCCTTTCTACTGTCCGCTACTTGTCTTTTATACCTTGTC
CACATTATTGTGTGCTTTGCACGCTCGCATAACTTTGCCTAATAGTTCATACTTCTGGAA
TTTGTTATTGGTTAAGATTACCCCTATGATTGTAATGTCCCCTCTTGAAAATGTCGGTCA
TCCGAGGATTTTATCCTATACTTTGCTAGCGCAGTGGATTTAATTTACTAGCTTCCACCT
AGTCCATGTATACGTCCTTCTGATGTAAGTTGGGCTTCTCTGTGATGCCGAAAACGAACA
ATAGGTCCTTTTCTGCTACCAGAAATAATAGGGCGCGCTACTTTGTAGCTGTAAAACTCA
ACACAATCGAATCCAATAGCTACCTACATGTTTGTTTTCCCACCGCCACAGTCTCCAGAA
TGACCTAACCTTATAGTTACATTGATTTTCAAGCCCTTTCACAACGCTAGCAAGCTAAGG
CAACTACTACAACCTTCTAGTACAGCTTTTAGCCTTATCTATGAGGGTTTCCATTCGTCT
TACGAGTGTGTTTTCATACATTAACTTTAAGTCATCGGTCCAAAAACTGATTACCGTTCT
GATGTCATATCCTGCGTAACACGCCAATTCACAATTTGTTATCAGCCATACACTTATAGT
ACCCGGACAAGCCTTGGTTATGCGACGGCTCTGAGTGACCCGCCTAAGGAAGGGCACAAT
AGCATGTTTTATAACAATCTTGCCATTGGGGGAGGGGGTGCATCGCGGGTGTACAGTGAA
ACAGTAAATTTCAAACGCTACGTATGGATCGGACCGATTCCGTCCTTAGCCTCAACTCCG
TTTTCATAAATAGCTACGTCGATTGCATTTGCTTTAGAACTCGATACGTTGTTTCTATCG
AAATGCCTAATCTGACGGCAACCGGCATTGCTTGTGCGGTCTCGAGCATGACCACCACAG
TCTTGTATATGTTTGCGCCTGATCCTTGATTATAACCGGTCTGTTAATTAAAGCGGTTGC
TATCTCTTTCTATTCGACGTCCTCAAATCGTGCCATCCCATCCTGCATCTCTGCTATTGA
CTTCACAGTTAATGCTTTACACATCATTGAGGTTCTCGTCTGACCGTAGACGTATAACTT
AAAAGGTCTTTCGATATACGATAGATGTTCTAAACCGTTCTCTAGTAATTATGAAGGTGA
GATCCCTTGGATTATAGATAGTTGTCATGAGTTTAAGCGAAAAGCGGATGTCAATAATAG
AGCAAGGTGTTCCTCAGAGTCATACTTTACAAGAGCGAAAAGGCATGTTAGTATCTGATT
TACGCAGCTCAATCAAGTTAGTAAAAAGCGCATAACCTAGCGAAAACGACTTTGATTATT
ATATTTAAAGTAGTGAACGAACACATCGAAATATCAAGCCTCCAGGCGAGAGGTCACTGA
GACACATTATTGGAACGCCTCGATTAATCTTTCCCCTAAGTCAAATAGAAGCGTAACACA
ATAGCGAATAACTGACCCTTGTACTCGCTGATAATTTTTTATTTACTCTTCCATCGTATA
GCGAAAATGTGTTCCAGAACCTTCATTTGCATTCTCCTACCTATACTTGAATGTTCCAAA
ATGAGGTCGGACACGTCAATCCCTTGCCTAACTAAGCAATCTATTTATGCGTTTCTCCTC
TTCGTAGTTCTCTTATTTACCTTCGACAGCGACGCAGCTTGGCTGTGGAGATATTAACCA
TTTTACCGGACTAGTTTCAATTACTCACTAAAACGAGCACTGTATTTTTACAGTAGATAT
AAATCCTTATCCAAACTCTTGAACGCTAATTCAGAAGTCTTTCTTGAAGCCCCTTAAGGA
ATTAACCTATTTTTAAGCATTCTCAGACACATAAAAGTTACTACGCTTAATTCGTTATCG
GAGTCGCATTGGTGAAATCTGTTCGAATGTGCGAAGAATAATATTGTCGTGACGATCGAC
TTCACGGGGTCATGTATACTGATTTCTTTTTTTCTCTTCTATTTCACTTATATATTAGTT
CTTCTTAGTAACAAAGATCGTTACGCACTTACTTCACCTCACAATGATGCTGAGATGGGT
CATTTCCTGTGATACCACTCATAAAAGAGAATCGGGGACTGATATGTCACTACGCTCAGT
TACACAATGTTGAAATTCCCATCGAACTGCTCGCAATATCTGTACTAACCGCGCTATTGA
TTCCCGTGGTGTCGTCAACTGAGTCTCCTGCCGTGGATGCCCTATTTGCTTCCCTAGAAG
CTATTCCAAATTAATCCCTTAAAATTCTCTCAGCTTCCTCCTTCTCGACAAAAATAAGTC
TCTGAGGACTTCATCTGTTCCGCTTACACTTCCCAAATAACTTCCCTGTTATAGCTAACG
TTACTACCCTGTTGTCTTACAACATGCCTTCTCTTCATCACCGTCAGACAATAGACAAGT
TGAAGCACGTAGTCGATGGTTTCCATGCGAATTCAGCCTCGTTAATATCAGTTAACGATC
AACCTGTATCTTTACAGAAGTAAAAGAGTCCGCCATAGTAGGAAATCACCTAGTTGAACC
CCCTTTAACGTTATAATTGAGGTGATCCGGTTCAAGTTTCAACCTTTTATGACTTCTATA
GGAGCGGTGCGTGTTACGTATAAGACTAAGAAGAACACATCAATGTTGACAGCTAGAGTT
CACCCTGGTTATCCAAGATCACTCAGACTATTACATAGATATACCCAGCCATGCGCCTTC
CTTTATCAACTTCTTAATATTCTTGCTCCGCGAGTCAACCACTGTTTTGAGTGTACGTGC
TAGTAAACAGATAACAGATACCTTTGGAGCTTTGCCTTATTCTCAACCCAGAAATTATAT
TTTCCGCGCTGGCTGTTGTGTCGCTAATATGGAGTATCACATTTGCATGCTTGCCAGCTC
CTACACGTCGTCAGTAAAAGTAGAAAGCACCTCATAGCAAGGCTCCTTTATGAACTACGG
GTGCTTTCGGGACTCAGGCTCCGCCTCTGTTAAGTACCCAATGCCGGTAACACCTTCTCC
AGTATACATTCCTCACGACCTTTACAGGACATCTGCACAATGAATTAGCTTTTCTTTAAT
CCTGTTTGAGAAATTGACAGGAACACGTTTTCTACATTTCAATACGACGTTCTGGCATAT
CCGAGTCTAGCCAGGACTTTCTCGAGTCATGTAGAATTCTTGAGTTGGGTTGTTCTCGTA
TACTACAAGCTTTGTTCAAAATTCCCTGATTTCTGTAAATCTTTTTCGGCAATTTCTCTT
TATAATAACAGATAGTCTATAGTATTATAGAATTGTAGCACGCTCAATATTACGGCTGAG
CTAACGGGGATCGATCTACTTCACGCTAGAGTCCCTTTACATAAAATACACCGAAACACT
CCACATCAAAAAGAGCGCACAGCATTTCCGCATTTTCTCAGTCTTGTCACTTATCTCAGC
CCATAACCTATATAATGTTCATTCCATTGTCCCACGACTAACTGGTAGTGAATGTCTATG
GGGCGACCGGTGGGAGTGTGATTGCTTAAGACTGTTACCAACCGGATCCTAATAATACTA
GAGGATCAAGATCACCTATCAGTGCTCGGTCTCTTACCATGAAAGCGGTCGTTAGGAATA
GAAATGATCTTGCATTTTATCCTTAGTCTAAAACTTGTCTACACATATTTGCTAGTAGCT
TAATAGAGAACCGCTGTCACCCAATAAGAATTCGAATCCTAGATATTTCCTAATGGATTA
TCTACTGGTCAGGGGATTTCCACTAAAGGTATATCCCGAGTAAGTGATGCGGTTTACCAG
CTTAGTTGTAAAACAGGAGGGAGCAATGATATGTGTGCGCCGAGACCATTGAGAGGTTAA
GGTACAAAGCTATCACATTAAAAGCGAAAACTGGGTGAGTGATAAACGACTTGTAGGGTA
TCATTCCTTGTTGTACGGATGGCATTCCCAACATTACACGATGACACTCTATGTCACCAT
GATATAGCTGCGAATATATATGGTAAAGTCCTACGTGCACCTAGGTGGGCATCGACAGTT
CAGGCGGTATGTGTGACACAACTCTGCCTATTCACTTACCTCGGGCACGTCCTTGTCCCA
CGTAATGACGAGCCATCCACGTTCCGCTAGGACGTTTTCCATCAACCGCGGAACGCCTTC
CCCTGAGGCCATGGATGATGACGTTATCAACACCATGTCATAGGGGGCAATGTCCCAGGT
TGCTACCATTGACCGTCGGTTTTGGCACAGCCTTATGTCCAAACCACATGATACCGCATT
TCATGTCTGTTCTAAGTAGTTTATCAATTTTTATTAACTACATCTACCTACCTTGGAAAG
TAATCTAGCTCCAAATATCCTTCCAGCCTTACGGTTTCACCATTTCGATCTTGCCAGGAA
ACTTATCAAATTATCAGGCTCTTGGAATTACTAATACTTTTCGGACTATCACTTTAAATC
AACCTTCATTCCCATGACCACCCCGGTGCGCACATATTTACCTAGAAATTTGGTATTAAT
CCGGTTCTACTCAGTTAAAAGGACATATTGCTCTTACATATCATCCAATCGAGTTGACTC
GTTGGTTAAACAGATTCTATCAATCTTGGGTTAGACAGAGAGGGAGGTAAACACCCCTGT
AATCTGACTTAATCCATAGTCTTTATCACTTCCCAAGTACTCACTGAACGTTGCCAACTC
CAAGTCATGTAGACTGCATCTTCCTCGTTTTATTTGACATACAGCTTCCCGGAATAAGTC
CCCACCCCAAGCTCATACGGACTAGGGTTCGAATCTCGTACATTAGACCTGTGCTTGAAC
TGACACTCGCCTTTCTGAGTATCCTTATTTTGTCCCATGCACCAGCTGTTTCTGAATTAT
CCCCTAGCCCACGATGCGTTTTATACCTTCCACTCAACGAGATTAGTGCCATCAGCTATA
TGCTGGTTTCATACCTTTCCGGTGACTACTCATATTTTTATCGATCCCACACAACCTTGC
CAGTCGGGTACGGCGTGTTTAAAATCAGCTTATTAATGCAACACCTTTTAGTCTACATCC
CCCGTTCTGATGGTCATTAGTCCTATTGACATATGACTTGGCTAGCTATCCTATACTTCG
TATGTCCCCCTTACTTCATCGACATATTGTACCCGCCACTTACAAACCTCGCTGCTGTCT
CCTCTAGTATCCATCGTGAAACTGGGTATAGGTTGTTAACTCGTAGGTACTCATTTTCTC
TTCCTTAATCAGACGATCAAATATGACAAATATGTTCATTACCGTACCATTTTAATATTC
AACCTATTAGATGAATACCATTTTTGATTAACTTAAAGTTGACTTCACCTGTATATATGA
GTTTGGTACAGGGCATTATCTCTGAGTTCCGTAGGAATATGTACAAATTTTTTTCAATAT
ACGCTGTTCAGAGCATTAAGTACAGTCTTTAAGCTACATCCGATAATCCCTACAAGAAAA
AGACCGGCTCTTCATATACATTAGATAGCTTCATGATTTCATTGCCGCCTGCCACTCACT
TTTTGGTCCATAGCATGGCCTGAGAGCACTGTAATAAGAAACTTCTCCTGAATTTTGTTC
ATCTTTCGCAGGTTCTTTCTTGTCAAAGTTCTTCCATCTATTCTTTAAAGAAACCTTTAC
CCCTCATTTCCGTCATAGTAGTCAATACGTAGCTCCTCTCCACTAAACGACTTAATATTA
TTCTAATTAGGGATTAACAATAACACAAGAGGATAGTTCCTTTGACATGTAGGTAATTAT
CTACGTGACGTAACCAAAATATGGGTTCCAAAGTTTCATAGGGTGATCGGCTTAGCAGTT
GATTTGTCACTCATTATTTGACCCTCATAGAGCAGAACATTTGACAGAAATTGAAAATTC
ACCCCGAGACCTACAGCGTAGCGCACCACAGCATAAGCCGTCGCGGCCATTATACTCCAG
GCACTCAGTCTAATCATTATGCACTTGAGCTTCCCCTTTATTGTGATATCTGAACTTCCG
TCAGTATTCATCAGTACCATCCTGTATCAATATTAATGTGCTTTTTGCCCACGCCGTAAG
ATCCTATCAATTTCGAACTAGTGTGTCTTACACGAATGTTAGCTGAACTGAGCAAAAGGG
TTAGAAGTTTGAACCTACCCTAGATTTTTGGCGGCGAACTTGAATCCAAGGCAACAGGGG
TCCGCTGCTACAGGTGCTATTTCTGTCGTATCGCCCCCGGTCGTAGGACTCCCAGTTTAT
AAAATTTTTCTAGAGCTTAGTATACTCCATACGGATTGGAGTGTACTTGTCCCTACATAT
CCCTAGGTCCCCATTCAAGCGATCCCTGAGATCACTTGGTGTAGTAGGTCACATTCTGCA
ACCATGTCTGGGACACATTATCTTCGACTTATGCCGTCCAGTTTCGTCCTACAACTCCAA
AATTAGCTTTCATCCCATCTACGACTGTCTGATAAATCTCACCTTCTCTTGTAATAAACA
AATCTTCTCACATCCTCCACTGTCCGATAAGGCTGTCGTTACCTTACGTTTAGGCCCTTA
ATACTCCAGAACTCCGTTCTGTGTAGACGGGCCATACTCCATGATAACATCATCTCGCCT
AAGGGATTTAACCCCGATATTTCTAAAATATAGTTAAGGAACGTATTTCATATGGCCCCG
TACTAGCCGAAGCACTCCTTGATTTGCGTTGCTGTTGCTCAAGAAATGTCTTTGCCGATT
AGGTAATCAACACATTATCCATCATCCCATCCTATTTATCTGACGCGTCATGGACGACTC
CCCTTATCTAGGCCTCGAACAGGAAATTGTCCCGACAACTCGTACGCAACATATCATGGC
AGGAATTCCTTTTTATTATTCGTCCAAGCTTTTGAGTGAAATGAGGAAACTCACTCTATA
CTGCTCATTATTAAAGGCAAGATAGAAAACACTCTTATGTTGTAAGATTCATGTATTGAA
ACATCGAACTTAACGACGGGATCAACTTGTCTATGCGTAAGTAAGGGCATGAACTAAGGA
AGTTTTCCCTTAGTTGTCCCAGTACTTTGATTACTAACAGGATAATTTCATACTCCATAC
TAAGGGGCATAGTACTCCCCCTTGGTGAAAACTTACGGAGCTCAGAAGAGATTCGATCCT
GTCCTCCGGTATCCCTACCGAGCTGGTCAAATACAAACCAATTTTCCTCAGTCCTCCTAG
TAATCAATCCTGCTAATTTCCCGTTAATGCCTGTCCCTAAGTAACGCGGGGGCCCTTCGT
CTACTAACTAATTCTTCGAGACTTAAGCTAGGCTCCTCTTTTCGCTTCCCAATAAGTTAA
ACGTCCCGTTGGATTTATACGTATGTGACCTGTTTGTTCGAATGGCTATCCCATCTCAAA
AGCTGTTTACATAGTCCCCTATATAGAGTCCGACCCCAACCTTCGGCCATGCACTAATTA
GTTTCCTAGGACTGATCAAACCGTAGCCCCTATTACTCTCATTTGCTTTTTGTTTGCTTT
CTCCCGCCTGTTAAACATTTAACCGACTGCCCTCGAACTACGCTATGTAGAACAAATTAA
TGTAGACGAGTAGTCCTTTCAGCCCTTCACTAACGATTGAATACCCAATAGCCTGTAGCC
ACGCTTGTCAGCATCCAGCTTCAAGACCGGCATAATTTCACCCTGTTTAAGCGGGGTTTG
AAATGACCTCTCCAACGTTAGTATGCTTGATTTATAGACCAGAGTGTTGCTGCCTAAAAC
GCCCTCAGATTATAATTCCCTATCGCTACACTTACTAAGATCCGAGTGCGTAATTCCATG
CTCGAACAGTGAGAACGGTCCATCCGATTATTTCCTGCCTGAGGAAGTCTGATTTCTGTT
TAACGAATCTTGTGCTCCACATATCTATTATGGCGAATTCCCAAGAAAACCCCCTCTGGT
GCAAGGAAACATTGTTAACTAGATTTATCTATGCACCTGCCATTTAACTAACCACACACA
CTATGAGTCAGACCGACGACAGTCTGGTACATCTAACGAATCGACCTAGAGGGGGTTAGG
ACAAGGTATATCAACTGTTCTACCACCAAGCGCCACCTTAGTTCTCTTTTCTTCCAGTAG
TAAGACCTATTGTGTTTTCCGCCACTATACTCCGTACATGATTAATAGGCTGCAATAGTA
GTACCACACATATCACTCACATGGGATCGTTGTGGCTTGAAGTTAAAGACTACGACGTTT
GAAATAACCAGGTTCCCCCCCGCTTCGACTGATCCGTTTTGAATATTACACTATACTCAC
GTCTCATGCTGGCCACCGTTCTGAAACCCTTTCTCCACTTACTTTATAATATTTGCGGTA
CATTCTTGAACACCTGTATTTCGGGCTTCGCCCTACTGTTTCTTTATAAAACGCGATCAA
TCACGCATGTTTTCATGATTTTCTCCTCTGTTGTGCCTTATAATCGCCAAGAGACCTTTA
ACAATTTCCACCGATCGCCCCTTCGCTTCCCACTGGAATCTCCGTCTCTTTTTCTCCTGA
TCATCTCCGAATAGGCGTGATAGCGCACCGTTAAGTCATCAATAGGATCATTGTTCGGCG
CGACACTCAAGCGAAAGTTTTTCCGGTCATCTCGCTCTTTCGCACATCTCTTCGCGCCCA
TACGACCTTTTTACCCTTTGTTTAAGTGGTTCTTTGCCACCCACTCTTCGCCTGTGTCCG
CCTAACGCCAAAGCAGGGTCAAACCCCTAAGAATTCCGTAGCTACCATTAGTCAACTATT
TACCTTATTTTCTATTGTCTGTGGCTTCCACATTGGCCGTTTTAACCTTGCCACTTTGCT
TATAGAGTGTATTATCCGTTTAGATATTAAAATGGGCGCAATGAGGCTACGCACAGTCAA
GCAAGTGAGTCAATCGGACTCTGCATAACGACTCACTCAGACTAGCAGTTGTTTGGCTAC
TAGTGTGATTCTAAAGCATAACTAACACAGATTTAAAAGACACTACCAGTTTTTCTCTGA
CTAATCTATCTCCAACCCATGAACGTCAACCTGGAAGTCAAGCTTTAAGTTGGCAGAGGT
TTTGATGTTTCCCTTAGGCACTTGAAGAATGACATCTTACCGTTCATATCAATCAGTCGT
AACGTACAGTCCCCAGCGTGGACACAAGGTGCTTTTTTGGTGTGAGTCATTAGGGCAACT
CCAACTTCCTGGTGAAATACTATTTATCGTACCGTTTTTATATAATGAATACAGTCTATA
TGATCATTGGGCTCCCATTCGAATGCCTACGCCGGAATGTACAGTCTCGCAAATCGATCT
CGGTGTTTAATGATTATATTCATCTCATTTTTTCCTTGTTCTGGTAGTTTACTGTTCTAT
CAAGTAGATGGTTTAACCAATTTCATCGCTTTGCGTTTCAGCAACTGATGTTAGCACCAC
TGTCCCTTTTTTCAGCCGTCCACATTTCGGAGTTGAGCCTTATCATTATTCCGCACAATT
ACTATTAGGATGTTGTGGTTTAAATGCTTCGTATATACTGTGTGCATCTGTATTTCCGAT
TGTAGATCCCTAACCATGATTCGCCAAGAACAGATCCACTTCTTCACCTTAATATCCTAA
TGCCGAGACCAACGTATGGTACTGCCAAAGCTTTCTCCAGTAAATTCCCCGTATCACCTT
CGCCCTAGTGACGTGCTACTATCTAATCGAAGATGAGCAACAGTTTCCGATATTGACACA
GTCTATATAGATAATTTGACGATGTGCACTTAGGTGAACCACATTTCCCTGATAGTTATC
CTCCACTTTCTACTTGCTATGACTTCATATTTCGCCGATGCTTCTGTCTCTCCCACGCAA
TTCTCTGTTTATTAGACCACCCTTAGCCTCAAATCACACCACCCTACGCAACGAATACAA
TACATCCAGCTTTCCTCGTCGTTGAGTAAATTCCCTACACCGTTCTTAGTAAGTTGTTTT
GATGCGCTCCCGACCTGCTGCTTATCTTTCGACACAAACTTTAACAACATGAACCGGCCG
TTCCCCTCTTCTACAGGCCTTTTCCGCTTCTGTCCCATACACAGTCGTATTGCTGGATCA
TTAAATGCTTTACCGCCACATCGTACACTTATCGGTTTCACGACAACTATATTTGTACGG
TTTTCGTGCTATCCTCAGTATATTGTGTTCGTCCCGAAATTATTCATCCTAATTAAGTTA
CCCGTGAACACTGTCGTATCTATAGATCCCCTAAATTTACAAAAACACGCCTCTGGTCTT
TACCCTATTGTCCACGACACCTTTTCACGACTCTGAGGGTCACTATATGTTCCCTCATTT
TCTGGGTATCCAATTATTAGACGTTACGAACGACTTGACAAACCAGTATGTAGAATTACT
ATTGAGACAGAATAAGACACGCCAATAACTTTCTATCATTACTTTTAAAACCAACTACTT
ACTGACGTCGACATAATCTCTAGGACTTTAGCGTTCTATGGGTCATGTTTTGAGGTGCCA
CTTATGGGACAACATTTCCTTGTTTTCTTGTTATTTAAAATTCTTCATTGGTTTTCTCTG
AAAATCTTATTCCTAACCGCACTCGATTTTACCACCTACTCAAATCCTGTTTTAGATTGG
TTATACCCCCCAGGTCAAACGAGCCGGACCGCTAGTTGATAAGCATATTTTCATATGTAC
ATTTTGGAATCTTGTCTAGGCCCTACCTGTACATTTTCTACAGGTTCCTTGTTGACACCG
TACATGAGTTCCTTTTGGGCAAGTAAATATTCTTACTTCGTTAAATAAACTACTTGGGCA
CTTACGAGACATGTCTACGCAGGACGAAATTTTCATGCAGTATTAACTTTTTGTAATTTC
CATCAGATTCTACGTCTAGATTTAATGGAGGCGTTAAGCCAGCTTTTAAGTAGCGACCCA
ACCTGATCGCTTATTCTAGGCAATCCTTCCAATTCTGAGCTTTTTCCAATCGAGGAACTC
TTCAATTTTTTCTCCCCCAACCTTATTCAAGTATCAATCTTAGCCCAATGCCATTTAACT
GGTGACCAAATTGTGATTTATTAACACACGCGAAACCTACCACTACCTATGTTAACAAAG
ATTTGCACGAAAGGATCTTATCTGACAAGGGCTGTTAGTCTTAGTAGCTTTACAATATGC
ACGGGATTTCAGTAGCTCACTATGAATACAAACGTTATTATATTACTTGAACTAGGAACT
TCTGCTCGCCGTTTTGTACTCTTATCAGTATTATGGCTTTATGAGACTTAACAAAGCTCT
TAGTTGTTAGATATGATCATGAGTGCAGCCTATGTTTAGGCTTTACCAGTTATCCTAATA
GTTAGTTCGTCAATGATCAAAAATATAATTTGCCTTCGTTTTGACGAGTTTACTATCAAA
CAACGGCAACCTCTAGATAAGATAAGAGACCTCGTTGTTTAGTCAATTGACGTGTGTGAT
TCTCTCACCCGTAAAAAGGTACTTAAGGCAAGTGGTTGCTCAGTGCGAGAGTAACTATAT
AGATCTTCTTTGCGCACCATTTGAACGCCAATATCTCCAATCCCTTACGTTGATGATATT
GCTAAGCCTCCTTTCATAGAAAGTAAACTGTTCATATTAATCATTGGTTTAATATTCTGA
TTATAACTGTGGAACATATGTATAGTTCAGATTATTTTTCACTTACTACAATTGGTTCAT
GCCACTTTACGACTGATAACTTGGGGGTTTCATTTTCCGATACGTTGTAGACCAGTCATT
TACTCCAACTTACTAACTATCATTACACGAAAGCGTACTGTCCTCGCCACATAACAGCCA
AATTCACCTCTTATGCTATTACTTCAACACACAGTTTTGGGTAATTATAAACATCACGGA
TATGACATTTAATCTATCTTAGCTGTTTATTGTGAACTGTACTCCCCACAGTTGTCCAAC
GGTTTCAAGGAATTAAGTGTCTTATCCATTTTTTACTTCGGGCTGGATTTACGACCGCGT
ATAAAGTCGCTTTACCTTGTTGTGGTTTCTTATGCAAGGATCGGTTTCACCGTGAGCTTC
ATCCGAATGATCTCAGTACACCACTTCAAATAGTTCGACCATTAGTTAAACTATTCATGT
TCCTGTTACTGGTCTAAGTTTGATACCATCCAATGTGTCCCCCCTATAAGGACCTTACTT
TACTTGAATTAATACCATTATAAATCCATAACAATTAGTTCTGCTTAACTTTTACATTAG
TTGATTTTGCTCCCTCATTAATTGAAGGTATTGTTAACCGTCAGGCAATCACGATTATTT
CTCTCCTTAATACATAGATGATAGTGTTAGTAGCGCCGTCAATTTTAACCCGTATAGAAT
ATTATTACCGGTTACATTTATCGGCGGTGAACAATTTATGGAAGAAGTTCATGGTTAACG
TTCTTCCCTTGTTCATTCAGGGTCTACCATACAGCTTAGTAGGTACATATAATGGGAGCG
TATATTGTTGCGGTTCGCGCCTATTAGCCCCTTAAATTTTTCATCTACTCGGCACCACCG
AACTCATCTCCTTATCACATTGACTCCTCTCGAGACTTAATTCCAAAAATTCTCACATCC
TCCAGTCTTTTCTCACAGCAATGGGCTCCTTGATTATTACATCTTGATGATTCCCCATGT
TTGCGAAAGTTTCGGAGCCAACGCCCCCGCACTACTATCCTATTGTCAAAAGGACATTCA
TACCTTCATATCGTATTTGACGTTTTTGTCCCGGATAAATGGACGACCCTATTGAATCCC
AGTGCTAGCTTTAGGTATCAATCCACTCGCGATATGGAGGCCGGCACAGTTGCGCTATTC
TTTCGAACGTTGCCCTCTTTCTTCTTTCTAGTATCTTGTAAATGGCACTTATCGTTCTGC
GTTGGCTTTGTACTGCCTTACCATTATCTTCTGGAACTATGTACCGACTTCAACTAATAT
ATATCAACTTAGACAGTTTACCTCGAGGTTGACGAATTTCTCGTTTCCGCTTGAACTAAT
GAAAGTCGATCTATTACGAAACTTCACTCACTAGTATATCGCTGTATAGTATCCGGACTG
GTAGGAATTACGCCCCCACTGAGTTTGCCTCGGAAGGCTCCACATTAATTAAACTATGAC
CATAACAAGCAGCTATAAACTTTATGTACTTATTTTTCTCATGTTGGACTCTATGAGCGT
TTTTTGGTGAAACATACTGAATGCTGATCACTTGCCTCTTTATGCGGTAAAGATTGCTAC
CTAAGGAAGAAACCCTTGATGAGCTAGGACTTTATCTCTCCTTTACTAATCTATTTTCTC
TTACACTGCTAAGAATTGATGTTTCCTCTCCGATTTGCGTTCCCAATCTTAGTAGCGCAC
ACATCTTCTGTTTATTGTCTCTCATTGGCTACCCAGGTTTGCATAACCGAGATCTGTAAT
ATCCAAGGAGCATCAGTTGCCGCAAGCCAAAAATTATATTCAGGTATTGCTCGTAAATCC
AATTATTAACATTTTACATAATCCTTTGCGTACGGCCATTTAGGCCAGACAGTTCTACCT
TAACACTGTTAAACTTTTTAAATCCCTACGATATGTCATCCTATTATTTTTACCAGTTTT
ACACCCAATGTTTAAGCAAGACCACATTTTCATCTCATATTTAAACTGCGTCCGTTTATT
ACAGGCCTTTCCTCCATAATACTGCTAGCCCTCCCATAATCAATTTTACTTATTGTATCT
TTTGGCTTCCTAACTCTTTTGTAAATATCAGTACTTATTCTTTGGTGGACCATTCACCAC
CACTCGGATCGTTAAATATAGTAGTCCAACAGTCTGTGGCTCAAGTTGTTATTGATATCT
ATTATACATTGCAGGTTACACAATATTCACATCTAGTCCCTGATAGCCTGCCTTTGAGAC
TATTGCACATTCAGTTTCAGTTCTTCATGTTTTCTAGACAGTTATCTACATCAAATTGAT
TTCCGCATACTGCTTCTCTATAATTCGCAAACCCCTGGCTTGTAAATACTAAATATCGAA
TAGAAAAATTTTATATATGTCCGATGTTACAACCCGAATTGCAGATCGGCTGACAATAAG
TCATGATCTTATAATCTTGGACTTTTATCATATTTAATGTCAGTCCATTCCACTTATTAA
TATCTTTATGACCTATTAATTCATTCTCATCCTTTATAATATAAATATCTTATTTCTTGT
ATATAATGTTGTCGAAGTAGATCATTATGACTAGGTACTACTTTCAAGCATTCAATTTAA
TGCCTAAAAGCGTAAGCAATTAGTTTTCCTATTAGATCTTTGTCTTTTTTCTTAGTAACT
CTTAGTTAGCTATTTTATATTCAAATTCTACATTAGGTGATACATAACAAACTTTAGGTG
AAAACCTATAGCTTGTCCTCATAACAAAATAGTTGCAATTTAGCTTCCACTCACTTATCG
TTTATTAATATGGGCTTATTCTATGATTCCTTAGCAGTACCAGTTACCCTACATTCACAA
CAATTCATCCCCGTCCAATCCGGTATCTGGTCCTTAGTTTACATGTTATAGTAATCCTTT
TTTAATGGCATGTATCTCTTATATCTGCCTTAAATTATTGGGGTGGCCCTCCCTAATGCT
CATAGTCTCAATGTTTGTTAGGGTCGCTAGTTTATTCACTAATCCTAAAGGCGAGCCATC
CCGTCTCTGTTCGCGTACTCCGTTCGACACATAGGAATACTCCCTAGCACGTTCCGTTCC
TTCAGTAATCCATCGCAATGCAATTCGGACTTTCTCTTTGATAAGTTGATATTTTTTCCC
ATCTGGTTTTTACCAGTGAAATTTATCGAGACTATTTATATACACTTTCTACGAGCGGCA
AAAACATTAGTACCCCAGAATAGGTATGGGCGTCCGGGATGTGTTTAGATCAGATCCGAC
TCGTTACCAATAAGAGGAATACAGTGATGTGATAAGAGTGGAAAGGAGGAAAAGAATTAG
TAACTACCTGATAACACCGCGTAAGCACGCCTCTCCTTAAACACCTAAGTATCCTTTTCC
ATCGCCAAGTCAATTTTCCCAAACTCAGGTCGTTCCCCTCGATCCAAACTCTTTGTCTTT
ACAATATTATGTCCCTATGTGTCTCTTACCGACTGAATATGTTCAGTGCAAGTACTCTCG
AAGATTTTGCACGATTCAAGATTCTACTTTGGACTCACAATTTTGTGTAAACAATTTTGT
ATCATATGGTCACTCTAATATAAGATTCCGATCTAGTTTACCGTTTGTATTAAAAAATAT
CGACAAAGCTCCAGGCATACATGATCCTTAGCAAGTTTATGAACATCTCCATTATCTTCT
CCTGTTAACCACCTCGCCACCTATCTCGGGTAGTACCCAAGAGGAACTTAGTAATCTTAT
TTAACAAGCCCTTTAGTACATCATAGATATAACTTTAAGCTTACAGCCCTTGATCCAAAG
CTATTCAGATCTAGTACGCTACAGACAAAAACTTTTATTGTTATTCTAGGTGAGGAGATC
CATGATTAACTCCTCTTGTCAATTCTCCCTTAGGCTGCGGTTGTTTCCCTAAGAAGGTTC
TTAATTCTAAAAATTTCCTCGAACCGTATAAGGAGTTTACCCAGAATAGTACCTTGGAGA
TGTTTTGTTACGTAGCTGGTCTGACTTAAGAACTGAACCTCTCAACTTACGTATCTGAAA
TCTTAGTAGTTCCGACTTTGAACGGTCCAATATGTTCATCTCCTTCTACCCTTTCTATTT
TTAGCTAAAGGCTTCGACATTATTCGTTTGCTTCTTCTGAAAATTTTCGTGACATGCCCA
ACTACCGCTCGGTCCGAATGTGTCTACCCAAGAATCCTTCCTAGTATGATACGAGGGCTT
ATGTGCCCATGTTGTTTGGATGAGGCTTCTTATAATCTTAATATTAAACTTTGTTGTTTT
GTCGTGATCTGGTAGTTTCCTAACCCAGTACTCTAGCCCTCTCCACGTGCCTCCTTCTAC
ATCCGATTTTAAAATGAACCATCATAAGTCTTGCTGTGCCCTCAGTTACAGCGCATAATA
CTTGTAGACTTAATTCATCTTATATGCCATCAAAGTAATGAGTCTTAGCGAATACCCCGT
ATAGAATCTAATTACTTTAGGAATATTGCCGTCTTTCAGTCAAGCTCTGGATTAATTTGT
GAAGCGCTACCACGTCTCCACCGCGCTCAATCCGAATTGACTTAGCCCCTTCCGTCAGGT
CAAACTTCTCAATGCCTCTGGCTCCTTCGGGATCCGCGTATTTTACCTGTCACATTTTGT
TAAAACATTAATATATTTATTCAGTTAAGTCAATCTCTCATAATTCCAGCACACAGCTAG
AAGTAAACAGCGTATTTCCGTACTAACTCCATTCAATCGCTCTCTCTCTAGTTTAGATGT
TAGAATTGTACCTCATCTCATAGCTTTCAGCTGATTTAGTTCTATTTCCTGGATAAGGAT
CAACGTACTCTCGTTATTTGCCTCGCGACACTATTAGAAACTTTTATTGTCAATAGTCTT
TTTGATCCAACAGCCTAGTGTGCTCACTCGTCGATCTCTTTATGTATAATTTGAGTCTTA
AACCGTTATCAGAACCAAATGTGCTTTATCCTTGAGCAACATATCACAAACAGCTTATTA
GTGGCTCCTGTGTTCAATCGCTACCTTACTGTATACACCATAAGTGAACACACGTAAAAA
TTGAGGGTGTTTCAACACATGGTTCCTCTGAAATAAATGAATCGGATTATCTGGGTAGTA
TTCGCCACAGCGAGTACATCTATTTGGGCTCATAGATATATTAAAAACACCAATACCTCT
CTTATCGCAAAAGGTGTTATCAAACTTTAAATGCAGGATCAGTTAAGATGTCTCCATAAT
ATTGACTTCGCCATAAGGGAGTTCAGTACTCTATTACTAAGAAAAATATCCTCTCGTACC
TTGATACTTTCTTCCCGCAACTTGTATCTGTGCAACTTTTTTCTCCCATAAATCTGAGAG
GATGCCACTATAGGTCCCACGAAAGGTAATTATGCTCGAAGCAATGGTGGATACCCCAGG
ACACGGTGGATAACATAGTAATTCACTTTTTTCCCTAACGATGAAAGTAAACAAAGAGTA
GAGTAGTCTGCATCTAAGAGAACCCATGTCTAGCTATGTAATACCTTTACATAGTGGGGC
TTCCAAACCAACTACTTCGCGATATGACCGTAACATAGTCCTTTCACCTATGTCAAAATA
GTGTCGGGTAACCCACGTGGCATTACAGTAAAATCGAGCGTGAAAACCATTAAACCAGCC
GAGGTCTTAAATCATAGCCCAACTATTAAAAAAAATTCAACAGTCAGGAGACCTTACTTG
TCTCCGGTAGTATCCCTTCGGCGCGAAAGACTAATCTGACCCTTACATAACAAATATTCT
ACCTATTCAAATCACTTCAGGCTCCTATGATATGCTCTGAAGACTCGCTACTATACTATG
CCTTCCCTGCTAGAACCTTGGCAGATCAATTCATGCACCAAATATCAATACTCTCTGCCC
TACTAATCTTTTTAGCGGATATTTAATGTTACCTTCGCTCTCATATCTCGTTTTCAAACT
GGCGACACGTTACTGAGGACAAGGCCTCCTTATGATTTTCTTTAATAATTTAAACCATCT
GGCAGTTTACTAATTGCCGCAATCTTACTTCAGAAATGCGTCACATAATCACTTCGCACT
TCAACCTCCAAGTTGGTGCCAACAAGGATTTCTCAGAATTGAACGATGTCCAATTCTAAA
ACTACCCAAATGCTCACTATGTTTTATCAGTTGGTCTAGCATTCAGTCAGATTTCACGAT
CTCGTTGGTCATTTAGTGCGATTGAGTACATACTAACATTCTCTATATCAATAACTATGA
CCAATTTGAGTAACAGTGTCTTCCCATTATGCGTCTTTTAATTTAGATGTAATACGAAGT
GCTTATCCGAACAAGAATATTTAGTAGGTTAATTGCTTCAGATAAACAGAAGAACATGCC
AAGCTACGACTAGAGTATTGTAGTTCGTCCCGAACAGCACTGGGTCATTCGAACGATTAC
AGAGACTGGATGTGAATTGACAAATGGGATTTTTACAAGTCCCAGAATCCCTGACCGTGC
TTGTCACTAGAAAGGCGACTAGCAGCCTACGACTCGCTTAACTCTAAGGTCCGCACGTGC
ACAATTTGAATAAGTGATTAAGATCTAATGCGCAATCATATTATTTAGCCCATATGAGCG
TAGTTACGACGTCGAAGACAGCTTCGAAGCCTTTGCGCTAAACGCTTTGGTTATTTTTAA
TGAAGAGAGACCAATGTCTTAGCATGACAAAAAATACTGATCCCCGACTTTATAATGTAT
GGTTTAGTTATACTTCTATTGCGGGAATAATAAAGAAAGATCGCCCGGATCTATTCGAAA
CGCCAGGCTCGTAGCTTACCCAAAAACTTATGTATTAAAGTGATAGAGTGTCAGTGGTTA
ACAAGTGTCACAGCTCACCTCTTGATCTATGCCATCCACATCACCATCTGGAAAAAAAGA
CGCATTCTCAAATCCTATATAAAACTGCTCCTGCCTACAGAGAACCATACATGTTCTTAC
ATTGAAACTTGTTTACAGCAACTTACGCCCCATATCCCCTTAGCTTTTCAATAGGATGTA
TGCTTTAAGATATTAATCTAAGCTCCACTAATTTAACTACGCTATAAATCTTCACGAGTC
CCCGATAAAAAAGATGATAATAATAATACCTGACAGGGGGGTGTGAAGAACGTATCAAGT
GCGTAATTAATGCACCAGAATCCTATTACTCGGTCCTGTTCTAAGTTTAATATGTGTTGC
TTAAAATGATGGCACTACCTATCTTTGCTTAGTCAAATTATATACCGCTAAAATGTTAAT
TAATTTACCAAGTAATTTGAGAAATTTTCGTTTATAACCGCTTATCATGAGTCATCACAT
ACCCATCTACTAGTTTTTTGCTTGGTATGCCATTCTGGACTTCCAATTTTGTGGTTGGCG
TTGAGTACCATCTTCTCTTAATCGTTTGTATTAGTATTTTCAAAATCGTAACATCCACGG
AATCCGACCGACTGTTAAATTAAGCATATTCCATGTTAGTATAAGGCAGGGGCATGAGTT
TACATCCCTTATAGGCTCCCAAGCGTTTTTGTAATGGTCTGATGTAATAGGCACCACAAT
AACTTCCCTGTTTGAACACTACGTCCGGTTTGCAGGAGGCTATAGTAAATCCCGTAGCAA
AGTGTACCCGACACTGTAACTACGTCGGTCCCACTATGTTTAATTTTCCTACTACTTTAG
TCCGTTCTACCAGGTAAGGAAGTGCTTTCAGACGATTCGTCTATCTTTTATCCACTCTGC
CGGCCGAATCAATTGTTAACAATTTACACTAACCCTGTTATAGAGTCGACAATATTTGGA
AAGTATCTTCAGTTTTTGGTACGCCGATGAAGCAACGTATTACCACACAAGGTAACACTT
CGGAGACCAGAAGATGCCCTGATACTATCCGAGTTACTCAAGTATGCTGACATTGTGATT
TGTCCGCCAACAAACAGTCTTAATAGGCGAAGACAGCGAGTCCATAAGTGTAATTATGGA
CCACCGTACAAACGATCCTTGCACGGGACAGATGGCATTAGATTATCAGGACTTACCTTA
AAAACAGACCACTTGCTATTTGATACATGTAGTGGATTCCTCCGGCAACACGTTATACTC
AAAGGGTCGTAATCAAGACGGGCTCAATCGTTAATTAAATAGGTCTTAACTTAGATCAAG
TATCGCTTTCTCTGGTAGACAAATTGACTACGATCTTGTGTACTCTTTAACCAAATTAGT
ACCGTTGCAGGGATAGCATTAGAAAAGCACTGCCAACCTCTGTATAGGGAGCACACCTTG
CCGCTTATATATACCTTCGTCTTAGTTACCCTGTCATCACCTTGGTGACACACCGTTTCC
GTTGGGCCTGAGTCCCTTACCTGTATTAATCGTAAAATCGTCTTGTCGCGTCTATCTAGC
CGTATCAGTTGCTATTCTTAGCTAACCGTCTACGTGTTCCCACAGCCTGCCTGGGCGCCC
ACTTCTCGTCACATGGACGTTCGCCGGAGTTTCATGCGTTCTCGACACTCTTTCGTCTTA
CTCTCCCGCTGTCTCCGTTGTACAAGCAACGTACGCGATATCCCTCTATACGTATTTTTG
GTAACAAACTTTAGAATAAATAGATCTTCCTTAATTGATACTCCAGGAACGCTCTAGATT
CAAGTCTCCGCTGTTCCTCCATGCCCTGAATGCAGGATAGAGCCAAGAGAATTTAACTTC
AGATACGTAACTCATCGGCAAGTGGATAACTAGAATTTGGCCCCCGTAAGGGCGATCACA
GATTTGTTTATGGTTGATTTTCTTCCAATTAGTCACTTGCTATTACTGCTTATTTCCAAG
CTACTTGGCAGCGTAAAATATCCTTTATATATCCTAGTCTTCATTGTTATAATATAGAGA
TTATACAAAATTAATCCAATTTTTTGATTACAGAGTTTCATAGCATCTCTTTCTCTTTAA
TAGTTGTTTTAATGAAGTCCAGAACATATTATCGCGTGGTGTGTCATTGTTTTATGACTT
AGTACACTCATGTAACTCTTGTTGAAGTAGAGATCTCATTCTCGTGGCCTGGATGCTCTT
ATATTGTTCCTACCTTTAATAGCAATTACCTTCTATCCCCTTAGTGTGTAAGTCGTACAG
TACACCGGGTCAAGTAAATCGTTCAACGTGCCCGCTAGTCCGCAGCTCAGATCGAGAGTT
TACATTATCGGCAGTAAAACTTATTCTTTAGCAACATTATATCAACTTTTTTCCGTCATA
AGATGCCTATGACCTTCCCTTAGAATTGTCTCTGGGCCGTGATCTTGTGAACTTTACCCA
ACAGAGATCTCACATCGCGGCGCATCGGACAAGATTAACGTTTAGAGGATGTACCGTTCA
ATCCGTGCCCGCTTTTAAGATCTACATTCCTTCACACCAGCGATTATATTCTGTGAAGAG
TTCTAGATTACCATGAAGTCTTCACCACGATTAGCGAATTATAAACTGCCCAGTTCACCA
ACGTTCATCATTATAAAGTCGCAGCATTACATCCTATGCTGCCGCCCTAACACCTACCCC
TAGTGCTCGCCGGGCACCCGGGCTAAGCGAGAATCCTTAATCTATCTGCCATTTATATGG
GAACATCCATTTTACGAAACACCTAAACGCTGGCCACTCATGTGCCTGACCTAACACATC
CTGGATTTCCCCGTGCATGGGCATTGTAATTAAATACTTTCAGACCTGGGGTAACAGCGC
TCGGATACATTCCTACCCCGCATATTAGGTTCCACATACCTCAGTCTCCCAATTCTAGTA
CCTCTTACCTTTATTCTTGGATAATGCCTATTTCACATACTTTTTAACTCTTGTAACGGA
AACATTGTCACAATCGGAACTTGGGTCAAGCCACCTCGTTCTTAACTATATTGTTTATTA
TGCTTTCCCGTGGCTAAGATTATTATACACATGATTTGTGCAGTTTAATATATGAATCCG
AGTTTATGTCTTCTCTTGAGTTCCACCGAACACCCGTACGCCTCCCCCTAGCTATTCCGA
CTCCGGCTCCGACAGCTGGCTATTCTTCTCCTCTCTCCCATAAACGCGAATCCACTATCT
TTTCGGTTGGCGACTTATAGTCGGCTCACGCTCGCATACAAATCCACTTCCCCCCATTAT
AACCGTTTAATCTACTCGACTCAGCCCGATTATCCCCCTGGGTCCTCAGAGGTTCACAAC
TTACTTCATTTGATTCCTTACTCTATGGCTCCAGCTTGTCTGGACCCTGATGCCCGCCGC
TATGCTTCACATGGATTAGAATATACCTCCGTATGAATTGCCAACCTAAACCGTATGTAC
TAACCTCGTGCTATCTAGAGTATAGGACTATGACATCTATCTACGATACTGATTACGAAC
CTCTTTAGAGCGCAATTACACTCATCGATGTTTCGAACTTAATTTAACGACGCAAGCCGC
TACCTCGAGTTCTCCTCATCCACTGTTTGCGTATTTCATGATGGATTAAAAAGTTACCTC
CCGGTCAGCCCTTCATCATGAGGCTTCCTTCGATAATCCGATTACTATCCAGGTTGCGCT
CTTTTAGGACGTGCAGCATGGAAGTATCCCCCTCCTCGCTGTGTCTCAAATCAAAGTTGC
AGCATAATAACCTCCCTGACCTCCCCAATATCCTGTTGGAGGGAGATTTTTATCTCCTGA
CCTTCGCATTTGCTAATCTGCGTTTTTAGTCCTATTAATCTCTGACAGGCCTTTTTGAAC
AGTTAACACCCTCATTGAGACCCTGCCTCCCGCGGCGTGTTCTATACAGCTCTCCTTGCC
TACCAGAACATGTACTTCGTACACCATTTTGGTCAGCTCGCAACCTCTAGTTGTACTCTC
GCAGTTTTCACACTGGGCCATGACCGGAATCTTTCTTAGTAGTATCTAACGCTAGTTATT
CAACTAACATGACTCGATTGGGGCTGTCTCCTATATAAAAGTGAGGATTCTTTTATATTA
AGGTCTTTACTTACGTGCCCAGATTATGTATGAAGGAGCTCGTTAAATAACCTCTCACGG
TAACTTTAACATATATGACAGGAAGTTACCTTCTCGTTGTAAAAAAATGGGCTAATCGTT
CTACTAACGCTCGCAGCCTAGGCAAAGTTTCGTTTTTACCTTCTCGTATACTTGTAAGTC
TTTCGTAAATCCTTTGCGGGAGTACTGGAGGCGGGCCACATCCTCACAACCGGTAGGGCT
CCTGGAAGTTGTGTAAAGTAGCTTTGGTTCGGTTCCTTTGGATGGAAACCAAAATCTTGT
TCCAATCGTGGCTTTCCGTTCGCTCACCACACTACACAAGGGTCTGGATCCCGCCACTAC
TTTACACAGACCTCACCTTATGATGTGGTAAAATCCTCTTGTAATATTGGGTTTAACACT
TTTATTCATGTTGCAAGGATGCGTATTCCATTGACAGTGACCAAGATCCTCATAATAGTC
CAAGATCTACTTAGTTAAAGTACGCTGGTTACTAAAATTCCTACGATCAAGCGAGTAAAG
TTTCTGCTCTCCGATCACTCTTGCTTCGTTGCGGTTTTGCACTTATAATCGGCCCTTTTG
CCAGCTCGATGCAAACAGTTATTTCGCAGTCCTTTATATTCGCTCTCTGCGCTATCTTAC
TTCTTTAAGGTTATACAATGTATGTATACCATCGAATCCCGATTTGTTTCCAGAGAGTTC
TCAAGAGTTTGCCTATCGTCGAATATCTACGCACTCTGATGCCACGCAGTACGCTTTGAT
CCTACGGGATCACTAGGGCTCAGAGAAGTGGTCTAGTATCGTCCGCCCGTACACCCCTCT
ATACATTGCGCGCTTTCGGCTACTTGCAAATCTCCGCTTACTCCGTCCACAATTTCTCAT
ACGGACAGTGATAAGAATTGTGCTCGTATAGCTCTACATCAATGAGCGCATTATGTCAGT
TAAATAGAGCAAGATATGCCCCGCCTTAACCAAAAAGACACCAACAACGTCAGTTATTAG
GGGATTGGTAGTCAGAATATAACCCTGTGGGCTCTATCATTGTACTCCTAAGTGATTTCT
GGCACAGAAGCATAAGTTGTAATTATCTATCTGTCCTCTTTCATGTTGGTTCGAATTAAC
ATTATGTATCACACATACCTAACAAGGAGCGAACTCCTCTGAGCGTTAATTAACAGAGTC
CTTAAATGGATTGGTGCCATCATATCTACGTCTCAAACGAGGACCCTTACTCGCAATAGG
TGCATCTGATCAGTTAAGTCTTATTTAGAACAGGCTGCTACCAAGTTTACCTAATTGTAG
GAAAAAATACTTTTTATTACTTACTATGATTCCTTCTAGATCTCGCTTACTTCACGCATG
TTTGAGCATCTAGTCCCCGAATATATGTTAAAGCAATTGACCTTACACTCTTCCGTTCAT
TTTGCGGCTCGATTAAGATTTCTACACTGATACGTTAATATTTAGGGCGTTAGTTAAGTA
TTTACTTATTAAGTTGTGAGTCACCGCGAAGGTTCAGATTCCTTACGTCTGTCCGTGCAG
CTAATGTATGCCAGGTAACTACCGATTCCTTGGTTCTTGCATCACTTAATGTTTTTGCTG
CTAGAACTCGTCTTTAACCTGCTTACATTACGCATCTGCCTCCTGTCATACGGTACCGGT
GGCTAAGGATTGTGATCTGTGCGAACTGTCCAATCATGGCCGAGCTGCAACCTAACTCTA
TATAGTCAGCATTTATGTTGGCTCCCTATTGGGGGCCAAACTAAACGCTTATCTCCCTGC
CCTGGTTTACATTATACCTCCTAAGGTACACAGACACTATTAGCTAGATACATACACTTC
TATTCATAAGATTCAAGTTCCGTTTTGAATCGAACCGTTCGCCTTCTATATACTGTCTGG
CATTCCGATTAAACATTGTCATTTTCTACCCCGGTTTCTTGAGAAACCTCTCTCGAAGGA
TGGATGGATATATCTACTTTGCGATGTGGGTTACCGTATTTACCGTCGCTCACTCTTTTC
AGTCTGTCGTAACGTTTGTTGCCAATATCTTGCAAAGTTTTCTTTAGAACACGCCTGTCG
AAATTTTAGCTACCTTTAGGAAAGGGTGGTATCATTTAACAGTTAACCTTGTAGGGTCCG
GTCCGTTATCATGATGTCCAGGAAAATAAGGTACATAAAAGACTAATCGTCCCTCATGAG
TGGAAATAGCATCATTGTACCTGGCATGTTATGTATAAATATATAATACACATGCAAGCA
GTCGCTCTAATAACAGGAAAAAGACCGTGGTCATAGAGTTGTAGTGGGCTGATTTCGGGA
CGTTATCACCCTAAGTACGCCAGAGTTAACGGAGACTCACCACCCGAGACATCCCGTTGC
CTTTTCAACACTTTCCAAAGTGATGACTAAATCCCAATTGATCACTGCCATTGCTTTATA
CTTTATTTTATTTAGCTTCACACCGTACGTTAAGTCTATTCTGTTAGACTGCAACTTGAC
GCTGTGCAAGAACTATTTATTGGGTCCTAATAATATAATCTTAAATACTTATGCCAAAAA
TTACGTCTATATAATATCGTGTCGTTACATCAGACAATGGACACAGGGCCATCTAAACTC
CCGACCATCCAATCGTCGCCAATGCCTTTCTTAGAATATCGACAGATAACTTAATCTCCT
TTGACCTTTAAGCACCACTGAATACTTCAATTGATTGCGTCCAAATAGTTATATGTCCGG
TACGGAGATCAGTTCTGTTGAGTGCTGTTATGTCTTTTTTATTCCATCTATACTCGCGCA
CCTAGCGGATCTTGCGAATGTATAACACACGAGGCACTGATCAAGAGTGACCATGTGCGA
TGAGATCGTCTACGGATAGTATTCTAATTTGCCTATATGTCAGCCTTCCGCTGAAACGAA
TTTATTCACTGCTTCACCTAACCCGGAACCTGCTGTGGATACGATCGCTCGAATGTGCTT
CGAGGAACCGGAAACCTTTCATAAATCATTGATCACATAGCTACTTGTATAAGTAGAGGT
TAAAAGGAATATTCTGTAGTAATATGTTAACCATTATATCATTCGAGATTGCTGAGCCCA
GCACATTCGTCGACTGAGTAACAGTTAATGCCCTGTCTTGACCCCGTCTTACTCGGCTGG
GTAATTCTTTCAGGGTCCTCCTGTCTAGAAAACATGACAACCCTTTAGCAATAAGACCTT
GCCAATGTTAGATCATACCATACGCTCAAGCTGTCCGTCTCTATCAGGTTCAGGCCCTTG
CATCTCCTACCTCCCTTGCCAAATATAGCCCCGTGCTTGTTTTGGACTAGCCGGCTCCCT
GAGATATTTAACCTCTATAAAAATTCCTTTACCACTTACACACCAACTTTGTACGCAATG
TCAACCGATTCCCTTTGCTAATATCGACTGTACCGTGCCTTTCCATATTCTTTCTAACTT
CTCTAACGTAGGATGCCCCGAGCTCCATCCTCAAAACCGTGTAGACTACCGAGTTTCATT
AAGTGAGTATTGTCCTTCTAGACCTTGTGTTAAAAAGCTGACGGTTCCTATCCTTGAGCC
CTAGCTTATTTGGATGAGATACAAGCCTATATTGGCTCAACCAGTCAAGTCCCGCCCACC
TTGACAGACTGAAAGTTGTGGAAGGTAACCGTACTGCAGTAACATCTCTGCTTGGTGTTA
CTTATGGGAGCAGCGAAAATGCGAGGTGAGTGCACACCCGAGTTTAAAATCTGCATGAGT
GTCCGTACTGCGTTCGTCTAATCACTTTCACTGAATGGCTCATGTCTTCAATGCCGATAT
TGAGTCCTTGTAAAGTTTAGTTGTAAACACCGCCGGTAAAAAATCAATAGTAGCATCTAC
ACAAACTAGACCTTCTACTTTGCTTCTCCGAGTCGCGCTTGAGTTGGGGTGATTCTATAC
TGGATTTGGGCCCGCACTGTTCAGTTTTGGTCGTCACCTACTTAATTTTTGCTGCAATAT
ACTTAAGTTCACTTCAAGAATTCAGTAGATGCGTGTTCGTATGTCATAGTCGTTCCTCCC
ATTCTCTCGCACTTGGTTATGGAACCTTGGCTAAGTCAGCTACCTGTGTTTTAAGTTGCA
GTTTGAACATGTAAGTTTTAAGGCACAACTTGCACTCTGACACATTTTTGCATAGTACGT
TTTCTCGTAGTATCCCTTAAATTGTCGCTCAGCGACGAGCTGGCCCCGATGTCTAAGCCA
TTAACTGAGCACTGCCTAGATTACTTCTATTTTCGTCATTCTAAACCTAGTCCTCTGCAA
GTATTGAGATTTTACCGTGCTAGGCGACTCACTTATTTCACACATGATGCCTAAATGTAA
CCTAATTCACATTGAATGACCATTGTAGAACTTTTTAAGGACCATCATACGTTATCCCTA
GGTGCGTTTTTCTAAGTACTCCGATATTAACCGTCCTATATAGGGACAAGCAACTGGCAA
GTCTGTTAACTCTCTTTGACTGACGGTTTAATGTAAGTTTATGTAATTTACTCCCCCACG
CACTAAACGATGGGGAAAAGTCCGGTTAAGAATTACCCATTTGACCACATCAACAATTGA
AAGGAATGTAAATGAAATAGTAAGACCGTTCAAGGTACCCACGCGAGAATGTAGCAACTC
GACCCAGAGTAAACACAAAAATAAAAAAAACGACCACGTTCCCACCAAAGCTTATGTTTT
TGCTGCCCCTACGCTTCAATTACCTAACTTGCCTAATGGACCTACACGATAGTAATCTAC
TTTCCATTAAATCTCTTATTAGCTCTACAATTTTTATATTGTCTTTAGAAGTCCTATCTA
TAACGTAGTAGATTCCACGGTATCCTGGTTCCAAACATTCCACTTACTTTATCCATACTG
TTCTGAAGCTCAAAGAGACATCCCTGCAGTGTGTCAGGATCTCTTATCTTGGTTATCACT
CCCGAAGTAGAAGCTCTTTACTTGCTGGGGTCCAAATGGGCTGTTCGGATAGGTCAGGTT
AACGACACTTGCGCGAAGAGTAGAATTAAATTAAACGTCCTTGCTCGCCCCATAAATTGC
CGAGCGTTGTTGTCCCTCCGCAACGAATGCCCACCTTTCATACACCTCTGATGGCTGTGT
ACGTTAAATCTGTACGGATCAATGCACTATACATATTTTATCATCCCTCTGCTGATTCTG
AAATTACGGCCAGTCGAAGCCCATGGTTAAATAAGCCACCTCTTCATCTCACCTATTCCC
CACTTTATAAAAGTGAAATCGACGAAAAAGCCAGCAACCGAATGTAACGGTGTCTCTTAG
CACGCAAACCTGCTCTGCTGAACCTTACCCCATAACGTTGGCTATTTCATGGTTGTAGGC
CAGCCCAACAATCCCAGCTCTTCTTTTCTCCGGAGGGCTCAGGATACACGCAGCGGACCA
TTCACGTACAAACGACAGACAAAACCGATGACGATGCCTCTCAGCGTTTGATCAAAAAAT
ACTCTCTGTACCTCAACGATGTCTTACCCTTATCTTTGTGGAAAAAATTTTAACGATTGA
TATTAATCTGAAAAATAAACTAAGCTCAATCTCTTCCCTTACGTCACGTACAGAATAATT
CCGAGACCTTGCAAGGATTCTACATTTCCGCTAAGTGCATTCGCAAAAATCTTTGAAAAA
TACGTTGACTATACTGTCCTAAGGTTACAATCTCTCCTTAAGCGTCTTTTAAGATTGAAT
TGTGCGTATGGGGCCTGGGCTTTCCACCTGACGCCGCGTCCCCACCACAACCTATGACTG
TTACGTTTAAATGTCACTCCTATCTCCTCTGATAAACTATTCCTGCATCGTCATCTTCCC
TGGCAGAAATAAGTGCATAATTATATAGTCACCTACTAAATCCTACGTATGTTTTTTTCT
GACCCGGACTGATTTATATGAAGAGAAATAGCAAAGTTATTCCTTTTATGTGAATTTCCT
CGTTTCCCTTTAGACTGATGCCCCTATAGTTACTTATTACAGGCAATTATTGGTGCCAGT
TCAGAACCTGGCTTATCCATCGTAACGTCGAACTAGCCATCATCGCATAAATCTATATAC
CCGTCATAGGAATTCACTCTATATAAATCTTGTAAACTTTATGATACGATACGAATAACT
ATGGTGGGAACTAACAAATTAGACTCATCCTTTGTCGAACAATTATAAGGCTTCTGCATA
AAGATACTCGATATTTGGTACCAATTTATGCTCTTTTTAACTATAGAGTCAGTGTATATT
AGGCCGACCACCTGCTTCTTGTAACCTACTGTGCAGTCAGACTGGTTTTTACTTCAGATA
CGCGAGTAGTTGTCCTAATTAACCCCTTCGATCCACGTCTATCTATTTGTCGTAGACTCC
TGACTGTAACGCCCCAGAGTTTCAGCGGAGCCACCTAGTCCAAATCTAGTACTCCTTTAA
TTGCTTTCTATCTCTCCTCGCTCTGCTGGGTTGCTCATGCTCTTAAACCCACGTTACTAC
TGCCATTTCCACCATAATTACCGCTACACCCTCGAACAGTCAACTCAACCGATACTCCGC
CGAAAAGTTGGAAAGTAATAACTCCTCCTTATCTTGATTACTTTTGGTCCTTGGAATGAG
AGTTTAGTTATCCCCACAACTGGGTCCCTGACTACACTCAATTTAAGAAGGTCAGTTAAA
ACATTTTAGGACACGTGTAGTATGCATAATCTACAGTGTTGCAATTAGGTTGCCCCATCA
GGCAGAGCTTAATATTACCCCCTATTTTCTATAAGCAGTGTGAATAGCTTTACAAATACG
ATCTGCCAATTCGTACTCTAATGTTCTCGATAGTTCATTATCGTTTGTACCATATTCCAA
TAGTTTATTCTGTCTATATTTTCTCCTTCTCTTCCTCTGTAACCGTGTGTAAATTCTAAG
CTCGTGCCCACAATGAAAAAGCCGGTTATCTAGTTCGCAGATATGCTCCTTACCCAACGC
GGTGTACTTTACGTTACTACATAGCTGCGTGCATTTGGCTCCATACGTTATCGCCGTACT
GCAGTATGAGGATCCTCAGCTTATGTAATCTCAAGTTCCAATTGACCATGAGCCGGTCTG
TTCCGTTGGTATAATGAAACACTAATCATTATTTGAAATTCTTTGTTGTGATAAACTAGA
AATGAATACCCCTCGTGATTTCTACTCTCCTGTACTGAATCTTCCTTTCATTTGGGTATG
TTCGCGACCTCCGAGCGCTGAGGAAGGTGGAAAGTGCGAAATGTAGAATCTATATTGCTA
TAAGCTCGAATAAATACAGGCAAATATGCATATCCATAGAATAGTTTGGATATCGCACCA
AATTAATTAACAAACTAGGTACGAGTAAATCTGGTAGAGCCATGTCATGACAGTCTTAAT
GTACTGGCTACATTTCGCAAGTCAATTATAGCGCTTAATGTTTGTCTGCTTACTTCTGTG
TGAGTATTAAGCGCACGCGACTTAGGAGCGTACACAATGGACGTGCCCCCAATTCACCTC
TGTTCACTGTTGTCATCATGATAAGGTATATATGCTCCGACTCATTATCTGCTTACAACC
CGTTCTAGGTCCCTCATCTGGTATAGTCTACTAGACTTGATATACTTCAACTAAGCTTAC
CTCTGGTTTTAATCTCTGGTTAATTAACTCGAGCACGACAATATCCTCAAAACGTAAGGG
TTTTCTAGTTCCTTCACCAATTTCACCGTAATATTACAATAACATTCGATTCTCGTGCAT
AAAAATTTATTGATTTTTTACCATCAACTTTAATATTTAGGCTATTAATATCTACTTCGT
AAGCAGCGAATTTCGATTTTTGTAGCAAACACGTACCAGGTGGTACAACGAAATTTTAAC
TACAATCTCCCGTCCTCTTCTTTATTTATCCAAGTTTAGCCCGTTATCATCCAATGTTGT
CACAAACGTGCCTTCAAAAGTTCCTCTTGAGCCTATATTTTTGCAGTGTACTTACTTCAT
TTATATAGTTTCGCTCCTGACTGAGTCTATCGAGCATTCGCTATTGAATACGAGCATAGT
CCGTATTTATCCTACTCGATAATCCGCTAAATTCTTCTTATTCAATGTGACTGTCCGGCT
GTGAAATCAAGTTGCACTAGTAAGTCTAAAAGTCCTACCTCTTATTGTTTTTGTTCGATT
ATGTGTTCCGACGCTCCGTCTTTGCCCGTTATTGACATGAGGCTGCTAGTTTTCGTTGTT
TGTATTTGCCTCCGCCGGCCTTGAGTAGTTTTGGGCCCACTGTCTTATAGCGCACTATGA
TGATAGAAAACATCTGCTATTGAACTAAGACATAACAAGACCATCAACAACAACAGATCT
TAATTAAATTTTTTCCACTAGTGGGTTATTCTTGATACTAGCTGATTGTAGCAGTGATCT
TCTTTTGCCACACTAATTCCTTTCTCTTATTCCCTGCTTAGTAACAACAACAAAACTCTT
CCTGAAAACAACAAATGTGATTTTACAAATGGAATCGCCGATCCCGAGTACTTCCTGGAT
AGGGTAGTTCTTCGTATCTGTTGATTGTACTACCACACCCTGCTATTTGAGCGTATAAAC
TTTAATACATTAGTTTGAGTGTCCCCAGGCCTTAGGTAGTTAGTTCACTATAATGGGTGG
CTCATGCGCGCACTACTTACTACATAATACTCATCGCCTACCATGATAGCCTCTTTATTG
CGATCTTTATCTAGTTTCTTTATTAACATTCATGTTCCGTTTGCTTACTAAATGACTATT
CTGATGATCTTAACCAGGTAAATTAATCGACTGTAAGTCCTTATTAAGATGCAAACTCTC
ACGGTACGTTAACGCGATTGTACCCAGTCTTGTTAAAAAATTGATTATCACGACTATGTT
AGCAACAGAACCTGGTAATATAATAGTTCTTCAGTCTCTCCTTGGATCTAGCTTCGAACA
AGTGTCTAAATATATTGAATTATCTCAGTGGTCGCTTGCATCATCCCGTAATTTCAAAGA
ATCAGGCTTTAACGAATCCGTCTACACGTGAGTGTGACAGTTCAGTTTCAACAACATGTT
TTCCCAAATGTCGAGTATACCCGGTCATCCTGCGCTCTTCTACAAGCAACATAAAATCTA
GGACTGTAACCTTACTGAGCATAACTATCCCTCGATGAGATTAACGACGCACTTCTCTTC
GCCTCTATTAGCAAGCCGCTACCTGGTACAAAGTCCATTATACAGTAACCTTGTATCACC
TATAGGATCCCACAATCTGATCTGCCATGCTTTATTCCTCCCTATCATCGTACCCTGCAG
TTTGGCCCACCTATGGGTATTCGTCTCTTGCCTATGGCGAACATGCATTTTTAAGCTCTA
ACGTTTAAGACACGCGTTTTTGGTTTGTGTCATAACATACAGGCTACTTACGTGCTCTGC
TGTGACCTGTGTATTATAAGACTAGATCTAACTATAGCTAGTCCCTTATCCCCTTTCTCA
CCGATTGTTACTTGCCTCATTCACTCTATTTCCTATATTGCTCACCACTGTCATGACTTT
TCTGCCACACGCATATTTGTCGGACTCGGTGCCCCCCGTTCATAATGTATTCCACCGTTA
CACTATTCGCGCGTACATGACTGAAGCATGCGCTTATGAACTTAATCATGCGATTATATG
AAGGGGCTGACGACATTGCTGCATAAGGATTTCCACCTGTACTAGGTGTTAGTTTTCGTT
ATGTTGTGTTCCCTGTCGGGCTTGGAACTGTCTAACATTCTATTGTTCCTGCCATCATTT
CTTCCCTCATAGCGATTTCTCCCCTTACGTTCCTCCCATAAAAGAGGCTGATTTCAAGCG
GTGATTATTGAGCGTTTCTGATGCATAATGGGTAGTCGCATGAAAGTCATTCTTGATGAA
TCTCCGCTTTAACCCCAATACACTCTGATGTGTTTGTAAATTTTTGAAACATTCATACCT
GCTAATGTCCGTTTCACACGAAGGCACACATCCGTTGCGCAAAGTCTGTAAAAACCTCAA
ATGCATCCTTAGGTCCCATAACCCCTGGAGACTAGACTTGACTTTATTCTCCTTGACATC
CGTCTGAAAAGTCATTGAAGTTAAACGTCAACTCTGCGTAGCAGAAACTTGTTACGATCT
TTTTCGACCAATGGCCCGCAGAAAGTCAAGTCCCGTCTTCCCCTCATTCTGTCTAGACAC
CAGCTGTACTTCCATTCTACCTCCTTCCGTATCCTAGTTATTTAACCGTGGTACCCCTAC
CACTCCATATCTATCAACGCGACCCCTCATCTCTATTCCGTACTCTGCCTTACCATACCT
TTATCTCTGCACCCGTTGCTCTTTCCTTGGAGCCTGGTCCAAGCATTAAGGAGACTTAGT
CGTATCCTCTTTCGGAGCCAAATAGCACCATCGCTGATGGATAACTGTTCACACACGTAG
AAGTTGTGACTGTGACCTCACTACTTCTCACTTTCTTGGGTGTCAACCTTTTCATATTTA
CTAGCTTCCATCTATGCCATAGGCTTGAGCGCCGTAGCTCCAGCGGTAATTGGCTTTGTA
ATTTAAGCCTGGACTTGTTAAACACTTTCCCCTATTAGGTGCTCACGGTTCATGCTAACA
ATAATAAATGATTCATCAGTCAAACTACCATTTCCGGAACGATTACCTGGGGGCTCTATC
TTAAAGTATTATACGTCCAGTTTCTGTCTTCCGGTCTTGCAATTCCTATCAACGCCTTGA
GATCATATCTTAGATTACGTTTTAATGACGGCCTGGATATTCTCATTGTACTAGAATCCC
CATTATCGTGTACCTTCTTAATCTCATACTACCCACCGTCGCTCTTTCTGGTTAGTGGCC
CAGCGATACTTTGAGAGCAGTAGCGTTCTCTAAATCTCTCCTATGCCAGATTCCACTTTC
TATGCGGTTCGCTCTTCCTATATGTCATGATGAGCCTAATAACAACAACCGTTCTTAAAT
GAGGGCCTGCCCGCCCAGCACGATTCGCAGTGATGTTGATGAGCATCTCGGAAATCCCGC
TAATTACCTCCTTATCCCGGTCCATTATTTGGCCACGTTACCTTCACATACACTCTACTT
GAACCTTTTTTTCAATGTACGTAGTGCAAATTGCCGCGATGGTAATCTAGTTTGCTTACG
GGTGGACAGACATTCAAGACATGCGAAGTGGGCCCATTCGCGTGTCCTCTTTTCGTCGGG
GTCGCACATTCGAAATAGCACCGTTACGACTGATCGAGTGGGATGATTTTAGCTCAGTTA
AGAATTCATAATGATCGTGAGATTTGATAGTAAACTGGAATAGTTTGTAGGCAAAGAAGT
ATCATTATGGCAACTTCACTTTAGGACCCGTGACGCAGACGTATTCTATTAGATGAACAG
AAGATTGGTCATTTACAAGCATATAATTTACAGTTCAAAAAGCGCTGTTTTTTACGCTCT
TCTTGTTGAGTAGGTAATGAAAACCCTCCCCCTCTCTTTACGGACGAATCTAAATCTGGG
TTACTTTCGGGTCATAATTCCATATTCAAGATATCTTCATGAACATTTATAGGAACCGAC
CTGATCGCTACTGAATTCCCCGTCCTTTAAGAAAAGTTATCGCGTTATTTCGCTTATTTT
CACCTATGTTTTTATAAATATGTCCACGACTTTACATGGGAAGCTTTGCTAAATACAGGT
AATATGATAAATGACTAGATTAAGTAACGGTACGTGCGATACTCAGGGATTAGTCACGCT
TACCACATAGCATTGTATATTTCTGTGTTATTTCATAATACCCGTTTCATCCGTTTCATG
CTGCACTCGGTCCTATCGTCTAACTTCTCACCATGCTTGACATCATTAATTTACCTTCTC
TCCCATCTGTATAACTAGTCGTCAACCCGCTGGTCCAATTTAAACTATTTACCCGCTCCG
TCGCTCACGATACGAACGAATGTACTAGCCGCTTGCGTTACTATAACATTTCTACCACAT
CAAGTCGAAATCGGTCTCGACTGGCTCCCAGAGTGCTTTCTCATGGAACCGACGATTTTC
TCATACTTCCATTTCACCTTACAATGTTGACGCCACCTCATTTCTGAGGCCCGGCCGATA
TGACCTGGCGACGATTTATGTTTATACATTTCACACCACTCATTCTCTAGCACGGTCTTG
TCGCTTAAGCGGTCCGTTCCACCCTGTTCAATGGGACGAATTCTCCTAATCGACGGCACT
TTTACTCCCGCCTTTCTAACTAAGTCTCTTTCCTATTGAAACGTAATCTTCTTTTGTAAT
CCCACAACGTTACTAACCAGCGCTTTGTTAAACGACTCATTGCAAAGTCGCACGCAGAAC
TAACGGACACAACCCCACCTGAAGCAATGCTAATTGCTGATACCCGGCATTTCTCTCCCG
GTTGCTCGGACAGATAGTTCTACATGTAAATGATACAAGATGCTCCAGAGTTAATGGTTG
TTATTGTGGGCTAATCCCTTCCCAGTACCAAGAATATGGACTGCCCAAAGGAATTGAGGG
ACCATCTTTTAGTGATAATTTCGTTTTCCGGTTCTTGTGTACACTATTCCATTGCCAGAG
CTCAAATTAACTCAAAAGCGCGGCTTTCCTATGCTAGGCCAAAGGACTGTTATCACAGCA
AGATTGATGGAGTATCTTAGGTACCTGCTCGATAGGGATATAGTCGCGATCACTTTTTTG
TCAGTAAATCAGCTTGTCATTACAATGAGTGAACGAATCTTTTGCGATACAATTAGGATG
AACTCAGTTAATACATATCCCGCTTGGCAGCGATTCCACCATTTTAGATTCTAAGGGCGC
CCCGAAAATTCAGACATCAAGAGTACCGTTCATACTGCTATGTCGATAGCACATTCGTGT
GTTTTGGAAAGATCGAAAGGATTGCATGAACTACCTAAAACCTCATAATCATTCCAATCC
TGGCTTACCATCTTGTGCCTGTGTCTTCCACGGATTTTTCTTTTTTATTCAGACTGTTAC
GCGCTACGCAAACCTCAGGGTAACCGTATAGCTGGTTTGGTCCTGTATATTTTTTCTTTC
AATCTCCTTCCCAGTTCTTTCTACGCCGGGTCCTATAAGCCTTACCGAAGAGTTAGCTTG
AATTTCATGGACACATGGTATTTCGTATTGGACAATCGATGTGCGGCCTCTCAATCCCCT
TTTATCTGGGATTACCTATTTCGCAGGGCAGTTCCGCGAACGATCCTTCTTGAGTTTAAT
CCCGGGAAACGCCAGTTAATCTTTTGGACGCCTCTCATAGCGTTACTAATGTGAGAATCG
GATACTATTCAGCGTAGCCATTAATACTTCGTACGGTATTTCCTTATACACAGATCATTA
TCGCATTAGTCTTCCTCCGTTGCGGAACACACATACCCAGTCTCTCCACACTTCCATAAT
TATACACGCCAATTCATTATCATCTTTTTCTTATTTTAACGCTTCGTCGATGCTACTGGG
AAAATGATCTAACAAGTTCCATTAGTACTTCGGTCATCAAAACAAATCTATCGGACCAGG
CTCGTTTACTCGAGTATTAAGTGCGGCTTTTTGTCTTATTCATTTAGGAACGTTGATTGA
TCCTGCTCGATTGTAGTATCCGTATAATCCGTCTGCCCTGTCGGTCTTATGATATTGCGT
TTCATCACGTTTGTTTTGCTTAAATAGCACGTAATTTTTGAACTACAACACGTACTGTTG
AACGTGGGTTCCCGCACTTACCCAAGACCATCCCGTGTGAGTTTTGTCGTACACCAACTT
GCAATTTATAAGGCACTGATTCGTGCCTTTTCCCTTGTTGTATTTCGTCGTTGCTCCGCT
GGGCTACGACTCCAATAAGAGCTTAACCCCTACCGGTAATCCAAATGGTATCATATCCTA
ATACATGTCCAATTTAATCACGAGCCACTTGAATGCTAAGGTCTGAGGGACTGCTATCTA
TATTACCATTTCCCGATCAAACTGAAGGGTAATCAGGCACATACCCACTATGATGAATCA
CCGTTCTGTACCGCCAGTCTTTGGGTTAATGGAATCGGAGAGCAATAATGTCAGACAACC
GTTCATAAAGGATTTAGAGAGGAGTTAGTGTCAGGGAAGGGTCAGAAGTAGAAATCAGGG
GAAGGGGATCATGTTGCACTCTCAATCGATAACGAACAACGTGGCGAATTCTATGGGTGA
TACGCCTGGTCCGTGTAGTTTAGATTGGAGATAATTGCCCTACTAGCACATAATACGTTG
GGGTGTGACTGTAAATGACTTCGTACGAGACGTATTCTTAATTATTTGCCTAATATCTCC
ATTTACATTCACGCTCAGTATTCAGGTTTCGGTAGGACGGACTATGCCAAGTCTTTCATC
ACGGAATAGCTTTACCCGTATGCACTCTTGTTGCAATTGCTCATGGTAACTCCTCTGCTG
TTACGTAATGCATACTCGGCAGCTCATTTGGCACAGTTTTGATTTGTGAAGTGTTGTGCG
AATTTGGTGAACTTAATGCTGCTCTCTTTACTTAAGCGAATTTATATTAGTAACGCGTGT
TATTGCTGACTTCCCCTTTAGTTTAGGCAAGCAACTGTAACCTTACTCCTGCGCGATTCT
GCAAAAAAGGAACTAAAGGAATATGAGACAGTTAAAGTGTGCGTTACAATTGATAAGCAA
CTCCCACTTAAGGGCTAAACGCCTTACGAGATACGACTTTCAGGGGTAGACATAAAGGCC
TCTTAGGAAAGTTTTATTCTACATGGACGCCTTATGTCCCCGGGTTACACACAGCGAAGT
TTGCGCCCATTGGACAAAAAGCGCGCACCTCGCGGGTGGGGCGCAATAATACAGTCCTGT
GCTATAGTCAAATGCTGCTCGTCTTAAAACGATCAATCTGTCGAGAAAGCTTACACTGTA
TCGTTCATTGTGCATTCTATCGGTAAGTACAAGTAATGAATATTCAAAAACCGGTATACT
CATAGCTGGCAAGTCAAATATAAAGCACGTGCTGGATTTTCCAACAGATCCGAAATTCGA
TTAACTAATCAACAGTTGGCCTCGTTCGCTTTAATGTCATTGAGCAAGGTCAAAGTTGAT
AAAGTCACTTCTATGATGATTACACGCAGTCATATAAAACTCTTATCCCTCAGATATTCA
GGACTTCGATTTTTCCTATTATCTTACCAATTACCTTTTACCTAGCCCATGGTATATGAC
CGGGCTCCATTTCCTCGATAAGCCTGGCATCCTACGACCCAAGCTCTCCGTTGCGGCTGA
CACGCTCACTATCATCTTGTTCTCTGTAATTAGCTATGGCCTGTACCGCTACATATTGTT
GAATAATTTTACTCCAAGTGAAATTTCAATTAAAAATTTTAATAGATCTATAGGTTACGA
AGGTAAATCTCGATTTCACTCTCGAGGATTTTAGGCAGACGCACTTTCGAGCAACTAGAA
TCAATCCTCTCTCGATGGATAATGGCTGTGAAGCATTCGTCCAGTTTTGATTATTAATCT
ACGAGTCATCTAAAAATCTCTTCTGATGAATCCACTTCCGGTACACAAGATAATTGCTAG
TTACGTGACACGCTACAACCTTCAACGCCTCACATACGCCGTCATTAGGAAAAGGACTGA
CATTCGTTAATTCCAACTGCTGTTGCTATTTCTAACTCGATTAACTGTCCTAGTTTTAGT
AAGACCTACTTACTATCTATGCCTGGTAAAAGCACATTCAATCGCTATTAGTTGTTTAAG
GACTCTATTTGTGTCGTTCAGCATCTCGTTCGATGGGGCTTCTGAAATGCATTCGAATCA
TAGGTAACACGTCTATTGACTATCTTCGTAAGAGGATAATCGTAGTGATACGGACTAGCA
TAGTCAGCTGTTATCATTCAGCCACCTCACTTAAGGAACACCTCATACCTAGCGGATCTT
GGAAAATTAACCTCTCCGATCTTCTTGCCTGATACTATTACCCAATCGATATTTCAAGTC
GCATTAATGGACCACTAGCTTGGAGGCTACCACTCTAACACACGTCTGCGTTTCTAAAGC
AACATCGTTCATTATTCATTTCTGTACGTTAAGTCTACTTTAAATTGCTTTATTATATAT
ACCCTAGACTCTTGAATCCTTAATCTCCGGTTTTTTTAGGTAGCTAGTTTCGTTATTATT
GTCGTCATGGACTACTAATTTTCTAATCTCATAACAACCTATTCTTGCACATTATATGAC
TAACCATATGCCTTGCCATCTAGATATAAACACTAATTAATTTACACAGTTCCTGTTCTG
GTCTATACTGGTCAACTCACCACCTTCTAGCGCGCTCTCGCCTTCGTCTTCACATGCTTT
CGATAGAAGGGACGCAACCTCCAGTCACAATTCGCCAACAAAGATCTCCGTAGTTAAAGT
TCTTGCAGATCAAAAGTTTATGGCAATATATGTGGATTCAACGGATACTCTCCTTTGCTC
TCCAATTTACCATTCGGGGAGCTAACAAATCAAGGCTTCTATCCTCTCGAGATGATATCA
GAGTATCGAGAGTACATGGCCGACCTCCTGCCTATATTAAATTTTATGTGAACGCCTTAC
TTGTTAATGTTGTAGAACTATTATCTATTTTATCCGTCATACCAACGATATTTTGAGCAC
TGCGTCTACGTTCAGTGCCACCTCCCTTCTTCGCCGATAGATTTCGCTATCGTGAATGAA
GAGCCGGAATACTGCATTTAATGATATTACTAGAATAACAAGGGTTAGGTTCCGTAGTCA
TAAAAACAGCAGACGATCTTAACAGTTCCTTACAAGATAGTCGTGGGCAAGTTCGAAAGG
AAATTTATAGGCAAAGCTCGGGGTTGTTTATAATATGAGATTCGACCTTAATTGAGGCCA
CTACTCCAGCTTGATTAGGTCTCGCTCTTATTGGGTATCTAAACAAGCAATTTATGTCGA
TAAAGGTTCATAATATCTCTTTGATAAAGGGACTGTGTTAGGCGAATTTAAATTAGTTTT
AACAATTAGTTCAGTCACGTCTCTTGCACGAATAAGCATATTTGCATTGTTCAAGCCATA
TCTACTTTTGTAATTAATGATTATCCATACTCAAGGGACTTTCACTTGCTGATATACTAA
CGTAATCACAACCGCAGATCGCAAATAGTTTCACAACCGCTTGTTTTTCTTGGTATCTTA
ATTGTGCACTCTCACTTATGCGTTACACTATCTTCCTCTATCATTGCAGTTTATGCACGC
AGATGTAAGTTTCCGCCACCAGTCATTATCTGACAGAACAAGTAATAAAGCCAAGTTACT
ACCTACTATAATTAACTTAACACTCCACTCCCGATTCAGCAACACGTACCTTAGATATTA
GCTAACTATGCAGAAGGCGCCTCCCTGACCCTTACTTATTTCTCTCTTTTTGCTATAGAT
ACTTTTATCTAGGATCTTTTTTTTGTGAGCTCCCTCTATTCTACTCCTGCTTGCTCCCTA
CACTTGACGAACATATAGCGCTGATACGTCACACCTTGTCCTCCATAGATTCTCTTGTCT
CGTATAGTCCAACCTTTTATTACATTTCCAAATCCCCATTTCCTTTTCCTTTACCTACAA
AAACATATACTCTAGTAGCAATGCTGAACCTAATTCTTCGACTATCTGTAGTGTAAATCA
TCCTACTAGCATGCTTCGTCTTCTATGTTTCTTTAAAGAATCATACGCTGAACATTTATT
TTAGCCTTTTCAACGAGGCCTTCGTGTCATCTGCTCTGTCACTAGAATCTGTAATTCCTT
AAACAATATTCTTATTTTCCTCAGCATTTTGAAATATCTGTTAGTCTGATCATTCTTGCG
AGCCATATGCTGGTTCACTGCCCTTTTCCCCGGTAGTCTTACTGCCCCTAAACGTGCCAC
AGGCCTACCTATTGTTGTTGAGCCCATGTGGGCCAGCGCAACGTTAAACCCGGCGGGCCC
TACGCAGGATATTCTATCGTATCTCCTCTAGTACTGCGCTTACTCTTTGCTGCTACTTCA
CCGCTAGGTTATTAATGTTTTATTTATTCGCATTTACTGCTCACCTTACAAACGGGCCCT
GTTATAATGAATTAGATTCTCAATTAGACGTCTCTTTTTTTTGTGCCCGACCGTCGTTCT
TTAAAGCAAAAAATTCGGACGACATTCGATTATGCCTCGCAACACTTTAGGCACAACTAG
AGCGATGTCACATATATCTCTATTTCAAATACTTGGCAGAGATCAAAAAGCTGGAATGGC
TACGGTGATTAGTATAAAGAGAGCGTAAAAGCGCCTCAATAAACTTTAAATCAATGTGTC
CCTCTGGTATGTTTCTAATTGCGATGCGACAGTAACACGACGGATAATAGTTAAACAAAC
TTTCACACCATTAGGTGATACAAGGCTGTAGGAGCGGCCGTCTCTCCACTCACATAATCG
ACGACTAAAGCCCCTCGTTTTTGTCTCATCGCGGAATCGCCTATACATAACTTTGTTCCC
CAAAAACTCGTTTTTTTAAATTGGCGTAGGATTTTTACAATGTAATATTAGCTTAACCAT
TTATGTGAACCTATTTAATGAACATCATATGTACCATTATACGCCTGTTCCAATTATACG
TGATTATACCCTATATATATTCCATTTAACGTCCCCCCAGATGATCCTTATGCGTCTCAT
GTAATATTCAATCGATTTTCGATCTAATATTGGCTCAAGACACGTGGGTATTATTCCTAT
GGATACCGTTCCTAGAAGCTCTATTTTATCCTCCACAACTAAGACCGCCCCCCTGATTCG
CCTGCCCTACATTTAACTCGCTTGTACTAAATTTCGCAAGCAATCTTGTTTTCCTTTCTA
CTACCGGGTGACGGCTAATTGCTTGTCACAGACCCGTCTACGTAGTTCATTTGTTAGACC
ACATCCCCTTAACTCCTGGCCTAAATTGTTAAGACGGATTAGTATCTTCCGATAGGACAG
GGGTCCCCTTACCACTTTTGGGGCCACAACAAATTAATGCACAGCTTGACTAATGATTAT
CTATATTCGACCTGAACTTCCGCAGGCATAGTGGTGCATGGTCATTTGTGGATGGCGTCA
CTAGTTTAAGGCTGAGATTCTCCGTAATGAATGTAATACATAGAATAATACGTACACATT
GAGGCTCGATAGTAAAAAGATCGTCTAATATATATGTTTCAGTCTTCCTCCAGCTGTTAG
AATTGCCAGGATTACCTAGCATCAGCTATCACCAATTACTTATAACCGAACTAGCCACGA
AGATCTTTTCATACAGGTAAAAAAGTATGTAGACGGTTATTTGCAAGACGCAGGGTAGTT
GGACTAAGTCAGGAAATGGTCATGTACGAACCAACTATGAATAAGTGCCGGACTACGGTG
TTAATTAAATATTACTATAGAGGGGAATAAGGACATGATTGTTTTTTAACAAAGAAACTG
CTTAGGTCAAACGCATCCACCAATTGGCTGATGTTATATAATAACAAATCATTGGGATGA
ACCGAAATAGGATGACTAAATAGTCTGCAAAATTCCACGAGATTCATCAGCGGGGATACC
AGAAACGTTTGACTGGTATGTCAACGATTTTAAAATGAACTGCGGATTCAACATAGGGCA
TTGCTTAGAAACAGCGGAAGGTACACCTAGTTGGATACTGAAAGGGACTGAGCCAGCGGA
GAAACTTCTCCTAATGGCCACGTGCGGCGGAGAAGAGGTAAAGAAGGAGTTATTAGTGTA
TGTATGTGGGATAATAATGAGTCAGAAGGGAACGTAGTGGGGGAAACGTAGCATAAGAGT
AAAAGAACAGCCATTGATAATAATGGTATGTGAGTTTGAACTCACAAGGAGATAATGCCT
GGAGATCTTTATGAACAAGCGATTGATGGCTATTACAACTCTATTAGCCAGAGCGAATCT
TATCATGCTCTTAAAAGACAGAAAGTTCATTTCGAATTCCTGCGCACCGACATTGTTTGC
GGACAATATACTACGTGAAATCTTTTATAAAAAGAACGGACAGTAGGTGGGCTCTTACGC
TCCAGGACTTACTTAGCGTCCCAAACGGCTATTATACCGACTGTAAGTCGTAAGGAAAAG
TGAAAAAGCTTTTTTCGCTTCAGATACAAAGCGGGAGTGTGACTGATATTGAGTTCACTA
TTAGGTAGGAATAAAGAAGTAACCTGAATTACTTGCTGAGTTGCCGAATCGCGATAATAG
GAGACAAAATGTGCAGATTACTTTTAAAAGGATTGGCGACAGCATAGTGAAAGTGGGTTA
TATAAATGGAGAGAGTAGAGTTCCTTTGTCAAGACAAGCCGATCCTTATATATGGAGCTC
TATTTTGGAAAGGGAATAAGCATTGCCCTTGAAGAAAATAGAGGTCAAGGACAGGTCAAT
ATCTTCTTGGAGGTCAACGCTGTGCTAATGCTATAGTTGATAATTCACTGTATTTAGAAT
TAGGAACATTGGGGATCTCTCGGTTTGAACGGACTCGATTAGCCATATAATTGCGACGAT
AAGCCGAGATGGAAAAGGTATTGACGTGGGAAACAAGCTATCGTGAATTAATAGTTGAGG
AGTATACTTTACCCGGTTCCGGCTGGAATATCCCACCTACGCGCTAGTCTCCCAGTAGAG
GGTAAAATAAGATCCTTAACGTGCCTGAAGCGAGAAATTTGTCCGTCGTAGACAAACGTG
CGAAGTGGAAATAGTGAGATGTAGAAGACCAAAGGATGAGGTCAATGTTCCTATTAATAT
TTAAAATCTTAGAAGAGGTATTTGGCCAGTTCGTTCTTCTTCTACTTTTCAGATTAGTCG
CACGTTAGCTTCTTCAGCACGGAGTTATGTGCCGCCATGCGCTGACCGTTGCCAATCTAT
AAGGTGTGACGTGTAGATTTGAGTCAGTCCATTGCTTTAGATTCATCGGCATGGTCGGAG
TCCGGCCTCAAAGATGATAAGGTTCAGTTGAGAGTCGATCTTTCACAATATGCTGGGAAC
TATCGTTCCCTAACTGGTGAGCTATCCTATTATTAATAGAGCGTTCGTATTTTCAGGCAA
GACGAAAGTCAGTTGCTCGGCATTTACAACGCTTTTCCTATTTTCTGGAATTGTAGGTAA
TATCAGATGTACACTAGGACTGGTGTGACATGACCTTCCTACCGACAAGCACATTTATCA
AGGGAACGCCTAGAGGCGCAGGCGTAGGAGCTGGCTTAAAGCTCACTGTCAGACACATTG
CCAATTGCACAATCCTTCTAGTTATGATCGTAGAGTATCGACACACGGACCATTTTTCCG
TCTTTGTTTGCTCCTTACGCATCCACATATTATCGTCGTTACACTCCCATTCCCAGCTTT
GGCGCTCCGTACCTATATAATCGTCACGTCGTAACAAGTGGTGGATTATTGTTCGCTTGA
TAAACTCCGTAGTTTTGCGCGTTCTAGCAAAGAACATTACTGTTAGGCACCATTGAAGTT
TATGAATACTCTAATGGATCATGGTCTCGCGTGCATAAAACTTTCACTTAATCTTCAGTT
TATTTACGGCTTCGGGTAATTCTACTTAATCACATTCACTTATGCCCTCTTCTCCAAGCC
AGTCTGCTTGGTCTCCTTGCTGAGCAATCACCGTGATTTTAATACAGCTGAAGTGCATTA
CACCTATAGAAAATCGAACACACCACACTATTAAGTTGACCGGAATTAGTCTAAAAAACC
ACTCGCTTTATAGTAATTGGTTTGTTTTCACTACCTTTAAATATAACACCCACATCATAC
CCCTCCGGTTTGGGACCTAGGATTGTAACCCAAACACTCTGCGACCCCTACACTACCAGT
GCCGTGGCACTTTGTTCCCTTGGTGACTTTGTCCTTCACTTTTATAGACGTTAGCTTGTT
AGAGTTTATCTCTACTTTCAACTATTACTATTTTCCTACACGAGAACTACCGTCTTCTCC
GTCACTTGATTGGCCTTTAATACGAAGTAAATGTAATTCTTCATCTTACGTTTGCTACTT
TCCTCTACATCTTACCCACCCACACTAGACCCTTACCTTTCCTTGTCTGCCGACTAAAAT
AGCGCATTTTTTTCACGTGACCTTTGTATCCTCTTTCAGCATTTTCAAGTACTTTCATTC
GGTAATTAACATACCTCTAGCGAGGATTATCCCGACGTTGATGTGGCTAAAATTCTTATC
TTCGATAACCCTGCCCATCTTTGTATTTTTACGATTTTTAATAAAGCAACCATTCCTTTA
AAATAGGTAATAATCAACCTGTCATTGTCATTCGCTTATGCAAAAGAACCAGGCCTTCCC
GTCAATTTCGACTGTAAGCTTCGAACACATGATCGGCTTAATCCTGCAATGACAGAGTTT
ACCGATTTTAATGATAATCAGGGGTTGGGTGAGACGTTAGGAAATTTGTTTTTATTGACT
TAGATTGACCCCGGTAGTATTCCCACCAAAGCGTATCTAGGATTGGAGCGTATTCTACTA
CAAAAATAAATGCATCTACGAGCGCATCCTGTCCCTGATTTATGAAAGAACGGACCCCCT
TAGACTCACGTTCTATCAGCTCTTCTTTGTTATGGCTCTCTATACTCGCCTGCAATGCAA
CTCTAACTCGTTTATGACTCTCTTAGGTATCCCAGTAACCTAGGTACAATAAGCCGCTAG
TCTTTGAACCCGGGATATTTTAATAACTGGTTGTATAAGATCTGTCTTTAAAAGCCCCGA
CCATTCAAACATGTTGTTACAGGCGGCCAGAGGCAGAGTAGTCGAAAGAACCAGCTAAAT
TGCTGCTTCTCCGAGTATACATGGCAAATCCAAAGCATAACAGAGACAGAAAGGTTGCAA
ATCAGAACGATTTAAGCCTAACGACCATTAAACCAACTGTCCACAACAGATTATATTCCC
ATCTGACAATCTTAAACTCAAATTAACATCAAATGACTTATAAT
>CDC_297
GAATAGCGCTTATTAGGAGCCTCCTTCCTGACATGGTAAATCTAACTCTAGTACCATCAC
AATATATGGATATTATTCCGAGGAAAATTTAAAACACAGAGTGTATCGTGTCTAATTATT
TGATAGATCATACTTTTATAAGGAAGCGACATGGTCTTTTATCATGAAGCTATGATACGA
TGTGATAGAGTTTATCCAGCACTTAAAGCCGGCGTGTTTTCCGCCATAATATTAGAACGA
ATAGAGAGAGGAGAGTTCAGCACTTTAGTGCGATGTCTATACAAGACCTTTAAAAGGTGA
CTAGAGTATGAGCGTTTGAAAAGTACAGAAGAAGCTGTGATTAACACAGTGAGATCAGTA
TTTACTTCTAGAAATGTATGATGTAGTCTTGGGAGTCTGTGCAGCGACCTCTTAAAGTTA
GTTATCTCCACGAATGACTGGCGTTGCACAGAGGTGCTTAACCTAATATTAGAAAATGTG
GGTTTAAGTTTTATACTGTGTGAAAATTATTGGTACGATTATGATACCCGTTTTAAAAAA
GTCTGAACGCTTGTATCTGAGTCCTGCCTTTATCCAGCTAATAGGAAAATGAACATTTTC
TAGCGATTTAGTTGCTCAGGAGCTCTTGGGTTCAAACTAGGGGGCCTATGCCGTGGATGA
CGAATTGATTGGCGTACGGAGGCACAGGATCTATATGCATCGAGTTATAAGTGTTTGGGA
AAGGGAATAGGAATCGTTTTCATGCCGTTTATCTATGATATATAGCAAAAGATAAGAAGA
ACCTTTCGTCATGTTAGAATTGCGCAAGATCAGCAAATTTCCGAGTGGTAACTTAATCAT
ATGTAAGAGTAAATATAGTTCAGAAACCATGCGGCCAGTGATTCTCTATGATTTATTTCG
AGGTTGTGCTCCGTCTATAAACATCAGTCAGACTAGGGTAGCTTTATTCTTAATTCAATT
TTTCTGCTGTAGAGAGAAATGCTGCCCATAGTAAGTTAATTGTGCACTTGCACACTGAAA
CTAACTTCAAGCAAAAATAAGAGATGCAGAGAAGAGAAATTGTAGGAAAAGGATGCAAGT
AGTCGTACTAGGGTTACAGGGAAACCCAGCTTCTGTATAAACGTATATCCACATACACAC
CTTGACTTTGTTGGTCGACTTGCCTTGATCTATTGGTGAAAATGAGTGAAGTTCTATGCC
TTTTGTTAGGCAATACAGGTTACTGGCCTGACAGTGGATCCATCACTGCTCACTTGTGGG
TACGGGAAATTCTAAAGGGTAATAATCTAAACTCAATCCTTAATTGTCGTATGGGAGTTT
ACAAAATCAACCCATGTCGACACGTGTAGGGGTAAGAAAAGGCCCAGGACAATGTGCAAG
GAAGTTCAAAATGTGGGCTAGATAAAAAGTTGAAACATGTATGAAAAACATCGACCACAT
AAAAAAAAAAGGACAGAACGTATGAGGAGGAACCACTCCCTACAGGTAAAGAAGCTCGTT
AAAAGTAGACCCGCTGAGTTATTTTGCGACCAGGACTTGCACCAAGACTATTGCGCATTA
GTGTAAAGGGTCATTACATCTCCTGTCGGGGCTAGAAGATGCCTAATCACTTCGGGAGTT
TGAAGGGATCAACACCAATAGAGAACAAAGTCAGTCTAGTACCGACAGAATCCAAATGAC
TAAAAGATATTTCATGTAACTTGATATTAGCTTACAAGTGCGGTAGTGTACCAACAGTTG
TCATTAACGGAGACTCAAATTTTTTTATTGTTTTGTCATTCGGTTACCTCCTCCTTCTGT
CATGTTAATCCGGAGAGCCATACCTGTATGGTTAATTCATTTGGTGAGTTCAGTTAATAG
CAGGAAATGATCTATGACATGCTAAGCGATACTTGATAGGGTTGGTAGTTAGTATGTAAA
CTATGTAGGACCAGCGGGACTAGAACATTGATAAACAAAGAATGGTATTATTAGAACTAA
GAAAACCGAAGCAATGAGATATTCGTCTAAAATAGCTGCTAATCTCGCCGACTTGATTAA
TTTGGTTAACACGTTTGTATGAGACATGATATAAATCCACAAGTAGTTAAAGCAACGTGA
CCAGAAAATGAAATAGACATAAGGTTCCATACGCATGAAAGGTGTTAGATATTACCAGTA
GAAGCAGAAAACCTATGAGTAACAACTATTTAAGACACCAGTGGCAGTAGTATCGTCTCG
ACCAAAGATCCGAAAAGGCCTAACCAAGTTATAGGAAGGACATCAAGTCCGTTTACTACA
AGTGGAATATCAAAGTGGGCAACCGCCGCGACGCTGATAACGGAGGGAACGAAACGTCAG
AATCTCAGAGACGTCTGTACTGATAATACGTAAGGATATGTTGAGGTTGAGCTTAAGAAC
ATGGAGTGAGTTTTTACAGTGACATATATACGCATGAGAGCAAGAGGGGAGGGATAAACG
GTTAGTAAAGCTTAATAAAGTCATTGGGATGAGGTGGATGGAGTCGTTGACGGCGAGCAA
CCCATAGATGCATTTGGGGTCACCAAGGGGTATTCCGACGCCAAGCTTCAGATCGGTATT
ATAGCGACGGCACCTTGGCACAGAAAATGAAGGCATTCATTCAGGCGAATTTTGTGTAGC
TACGGCCCGTTTGAAAGGCTCTTTGCAATAGGCGAGCCCAATGATTCTGGCTTGAGGACG
ATGTGGGCTGTTCGGAACCTCAGCACCAACATTTGACTAAAAAAAGCTCGAGTTGCGAGT
GCATGTCCTTACAATCCTGTCAAAATTCAGGGTTGTGAGGTGCGAAAAAAAGCCTTAGGC
CAATTAACAAGACCACAGGACCGAGATGAAACGGCGCTTTCGTGCAACAGAAGCATTGGG
ATCAATTGATTCATGCCCCATTGTCGGTTGACGTTTGACCAAGTAGAGACATAAAATCCT
GACCTGGAAATCCTTAGCGCAGTAATCTGGTAGTTACTAAAATAGTGATAGTATTATAAA
CATAATCTAATACCCAGTTCACCGAAGCCGATCTTAACATACTTGAGAAGCACAGATAGT
TTCTGGCAAGGTCCCAGGTCAATAGTTCTTTATCACTACTCACGTTTTTTTTGCTTGGAA
GACGAAAACCATTAACCCACTCTCATACATATAAACCTCAATTTGTTAGCTATCAATGGG
GTAACCCGCACCAACGGTTAGCAGCGGGCACTGACAGACAGCGGTTGGGGTAAGCTAAGT
GAACTCTGGTTTTCGGGAGAACTAAGACAATCTGATCTTACTGACGGGGGTCACATAGTT
TAACGACTGAATAGGTTATTGAGGATAGGTATAATCATTGGACAGCCGGTACTCTTCAGA
CATATACACGAGAACTCTACTCCATAGCGTTAGAATTGACGCTCATATATGGCTACGAAG
AGCCTTGGCACATTGCGGCGCATCGGCAACTAACCTAAATTAGCGTAGAGAGAAAGAGGA
GTAGGCCGGGTGGAGGATCTATTAGCACATAAAGAACATATCTGAGGGCAGAAGATCTGA
GGAAAGAAAAGAATAGAAATATAGTGACAATATGGGTGCTGCGCTAAAGCGAGTCTAGGG
ACTTCAGAGTGGCCTGGATCTGATACGTCCACTTCAATGAGTATACAGTCCGTTATCGTA
CTGCCGACCATAGAAGCCCAAACCTTGTATAATTAAGTGTCCGCTCAGATCCCCCGTAAG
CAATGTTTCTGTACCGTAGGTGAGGAATGAGAATAAATTAATAGTGTAATAAGTGCGTGC
GCCTATGGGAATACCTTTACAATATATTTCCAAGTGCGTTTCTGCACGACCTAAGAAGGC
CGCGTTTCTTTTGCTGCCAGGCACGAGGATGAGGAGCCATCTTGGCTCTGGAGTCGGCAT
GTCACGATAGCGCAAAATGGAAAAGCGACATAATAAAAATAGCAGTAATGGCGTGTGATA
ATTAGTAGATCAGCAATACCCAGTGTTTGCTGATTAGCAAAGTTCGAGCGCCAATTACTA
TGCAAGTAGAGATGACAGCGGGTGCTTAGGACCAGCGGGATCCGTTAGTATCGAAATGTG
CATTTTAGCGACTTTGGGTAGAGTCAGTCACTTAGAGGCGAAATTTTGCGGGGCTCAGAA
AAGGCATGAATACACCTCGAAAATAGAACGAAACCTCTGTCAGTATGAATTCCTCATGTT
ACCACATCAGTATAAAGATGAGAACGACGTAGGAGCTTCCTAAACTTTTAGTTCCACATG
GGTAACTGATCTGGAGGCGGGAATAGACTCAAGTGCGAAGTCTCGATGTGAGTTCGTCAT
TTGGAAGGAAAAGGTATAAAGACACTGTAGCCTGTGATATAAGCATTGGAAACTCCTCAA
CGCCGATTGCTTGAGATAGGAACTCTTGATAGAACGGGGCGCGAAGGGTGGGTAGACTGT
TCCAGAGTGTATTAAAACGAAGAAAGGCATGTGTGTTCAGTAATTAGGAAGCGGGTGCCA
AGCGCGGATTTTCGGTGTGTATCAAGCATAATACAGTAGTCAGGAAAATTGTAAAAAGTA
TGTGAACATACTGGGTGAAGACTCGTAAGTAGCACGAACGTGTAGCAGCCTTTACAGAAT
TTACGAAAGGGCAGACTAATAATATATCGATGTAGATTCTTCTACTATGGGTACAAAGAT
CACTCAAAGTAGGTAAATCGTGACAATGCCCATCTTGGTATAATTTACCTTAAGATGATG
GAAAGAGGAAGATACCAAGTTACCAGGAGAAAGCCGGAGCGGGTGAATTCAGTATCTGTT
GGCAAAATGAAGTTTATGAATTAGATCAAGTTTCCTTAGCAAGGCGTTTACCGATGTAAG
ATATGAAGAATGTATATGCATCCATGGTATTTGAGCATTAGTGATATTTGGTTTGTCAAT
AAGATAAAGCCATGGACATACGGGAACCGTATGCATGCCGGCAAGCGTCTGGACTGAAGG
CACAGTGTGATATGTAAAAATTTCATAAAGTTAGGATGAGTAGTTTAGGCAAGATACATT
AGCATAAGGTTCAAACGAAACGCGGTGACCAGAAAGGTTGCGTCTCACTCTACGGATACA
CGAATTACAATATGCAAGTATAACGCGACTAGTTTAGGTACAGTATACAGAGAATTTCTA
GCGAGTTGGAAAGATCGATGAATGAAAGAACATCAGCTTCTAGGATGACGTAATGACCGA
TTCTAACTGTACGATGCGATATTGTTAAGTGCCGAAAAATAGTAGAACATACAATGGAAA
AAAAACGGAACAAAAATGCCCTGAAAAATGGCAAGTAAGGAGTCTATTGCATAAAGCATG
AAAATTAAAGAGGGCATCAAGACTAACAGGGTACAGCAAAAAACAATGATAAGGTATATG
AGTTTAATAAGACAAGTTTCTAATATTTCTGATTTACATTGAAAGAGAGGAACAGTATTC
TATTTTGTTAAGAATTCGACAAAAGTTTTTACGGATGTACTAAGATTTAATGAACCACTC
ATATGGTCATCGACTAGTGATGCAGATGAGCAGTGAGTACTAAAAAAAAGGGTTAGAGAA
CAGTGCGCATGTGGAAGCGGTGATTGTCGCAGATAGGTTTTTACCCGTCGCACAAAACTG
AGTGACGCCATTATTTGATCTTGTGAGGCATTGTAGCGTGAGGAGGGAAAGCGGTTGACG
CTTTTTAAGTTCTTACAGACGACCAAATTTCAAATGAACTTTCTTAGAGAGCGTATAGAC
ACTGACTGGTAATATTCCGAAATAGTACACTCTTAATTAGAAATATTAGCAGTTGAGTAT
GACTTGGAAACCGAAGTCGTGTATTAGCCATCGCATCCATCTGTTTGTACTAAAAAAGCC
AGAATAAATTCTGAAACGAATTATACGCCTACAAATCGTCTATAGTAAGCCTAGGTTGCC
ACAGATAGTAGGATTATGCCGACTGGATGTTAGCTCACTATTAGGATGTGTATCATTAAT
TCTTAGGATTACTTGGATGTCTATTAACGACTATCGATGGGATTTATCGCGTGTTTCCAA
AAGGGTCTATTTAAGTTGGTGTATAGAGTATTAAGCATCTGCATATGGCGGTTATAAAGT
AGAAAAATTAAAGAGGAGAAAAGAAGGGATTTAATATGATCGGACAAATTACTTATAAGG
TCGATCGCCCACCATAAGGATTAAACTGTCTGGAAAGATTTGATAGAGACGATTTGCCAC
ACAAGCATAGAGGTATTTAATTAGGTAAAACAATGAAGCATTAGTCCGCAGGAAGAGTAC
GAAAACAGATAGAGAACTTTTTGCACTGATATCATTAGAGATTAATATCCGATGGTGAAG
CAGGCGAGAGTATTCTAGGTATGGTGGATCTGGATGGGGGTTCGCGCGCTGCACGCTAGA
AAGATGCGCGCAAGGGTGTGGAATTTCACTGTATAAGGATTAATCACTAGTACCCTTCAC
GTTAATTCCGTTAATGCGTCTAGTTGGTAAGGGCCATGCGTCACTCTTGCTGTGCAACTT
AGGCCATATTTATCAACCCATAGAAAAGCGCTTGCTCATACTAAGTGCCTCTGTGCGCAA
AGTCTTGTAAGAAGATGGTACGGCTTAACCTCATGCAACAAATAGGGAGATCGGAGGTAG
GTTAAAGAATTTATTGTGTGGACCAGTTTATCCTCTAAAGGCGTGATGTAGGGGGTTTAG
AAGTGCAGAAGAAAAATGCAGTTAACCTTTTAAGAGGTCCTCTGCCTCAAATCTAACGAT
TTTGATCACAGGCTCTAGCACCAGCAGTTAATAACAGCTTTAAGGAGGGGACCTCCGGGA
ACTTAGATAGTAAAAGCAGACTATGTGTTCGGGGCAAGCTACCAGGACACAGATACTAGC
ACAGACGTAAGATTGAGTAAGTAGTTTTTATAAGTTTTGGGGCCAGGAACATTGACAAAA
GCGTTAGTTACGTCACCATAAAGGTCCATTAAAAGTCTATTAACCCACTTATAACTATGA
TAAGGGTAATGTGAATTTCCCTGAATAAATGGAGCAAAGAAAGAGATATAGGAAGTGACA
TGAGGTCAATGACGATGATTAAAATGACTTCTGAATAGGTCGCATTGACTGACCGTGAGG
CAAAATTCTAAACACTTAAAGGCGTATGCCTCAAGTTTGTGTTTTAGGGGGCATACTATC
TGTGGCGACATCAGGGATACCTGAGCGAACGTTGAAGCAATGGTGCAGAGCAATTTGTAA
CAAGAGCTCAGACCATCGCGTTAATATAACGGGTTCACAACCATGGCGAAAATGGTCTTG
TAGTGTGAACAACGGGTGACAACACGTCGATTTGATAACAAGAACGCAGTACGGAAAAGG
TAATTCATGGATATATGAGCAGAAGAACTAACACGAGGCACCGCAGGACAGCTATAGGGG
TATAATCATTATAATTGTACTTCATCTAATGATTCTTCCCGTAAGACAAAGCATACAACA
TGCTTAGCAACGACTTAGATGAGCGGTTTTGAGTAGAGTGCAGTTGTCTAACCGTGTTAT
GACCGATTGTACGCTAGTTGAGGTCCGAAGTGAATTTAAAGGTGTATAGCAAATCACATG
CTCATTTAAATGATAACTTTGTGCCCAAACTTTGAGAGATTCTAGAAAAATAATACCGGT
TGCTCGGTATCGAGTAGAAGATGCGATTACTGTCTCTAAAGACTACCATTAAGTGGTCCA
CAAAGATTATATAAAATACCTTCAGTCACTGACCTCTGTGTAATCTTGTTTAATTTGCTA
TACCTTCCTATTTTCATGTCTTTGAACTGGGATTTGGAAGCCAGTGGACGAGGATTACTT
CTTAAAAAGATTTTGATGGGGAGCGTCTCTGTGTTTTCAAGTATAGTGAAATGTATGATT
GCCATAGAGTATGGAAGGGGAATAATTGGAACCTGGAGCAATCTGAGCAGAGATGCCTAG
CCACTTAAATAAGAAGAAACAATGTGACTGTTACGCGTTCGAGATGTAACGCAGTCGGCG
GTAAACACATGACTGCGTGCAAGAACAATCAATGGGTGATATAGGGCGCAGAAACCAAAC
ATAAACAATCCTTGACCTATTTCTGTTGGTTGATTCTTAATCATTTGACTCGGAAAAAGG
GTTAATCAAAGGTATCGCATACTTCGACAGCAGAGGCACGTTGTTAGGATTGGATAGTGT
CGATTAATCAAATGAATTCTTTTCGAGTACGAGTTACTGGAACGAGGCGGAAGCTTATTT
ATCTAGGAGGGTACACAGACGTTAAAACGCCACCATAGTACCAATATCTTCCCGTAATAC
AGCATCAATGGACTCCCAACAACGCATAATCTACATAGCATGGATAATCTCAAACAGAAG
AATTAAACAAGAACAACTACTATGGATAGATAGGATTCCAGACCTAAAGGTATCATGAAT
TAGCTGCACCAAACAATCAAATAGTACGTTGCAATTTCCAGTAGAGTCGGTTATACAGCG
TGGCTAACCTTAAATGGTTTGATCGTGAAACGGACCAAGGAATTGTCCTCGGAGGGGAGG
ACTAAACTCGGTGGAAGCGACGAAATGAGATCAGTATGCTTGATCTATTACAAGTTTAAA
TCGTGGACAAGTTCGCAGCTGGAATCTTTGTGGGTTAGACTCTAACCTTAGCTGAATGTA
TATGCTGATGGTAGGGGAACACTGCGGAGATCAATTGAGCTAACAAGACATTGTAAGGTA
TGGTAAGATGATATACATTTTATCTCGTAATACAGAGACAAATTATAGTAATAAGTCACA
GTAGGACACCAGTAGTTGTGGGGTTTATAACCCACAGTTGAGGAATTGTTTCGGAAGAGA
TTCTTCTGGTGTCATCGTCCAGTGATGTTAGGTACATTAAATTCTCTTCTTGAACTTAAT
AACACGTGTAAGAAAAACCCGATTGCCTGAGAGGGCCATGCCTTTAACCGCGTATAGCGA
GAGGCCTGATTCATAGGTCCTGTAGTTGAACGTTCTATAAGGTTCTAAACCCCCGCTGTC
GGACCCTCTTACGGATCCATTAATCTCGACTATTACTGTAACTGTGCGATACAAGACTTG
CGAAAGTGGCATAATAATGAATTCCGGCGACTTTTGAACACCTAGGATTGAGTCCGATAT
CTTTAGCGACATACGTCCAATGCAGCTCAAAATAACGGGTGAGCGGCTGATTAAATCGCA
ATTCTGAAGGATTGTGAATGGCAGGCCCATTCCAATTGCACGTCGTCATAGCTAGCATCC
GTAAAAAATGAATTTATTGTCGCGGTGTTAGGCGTGAGCTGAAAAGACAGCGAGGAATGC
TTATAGATACTGATGCCGGGGATTAAATAAGGTCGTAGTAGTGGCAAACACGATGTTTCC
TGAACAAACTTCTCTAAGCAGATAACGGCGTTGTTACTTCTGTACCTCCCTGAACGACTC
AAGAATCGTATAGGATCAAGTCATGAAGAATTAGATGGTTAAAATCGGGCGAGGGCCGGT
GTTCAGCACCTCAAGTGATTGATAATACACAACGCAAGTTCTACATCTCCATAGGATGAT
TAATGAGTAGGTAATGAGCGGTATGTTGAAATCGGGTACGTCTGAAAGTAAAAGGGGGAT
CAATAGCTCGATAACCGGCAAATGGAAGTCGTTTGGTTGAGAGCCCAGACTGATCTTAGG
AACCCCATTATTATAAAGTACTGTTATAGTAGCATTTCTGGTGTGTTACTAATTGAACGC
TGTTAAAAGAATAACGTCAAATGAGTCACTGTTCCAGACAAAAATACAGAAATCTTTAAC
GGTTCTTCCTTCCTCGTTAATTTGTGCATCGGGTGTGAAGCGCCACACGGAACCAAGTTT
GAGAAGAGACAAATGCACCGGTTGAATACGACTACGGGTTAAGTCCATCTTATGTACCGG
ATGCACATCAGTGTATGTGTTAGTAACGTGAGCATTTATGACTAGATGCAGCCGGGCAGC
TTTATAGCACGTAAAAGTGACGTAAACAGAAACAAGAGATCTATTGGGACAAGACTGCAT
AGGCGGGAACTAGAAGGTTAATTTGAGTAGTTAGGTGTCAGTGATCTAATCTAAGTAAAC
ATAAGACGACTGTGTTGGCGGAGGCATGACAAAATCACAATAACTAATTATCTTTATCTT
TCATACATAAAATCATCAAAGACCTTTCCCTGGTCCCACAAGAAAAGAAGGTTTTCTAAA
TCACGAAATAGGCGAGTAGTAGATCATGATCTCGACAATTCAAAAAACTTACTTCACCAT
CGATAATGAATGGATACATAAAGTTATAGTGGCTAGGCGACGCAAACTTAGTACGTAGTA
TCTCCACTATAATAAATAAACTTTTCAATCAGTTGTCGATAGCCTGACTCTGAGATAAGG
AGGTGTCGCGCGTAGAGACTTATCGCTATTTCTCTTGTAGTTCGTCCGTGAATAATGAAA
ACCAACTCATGCGACTTCTATACATTGTTACTAACCAAGTGTATCGGCCTGCACTTCGTG
ATGGCCCAATAGTAATGTACAGTATTCATGTGATTAATAAGATACTTTTGGGGGGATAAG
GAGTTCTAATTCCTAATAAACATCCGTCTCATACTAAAATGTGAAACTGGAGGGTAAGCT
GGAAGACTATGGTGAACCAAGTGATAGAAATGGGTAATCATTGTTCTAGGGCATGTCCAA
TTAAAAAATATTTAAATCAATTTCTCGAAGTCAAGTCTGTCTCACTATGTAAAATTTGTG
ATAGAGTACGGTCGGTCGTGCGATAATCATATGTCAATATTCACGCGCTCTTGACCAGCA
CTCGTAATCAACGATATGACGGAAACCCATATATCTTAACAATTAGATCTTGTCTAGGCT
AATAACCAAGAGATAGGACGATCAGTGCACATAATGTTAGGTCTTTTACGGATGTACTAG
TGTTCCCGGGTTCAGGAAAGACTTCTCATGATGCATTATATCTGAGACCGCTAATAATTA
GCCATGTCTGTGCGGCATAAGGGGGGTAATAGAATTAGGTTATGTCGCAGTTAGATGGGT
TAAGCAACATGCCTGTCAAGGCTACCGTGCTGGGCACAAGACGGTAAAAGTATTGCTTAG
TTGGAGGTATGGGGGGTGTAATGTATGGTAGGAAAGCGTGTGCCAGAGACAATTAGGAGA
TCGATTTTGTCATCGCGTCAGACGATTAGGGATGCGAGGCAGTCTTAATAATGGCCTTTA
AAAACATGTGCGCGAGTCAACAAAGTAAGTATAATTGACACACATCAATCTGCAAGGGCG
CTTATCCGAGGGGGGATATAGTGAAGGGAGTGATTTGAAAGCGGTTTTATTTTTACCTGT
GATGGAGATACGCAATTCTAAATTATACGCTTACAGGAGACTCGGCGAACCCGCCGAGAG
TATAGTTGCAGATCGCCTTGTTTGGACAGGCTTGTGGTAGGGGTACGCGCGACGCCTGCA
ACAACGAATGCAGCAAGCTGACTGAAGCGTGTTTATCAAATAAAACCACATCACTCAAGA
ACAAGCCTGTTAAAACGTACCTAAGAAAGCTGACTCTTAGAAGCTCTTTAAACATTGCGG
GTCTTGAGCGAAGTGACTAAGCAGTTGATAGATTCAATACTCGACTTCATAAGGGAAATT
ACGTACATTTGATCCCGTCACCCTTCCTTACACCATGGTAGCTTTGTTCTCTTTTCATAT
GTCATCGACTTTCAATCTTTATTCCTTACGTACCACTTAATGATCACTACCTATCCTGCA
AGTTAAGTTCGCAATGAAATGATTGTGACCGTTCTACAAAGTTAGGTACAGGAATGATAA
TTCCTACAAAGGGATCTTGGAATTAGATCTACAGGGCCGGTCCAAACACGTCACTATCGC
CAACGATAGTATTTTGTAATACAGGGTAGAATATTGTGTACTTAATCCTGCGGAAACTGT
ATATGGCCCATATCGGGGTAGGGGGCTATCTTAAAACTGCTTAACAGAGTCGAAGTTTTT
AGAGTCCGGTAGATAAGATGAGATAAGTCGTCGATTTGGATTTAAGCTACGACATAAGAC
AATTATAGTCATGTTACGATACCCATCAGCAGTGGTTCTAGGGACAGCGAATCGGACCGT
AGTTTGAAACGATGTGAAATTAAATCTTTACGATCATATATAGCATGAGTAAACCTTCCC
CACCCAAGGTTTCCCATTAAATAAGTGGTCCATGTACATGTCCTTCACATGTGAGGAAGA
CAGGATATTAACACGAAAGCTGTTTAGTTACATACTAATGGTTTACTTTTCATATAGCTT
GATCCGCCACATTTACATAGTTAATGCGTAGGGGTCTTCATTGGCGGCAATATAGGACGT
GATCAGGGGAAAAGCATGACTATAAATGAATTTCGAAGCGAACAGGTCTCGATCGTCACC
TGCGGCTAGAGGACCTGAATGAATCTCAGTATCTATAGAATTTATTATCTCATATAATCT
CACCGGGGTGTGGGCTGTGGGATTGATCGCGTAAACTGTGAAAAAAACTTGCCGTGTTTA
AAAACTTTGGGGTTTTCTCCGAATTATTAATATTTTATTGAGAACTATACTTGCGCGTAG
CAAGTTAAGACTGGTGGTCCATTTCCGTCTAGTGACGAGTCTGCAAAAAGAATCAGAACA
AGTGTCAAGGTTATTGTTCAGGCCTAAGTCAACCTGCAATATGGTAGATTAGAGACACCG
CTCTAAGGATGTGTTATGACACATGGCTTTAAATCCAGTAGTCGTATTCATGTATATAAA
AGAGGGATCAGTCAAAACTCTCTTCGTGTGCCAGACGTAGGATATTGATAGTTGGACGTA
CATTTGGATAGCGGAATGTGCGCTGTTTGCGATTCAGTAAAGTTTTGTGACTGTTCAATG
ATTGGATGATCGACTGCTAAATCTAAATGGGTAAAGAGTCACAGTTTATAGTTAAAAGAT
GTTAGGAATGTGACAAATCATGGATATTTGGCCGCGTATTCTCTGATGGAGTTATACAGA
TAGTTGACTTGGGTCAGACTGGTACGGGCATGACCATGAGAAGTCAAAGAACTAGCTGTA
TTAGACGGCATAGTTTATCGTTACAAAGTGTTTTAGGAACGTATTGCCCTTTGTCTGCCT
CACGAACTTAGCTATAATTACTCGGTGATGTGGAACTGACTAGGGACACACGACATTCGG
AGCAGATTTCATCCTTTCTATACGTTAACCCCTAATGATACATATAATTCTACTCGGAAG
CCAAGGTTTAGATATAGCCTCATTATAGCAAAGCGTCAGAGAATCTAGTGCAAGGGACGC
TCTCAAAGAAAGTTAGAATTTACGTAGCAGTATTTGACCACTTACTAAATGGAATGTTAT
AGATTTAAACTGAAGACGGGACAAATAATCAGTTAAAGAGTCTATCCCAAAACGTAATGA
TAATTGTTTTAAGTGTAGACGGCAATTCTGAGTGTCTAGACGATTCCTCGGATAAATAAA
GGGAGCGATAGTAGGTTTTCCCGTAAACGTAGACTTTAATCCGACTAGTTGATTATGCAC
AGTACTAACCCGCCGGCTTAACCAGATGATAATTAAGCATATGAAATGAAATTCAAAGAT
TTTTTATATCAGGGATTTATGAGCGGGTTCATAGAGTCAACCAGGCCCACGTATCCAAAC
TATATTACGTTTCTCTAATGCACTTATCTGGAGGGTCATATCCTGATAGAAATGGTCATA
GAAGCCGCTATCTTCGTAGGATAACTTAGTTAAGTGATGCTAACGTTATGTTCTAATCAG
ATATGGCGGGTCCATACCCTCAACAAAAAGTATACTTATGCAGTTGTCCGTGAACGAAGA
GAGGGCGTGATCGTACTCCATTCCTCGCTTACAAGGGACGTACCTAGTAATAAATGATCT
TCTAAGATTGGATTTATAGTAATTACAACCCCGGTAACATTAAGTAAAGTAATAGCAGAT
TTACGTCATTTCTGGAATGCATTCGGTCGTGAAGACTGCTCTATACGAATTAGAGTGAAA
ATGAACTTATCGGATGTTTAGATACAGGGACGATAATAATGAAAAATCGACCATCGTACT
TAGTAGGTGCACCAATCATTTGCAGAGCAAAACGATAAAAGAAGTTACTCTAATGCAGTG
TGAGATTAGCAATAAGATAAAACCAGTTAAGAGGTCCAGCCTAGAACTACCATGCGTGCT
GGGAGGAGCAAGCAGTACCTATTAACTAACACATGTAATTCATTGGTCCGGGAAGAACAG
GTTGGTTATTATGCATAGTTGAGGTAATTCCTAATAAACGGTCATGGCAGAAACTAGCTA
TAAGATGAAACCTAGAGATCATTTACTGATAAGGACATGCAACTTAAATGATTCATTAGA
TTTCCCTTTAGGTCTAAGACTTCTCCTTGAGAGGGTAGGGCAAGCGGAGCACGCAAATGT
TGGAAGCATATAATGTTAAGTTAGTGGGATTGCACTTAGGTATTTATTACTTAATGACCA
ATGATCGCGTAACGGATATCCAGAAAAAGACAACAAGTATGCACAGTAACCGAATCAAGA
ACAAACTGGATTAGTTTCTAAGTGAGAAAGTCTATAAACCGGATTAGACCTGTTGTTCGA
ATTTGGACATGTCATAGTTAACTGTAAGTCTCGGCGAATCTTTCTGAAAAAAGAGCTCCT
TAATTGTGTATTTTACGGCGCAAATAATGAGGTCAGCAATTAGATCAATTGCTCTCAGGA
TCTATCTAAATCATATATGTAAACGTGATAAAAGTGCAGCCTCATGGGCGGTGTACGTAA
ATAATAATATCTAATATAATAGGCTCATTATCATCTTTACAACGGATCGCACTTACTGGT
GCCTTTCTAAGCAGTTATTCCCACTATAGTCCATCACTTATCAGCCTTCTTTCACATACA
TACCATCCTTCGTATAGGTGTAATGATATTAATGTCTACCCTAGTTCAAGGAAGCAATAC
TAGTAAATGTACACCAATGTCCAGCGTTATACAGATTCTAGGTGGGTGCTTTCTGACCTA
AGAGACTGTATAGTAGTAACCAACATATTTTAACATGCACCATGCTGCTAGAATTTGAGG
TTACATTCCTAAAGCACTATCAAAATAGCTACAGTGCCTCTCATCAGCTTATAATGTCAT
CTGATGACAATGCGCGGGGACTATTTGGTCGTCTTTATTTAAGAGATCTGCTTAGCTCGC
TTCTTTTTTTCGCTTCAGCTACCCTACTAACGTCTTATCAGTAAGTATCAAGTTGCTCCT
CTGGGTAGGCGTGTTATAATTGGTCGTTGAGACACAGGGCCGGAATGCATACGTTGCCGC
CGTACCACTTTACTTCATTCATCGGTCAAGCATCCCTTCCATGTAGTTCACTACCAGCGC
AAGGACAGCCCAGTACTTAATCTGTTACCGCTATAATAGGTAGTGATTATTTATCTATTC
CTCTGCTAGCGAAGTGGGGGAGAACCTATAGAATCCTTCAAAGTTTAACATCATGTTAAC
ACTGCTTTAATGCGAGAAGGGGAATTGAGACTTAGGATTGCAAGGTGTCCTAGGTATTCT
GAGGGTTGACCTGAGCATATAGGCAGTGACCTTCAATACCGCACCTTAATATTCGATAAT
TTCAGATTAGATTGAAGACTGACTGGAGTCCTATTAGAAACTAAGTACGTGGATACACGA
GAAATCTATGGCTATCTAAAGATCTAAAAAAACAATAAGGGCCGTAAAATTGTTTGCAGT
AAAAGATTTGGGGAGAGTGGTTAAGAAGGATTATGAAGCGGGTATTTGAAACAAGTTAAG
GTGTTGGTTGGCTAATAGAAACCTATAACTACGTTTCGTCTTGCGAACCTGCTATATAGA
AGAAAGATTTAATTTGAGGTATATACGGTTTTTACATCAGGAGCAACGGGGTACATACTC
AAAGATTAGGACAATGAACATGTTCGTTTCTGTCGTCCGTGGTCTCTGTGAAAATACTTG
TAATTTAATGTATCGTGCAGGGGCTAGACTAAGCGGAATCAGTTTGAGCGACGAACGATT
AAGCTTAAATCGAGTAACCTGGTATCTATGACTTCAGCAGGTGAAGGATATAGTAGTAAT
TATATGAAGATAGTAGGTTTGTGTTTGAATTTATTCATGTGAGTATACTTTGTATGGGCT
AATAGGTATCCAAGGGAAGTAGTATCACATTCGAAATTAGAGAGGTTTTAATGCTCGTAT
AATGGTATGGCGTATATTGTAAATAGACTTGGTCAGTCAATGTTGAGCTCATATGATTGT
ATTAGATACGTCCTGAGTTCTCCTAGGTTTGCACATAACGAGTTGACTATTAATAATCAA
GCGAAGCTCTCAGTAGGGTAAGAAGTAGGTGGATTGATACCTTATTAATACAACGGAATG
GTTGATGGTCACTTTTTAAAACGTGCGCTTATTATTCACATGGATATGGTGTACAGATTA
TTTCTTTTAGTTATGCTGTTGAGATCTTGTCCTTCTAAGTGTCATCATGATTTCAGCATT
GACAACGGCTACTACCGTGTCGCAATAGTATTCAAATTCGATAGACGCTTTTCATAATCA
TGGTCATCATTCCATAAATGATAATGATTACATTTTCTACTGTCAGTCAACGGACGACAG
GAGTGGAACTTACACGGACGCGGAGCGAGGGGGTGATCTGGTTTATGGAGGCCGGATGCT
TGGAGATACTCGAGCTGACAATATTATCTTCTGGAAAGAACTGGAGATACACAACACAAT
ACGAAATGACCTCCTCTGAATTCACACAAGAGGTAAGTGAGTGTGCTATTGGTCTCGTTG
ATCTGTTGTCTGAGTGTGTTAGGAGATATAGAGATACTCAATTGTGATGGTTATTGATTG
TGCTACTAGAACTCGACCCGATGAAGCCAACACGAGAAAAGATCTAAATGTTTGCTAAAC
CAAATTTGGATTGGTAAATTCTTAGCGCAAGAGCGTCTAATAACCGATAGAGCAATCTAA
CCAAGATGGTATATATTTCACTGATGTGCGTATCTGCATAAGCGAGTATAACGCATATAC
CAACTATCTGTCCTGGCATGGCGTGGAATGTGACCCTTATTCGGCCATTTGACCATACCA
ATACGATGCGAGTGTCTAATAAATGGGAGACATAGTAAGGAGTGGCCGATGGAGTCCGAT
ATAGAAAGTAACCATCCATATATAATATGAATAAGCCCAATGACTTCGTAAGCTACTCAC
CTGTCGTTTGCCAACTAGAGTATGTACATGTAAGGCATCATTTTGATTTATTCCCTAGGG
ACTTAACTAGACTAGTTATGGTACTGGGCCTAACAGTATTATTGTCTTGATACAGTCTCC
TATTCCGTAGTCTTGTACATCTGTTATGCCATGAAGTTGCATAGAAAACGGCCGGCCGAA
GCAGGTAATAGATTAACGAAGTAATTAACTGGGAAAGTAATTATTAGAAAACTATACACA
GGATGAAGAAAAAGATCACTTTACCCTTGAAAACCAGCGCAAAACGGTGTCATGGTTAGT
CGGGGTAACAAGCTACATTGAAGTATACGCTTCCAACGCATTATTAGTTCTATAGATTGG
GGAGGAATATACAGTTTTTGTAGGTATACCTCGACTTCATCTTAAATATAAATAGATCGT
CACATCATTATTGGTAACTTATTAAGCTGTGATATTCTGCAGCATGTACAAGCAGTTTAG
TGTATGCCAGTGTTGGCTTCATTATTTTAAACGTAGGTCTCTTTGGGATCGTTGTAGGTG
TTGTCACTAGCCTAAAGTCGTTTATTCCACTATTGTGGTCGATGCAACTCAGCTTGAATT
TACACTTCTGGTTAAATTGGGTGCTAGGACCCCTGTCCGTCCGCAATAATTCAGTGACCA
GCAAATGACGATCTACAAGTTATGAAGTTGATGAGAGTTTCCCCATCTTAGTAGGTCGTT
GCGGTTAGCTGAGTAAACACAAATAGATGGGCCGCACCGGCATTCCTATAACGTCGTAGG
GTTCTCGTAGCAAGGGTAAGTGTGATTTGATACTCGAAGAACCCAGCAAAGATGAAGGAT
ACTGCGACTAACGGAAGTTCCGCACCGGCGCTAATCATGTCCGATTCTGCGTGTAATTAT
GAGAGATTTCATTGAGAGGCGTTACTGACTTCTCTAATCAAAAAACGATTTGAAATTATT
ACATACAGATGATAGACTTACTGGTTCCTGTAGATAGGGCTTGGCGAAATACCGACTTCT
TGGTTAGCATAAACATATCAAGGTTGAAAGGCACTGGACAAGTCGTAAAAATACTTTGCT
TGGAAGCTTAGCTTACTATCAGAATCCAGAGTGACATGTCTCATCCTCACAATATTACGA
TTGCTACGCTTCACTATAAGCTGGGGAGCTTTGTGCTATTCCTATTGGAACGGCGTTCGG
GGAAGAGGTTGAATGGCAGTTCTGAAACATACAACAGCAAAAATACGTTCGGATCTTATT
TGCGGGAGGGTCAATGTACTGCATCATTAGCATAGAATCTTTTAGATAGTAATTCTGGGT
TTCGAACACATTCGTCTTTGGTACCTCAGTGGGATGGTGGCTTGATAAAGTACTCTATTC
TCCTCATACATTGGTGGCCTTGGAAAATAACTCACTTCGGGCTGGAGTGTGACATGCCCA
TTGGTCTCCACAATACGTGCGCAGCCCAATAAAAACATGAGATAGTCGAAGGACTAGTGT
ATCTCGGATTAAAGTAGTGTTGAGTCGAATTCTATTTCCAGCGGTGACGAACTACCCAGT
ATTCGAGGCGAAACTGACATCAACACTAGAATACTCGTCACAGTAAGGCTGCAGTGCGGT
ATAACCTCAATCCCGAATAGAACCGCACAAAGACAAAAACCAGGACTAATTACAGGCATC
GTGGGTTTGAGTCCATGGCCGTACTTATACGGTGTTGCTTTCTTTGCGTGTTTCGCTTGC
GCTATTACTGCAAAAGGACGCCTTCTTTGAACCTGCCTAGTTCATGAGCTGCCCGTAGTT
CGTGTGGAGAACCCTTGCGTCCGGTTATTTGATGTATCTGACCTAATACGGGTCATGTAT
GTTGAGCTGGTAGGAGCAACTCAACGCTAGGGACGTCGGTTTTGAGGGTACACTTCGGGT
ATTGGGTTAAGACAGCAGTGGAGAATGCAGACTTAGGAATTTGATTTTTGATGCTTTTGA
GTTCCAAACAACGTAGGGCTGTAATTTTCCCTAGAATCCCACCCCGGTATCAAAAAAGAC
AAAAAGTTATTGAGCAGTTGACCGGTGATGTATCATGGTTTGATTTGTATCTCCAATAAG
TAGGATGGGTCATGAGGCTAAACTGAGACGGATATTTAGGACCATAGATGAGGCGAAGCG
ACCCAAGTAATGTCTGCGTAACTGTAAACCTAATCCAAACAAGTGTTAGCAGCAGAACCA
AAAAACTACGAAAGTCATGAAGGAAAAATCAAAAGCGGGGCCAGCCTATTTTGATCGACT
TTCGTCGCCATCTGTTTCCTATCCCCCAGTATCGTTGCAGCCTGTTGCATATGAACACTC
AAGACGTAAGGGTAGTCGATTACGTTCTGCTGAATTGGTTAGCATTGGTAGGTGATAATA
TGTAATTGTGATTTTTAGAAGTTAATCATAGCAGACACTCAAGGATAACTTATCCCCGGG
AGCCATGTCAAGAGGGGCAACGCGGTGAGTACTGGGCATTAAAAGATGGTGCGAGGAAAC
GACTCATAAATCCGAATAGGAAGGCGAAATAGGAGTAGAACAAGTAGAAATATTGTAAAT
TAAGTGATTCCGCTCACTTTTACATTTATACAAAAAACTGATTAACACCCGAGCGGGGGT
TTACTTACTGTATAGTTGCAATTTGATATACATAAAGTTTCAATAATTGGAGGCAGGACG
GGTAAAGCTTCCGGGAGGGGCTAAGATTGTTAACTTGTATCGCCTGCTGGTTTTTCATTC
AAGGAACGTAGAATGAGGCGAGTTGAAGAGGGGTATACCGCTAAGTGTTTGAATTATAGG
CCTACTTAGAAAAATATATAGACGTACATTCAGTGGTGTCCAATTGATTTACTATAGAGT
CAGAGTGGGTAACGTATTTCGGCACTGGCTAGAACTGTGTAAGCTTCTATAGATAAAACG
GTAAATAGAATCACGAATGCACGATTAAGGGGACACATCGTAGAAACGTAGTATAAAATA
TGGAACTTAACCAAATAGACTCAGGGCAACATCAAAGCCTCTGGGCAAGTTTGTCTAGTC
TGATGATCGAGAAAGGCAACGGGTGAAGTTAAGGTAATAGGGACTTTCTGTATATGAAGG
ATCCATCTGCAAGATAGACAGTGAAGAGTTCCATTACGCAGTTAAATAAACCACAAAACT
CAAGATTCTTAAATGGTTCTGTTTTAAGTACGAATATCGTAAACTACTGCGTCGCGCGGA
TGTTCCGGTCTTACATGTTGGGAGTTACCCAAGTCATGCCGGATCTACGCTACTTCTTTA
ATTCCTACTTACCGGAGACGGCTGTGTCCGTAAATCACCATGCGTAAGTTGTTTATCGCT
CGACTGGAAAAATCATTTCTAAGCCCTAGTTCAAAACGGGGTGTTTTGAAGGAAAAACAC
CCTTATGTAATGGAGAGACTCGTCAAGGCGTTGCAGTGTGGGAAACCTAAATAGAATTAG
GATCGTTTTTGTGAGTTTACGTTGTGGACTGAATCGAGGATGTGATTTCCAGAATAGCTA
GACCCCTAAGGGTATTCGGAATCGTACAAAGTCTTGGAGAGTTAAAAGTGGGACACATAT
AGCAATAGACACGTTTGATGTGACCATTGACTAAGTTCTAGGCGCAGTTGCATCGGTTCT
TAATTCAGAACAATCCAAAAGTCCTATTTTCGCGTACAGTTTTAAGCGGTCTTTACCGAG
GGGCTGCATGCTCTCTATTGGAAGCACCAGCGCTTACCTTTTGGAATAATCATGCCTCCA
AGTAATTTACTTAAGAGAGACAGACAACATAAATTTGTCAGTGTCGGTCTATTGAGAGAA
ACTTCAAATAAAAAAAGAGCAATTTTCTCCCAGACAAACGTAGAACCACTTCACTATCGC
CTGAAAACACATCTATGGTAGTTCAGTTGTACCCTGATTTGGGGAAGTGGGTGCATTTTC
GGAGCAAAAGGACTCGTAGAATAGACAATTGAGCAAACTACTAGACCGGCAAATGTTACT
TTCTTCAGGGGAGTAGTGTGGTAAGCGCATCGGGGGAATAGAACAATAGGGAGAAGATAA
ATAAATACGGCTCGAGTAGTTGGGACATAAGGACATGAAGAATAGGGCATACGGCGGACC
CTATACATTAGTATAAAGTTAGAGGCATCCATTTCTCGAGTATACGCTTGTATTTGGTAC
ATACATTTATAACGACCTCTTACAGTTAGGCATGCAACAGAACGTAACTCCTTGTTCTTT
TGGTTGACCGGGTGGGGCAGTTAAGTTGTTTAGTTGACACTCCCCGGTAATCCTAATATT
TCTGGGTGCATTTACCCTGCTGCTGTTCCGATATGCACTTAAGGAATACCTTTCCGGACT
GTACCTATTAGTGACATCATTGCGGTGCTTGTGGTTCAGTTACACATCCATACGTTATTA
GACGCCATTAAAGCCTTCCTTTGGAAGCACTCGTGGTGTATCTCAAAGAGTAACTTTAAG
TGAAATAAGGTGTTAGAGAGCCCTATGGTATGTTAGTTTAGGTGAGGAAATCCTACAAAC
ACTAGCTGTCAATTAAGCATCACTTGTATTATGCTAGCTAAAACTTAATATAAGCCGCGG
TCACTTGCCAATACTGTCGAACGAGTCCTTGCATTATCTGAATCTACATGTATATTATAG
TCATTCAAAACACTAGTAAGACATTGGATTGTTATGTTTCCAGGGTAATTGAGAGCTTAC
CCCTAGTTAGGCAGAAAGGCTATACCTTGGAGTGTCAAGGGAGGGTTAGAGGAAGGTGTA
CGAAGCGTAATTAGTGTGTGGGTAAAGATTCTGTTGTGTCCTGAATCTCACATCGTTAGA
GCTTGCGCTAGCTGAGGAGCTACTAGGTGTAGCGTTATTGAAAGGGGTTGTGGCTCTTGG
AGCCGACATGCTGACGAGTGTAAGACATAGAAAGTATGATTGTTGGAAGGAGCATATCGA
GAAAGCAGGATGGGACTAATCAAGGTCCAATAATATGTACAGCAGCGTAGGGAAAGAAGA
GCGGCGATGTTATATAGTAGCTACATTATCGATAGTCAATAGGAGACTGCCTATGTAATA
CTAAGGGAGGTGTGCAGGGTATGGCTATGTAGCGGGCCCTGGCGACCATCAAGGCAAGTG
ATGACAGAGCCGCAGCATAGTGCTAGAAGGCACGTACCGGTGGAAGCTAACGAATATATA
GAAAGTACGGGTGAACCCAAGATTAAAGGTATCAAGATGAGAATAAGCTTACAAGAAAGA
TGTGGTATTAGCCATACTAGAAAAGGAGCGCCGGAGCGGGAGAATGACGATATAGTGGTT
AGAGGGATATGATGAGCAGCGACGGATCGCGTTTCCCAGAGAACTGGCAAGGGTTTAGCG
TGGCGGCCGTGGATCAAAATTACTCATAAGTATTAGTCCTCGGTATGAATACGCTGTAAC
TGACTGTTGGTGTGAAACTATATTAGCGTCCGGAGAATAACCATGCATAGGGGCGATTCT
GACAAAATAGGATCTCGAAATACGGTACGATAGGTTGGACTAAGCTGTATCCACCCCTTG
CTAGCGGACGTGTCGCTTTTTACGACGCTTGGATAGCCTGAGGAAACTGTTGCCGACTCC
GACAGGTTGCGAGTTTAGCCCATGAGAGGCTTGAAAAGTAGAAACACTACTGAACAGAGG
TGCTGAACAAGGTAACAAATCCGGTACGTCGACCGACAGACCATAACTTGGTATCGAGCT
AGCTACCGGCAGAAAAGAGCGATTGCAAAGTAACAGGCTGAAGCATTTTTTTTTCGTCGG
TGATCTCCTGTATCCTGTGCTATCCTTCTGGGGAATGTATAGGCGGTTGCGGGCTCATAT
TTTGATTTGACTGCATAGTACGCGGTGATGCAACGAGAAGTTGTGAAAGTGGAAGTTTCC
GTAATGGTGGGAAAGTCAGGAATGTTTTTCGTTCATTATTCTCTGCTCAGAACTAAAGGC
CCAATTCTTTTGGTCGACTTAGGGAAGCAGCGAGATTTCACTACAATGTTTTACCGCCTA
AGATCATCTTTCTATATCAAAATTGGTAAACCTCTAGTTAATTGACGCCATACGACTAAT
AACTTTGACAGATTGTTAATATCTTCTTCATACCCATTAACAGAGTAAGTGTATAGATGG
AGGATTGAGGTGAGAGCCAGAAACAGTTAGCAACACCCCAGACTTCAAATAAAAGATTCA
GGCAGCGGCGGCGAGTAATACGCAGAGTCACTAGGGAACACGGTGCCCGATGTTAAAGGT
AACTTCCCCTAATGATGTAGTTGTAGAGGCTTCATAAAGTGGAGTACTCAAGTACCTCGG
ACCTGAATATAATGCGATGGTCGATTGACCTTCCTCCTGAGAGATCTCCCACATTTGGAC
CTTCACCAAGCATTGTTTTATATGTAATCTCACTCCTGCCATTGTACATAGCGGAATCCG
ATAAATCCCCGGGAGGGACTCTGCAGCGACTAGTTAACGATTGGAATCTAATCATTAAAG
TATGTCGAAACCCTCTATGGCACGTGGTTTACTGTGCGGCCGGTTAATTAGCATAATATC
AGGGGAAGGTACCATATTGTAGAGCAACATGAACATGGTGAGTATCATAATGGAAAGAGC
GCACAAAGTCTAAGGAGTTAGAGTATCTAGATGAACAGTGGCGGGTTTTTTAAGTAACAA
ATTAGTTGGATGTTTGTTGTCAACGGCGAAAAAGAAGCCGACTGACAAATCCAGTAGATA
CGGTTGCGTATGAATCTGTGAAACTTTAAACAGTGGGGTAACGAATCAAGTAGATTTGGG
TAAGAAGACGATTCGGGAAACACACGACTGCACAGTTGGGGTTACGGGAGCTTAAACAGG
CTATACCTAGGGTCAGAGTATGTAAAGGCGATAGCACCCCTCACGGAGGAGATTATAAGA
GTGGGAGTGTACACCAAGAAAGATGCAAATGTCTGCGTCTCACTCGAGGGACTCACGCTG
TAATATGTTAACCGGGTTAACATCCTTGGCCAAAGTCGATTAGATAATCTAAGACAAACG
TGACAAGTTTTGGTACGGATAAGAAAACTACGCTATGTTCGGAGGAATGCAGAACTCATA
AGAATTTTGCGAAGTCCCATAGTAATTACTCTCAGCACCCCGTCAGTAAGTTAGGTTTAC
GAGAGGCGAGGGGAACCTTACCTATTATCAGTAACATTGTCTTAAAGTTTGTTTAACTTA
TTTCGCAGACGGGTAATTACGAAAGTTAAGCTGTACATCCCCTTTAGAATTGCACCGAGT
AAATTTGTTCCACGTTCTCACCGGTACCTTTATAGTTAAATTTTCAAGGGAGCTTCCTTG
TATTATAGTCTAGAGCAACTTCACGTGGATACGGCTTAAGGGAAGCAGATTAAACGTATA
AGTTAATTTTTATCACATTTGTAATAGGTATACGGATGTAACAAAAAATATTTATTTATA
GATATGCACAAATGATATTTGTCAGGTATCCTCAATAAGCAGTAGTAATTTACCATAGAC
GAACGTTACTAGAGGTCCCTACATTGTAACAATGATTAACTGCCGTTATGACTAAGAAAG
AGATCAAGAAATGTTTAGCATGATTATGCGGGTATCTGACTGTAGTTTAACTGGCGCCGG
AGGTGGAGGATGCAAATATAAATGCTATAGTAAACGAGGGCCGAGCAATGCGAATGAGAC
ATTTGTTCTGCTGTATCGTTGTTATTGAGACTGGTGCTGAGAGAGCAACATATGGACGCA
TGGTTCGAATATTGAGGGGGCGCCTTATATAAAAGCAGGCGGTTTCGATGGTAAAAATAT
AGGGTTGCATGTATTCTGACTAAAGAAGGTTCCAGGTTCATCCAAGTAGTTACAGAATAT
GTTGTTGTAGTTGGTTAGAACTGTCCCTTATCGGGTCTTGATTAGGTTTAAGGAACTCAA
TTAATGGAAGTATTAGTTGTATGGACTCTTGAGGCGATCGGCTTAACGTGTTACCAATAA
GGTTTTAGAAGACCAAGCCCAACAGATGAGAAATAAGTAATCTCTATTTGATCCGAAATA
ACATACGAGATATAGGAAGTTCTTGGGAATAGGTACTGATAGAAAAGAGCAAAAGTTATG
GCGATGCTGAAAGTAGGTGATTACAAGCATGTGGTGTTGTCCTCGGTATAACATTTAGGA
TCCACTAACCTGCATTTTTGGACACAAAGCCACCTAAAATACCCATACGTTTGATCTTCG
CTCATAAACTTTGCGTTTATTATATTTTCCCTTGTATATACCATCCAGTGTTGCTACCAA
CCAATAATATCATTTTCGTTGATATATTCACCGGTTGCATTAGAAGTTAGTCGCTGACAG
AAATATCAATTGTTAACGGATCTAAACTGAAATTAAGCTGGGCGCCCATAAAAGAGATTT
TTAATATGTACTGAGAATGTGCAATTTATTTCAAAACGCTTTTTTTATCTTAGTTGATTG
ATGTGGGTGTACTTTCCTATTAAGCAGGTGGAAATATGTCTTTCTGTGAGGACGCGTTTA
GAGCACTTATTTAATGACAGAAGGTCGTATAGCGGTGTAACTGAGCACATGAACATTCAC
AAAGTTTAGGATCAACTGAAGTAATCATTTTATTCCGGTATAAGGACCCCCAAAAGGTGA
AATTTAGGTAAATAGAGGGAGAATGTGATCCTTGTGATTAAGCTAACAAGATTCTTTCCT
CGTGGACCCCGGAAGTGCTCATGGTCAAGTGCAATACTCGCGGAGATACCTCCCCTGTGT
GTTCGCCCGAGTCTCTTAGCAAGGTTGCTAAGATCGAGCATCATCATAAACAAGAAATCT
GGACTCGTGGGATCACAATTTTAATCTTAATACCAGAAATCTGACGTGTCATCCCATGCT
TAAATGTATGGCAATCATTGATCTTTTTTACGTGAAGCATCAATGGCAATTAGTGGGAAC
TATGATAACAGCCGATCAGATCAGATCTGAGTGCTGCAGCCGGCTATCGCATATGGAGGA
GCCTACTAATAGGTGTGGCTTCTGTGAACCATCTAAATTTGATATCCCCTAAAGATCCTA
CGATTAAACAGGGTGAAGCAATAATAATATCGCGGCACCGAAAGTATGATTCGCTTGATG
GGTCGGGCAATTATCTAAGGCGGCTTGTAGTCCAGTACCCCCGGACGAAGGAAGGAGCTG
CAGGGGATGGCCTGCTGAAGCGCCCGAGCGTTAAGTAGTAGGAGAGGCTGTACAAGATTG
ATAGGGGAATCCCATTGCATAACCGCCCGCTGATAGCCAATGTAGAACTGGGAACCAGAG
ACGTATAGGGAAAGTAAGAGTAATCAAGTCCTATATTGAACTCACAATAGAAAGCAAAAT
GGTGGTTGGGGGGACGACTTGATAATGTTTGGAAACGTGAGGAGTGGTCTTAGTATCTTA
ATCCAATGATATAAAATACTTAGTGGCACAGGATCAACGTCGGCAGTTCAAAATCGGTTC
GGCAGTGAAATGGTATTATAGTGTATATCAGAAATTTAATGGCAATCTAATCCTAACCAT
CAATATACTTTGCTTGCGATTCTATTGGTAGCCGGACGTGTGTCATAAAATTAGATGAGG
ATCCGACGGTTTACTACTGTTAATATCTACGTAAGATCGAACTCCTTACATGTGGAGCTT
CCATGTCTAATAATGCAATATGAAAGGAGGCCGGATGGTTAGAGCAATACTGCAATGAAA
ATTAGAATTGATATCGAGCCAGGAAGGTCCCTGTAGAGTTAAAGATTAAAGGAACATATC
TATTAGTGCGGGTTCGAAAAGTGAGAAACAAAGCGCATTTGTTTGAAATCCGAAGATTCG
ATTCTAGTTACAAGCCAGCCATGGTTGTAAGTTTCAGGATGATTTTATCTTAATTCGCAC
ACGTTAGAAGTCATAAGGGAATCCTGCTTGGAAACGTGAAGTGAAAAGTGCAATGTAGTG
GGATCCAAAAAAAAGGTTGGAGACGAAAAGGTAGGGGCATATATTTTTAAGGTTCAATGC
CCGGCAAAAGGTCCTTTTGGTCAAGCGACATGGACATGATAGGAGGTTAGATTCTAGGAA
TCGGTAAGTGCTACTGGCACTGTGGTTCAGTAAACCAAATTCCTGGGGCAAGGGACGTTG
TACGAAGGGACCGAACACGCCGGGGTACTGGTCGAGCGCGTAAGAGAAGGTACATATTCA
GGACTGGGATAAGATATCACTCCAAAAGCGAATAGTAGCATTTCATTTGGTTACACTCTA
AAACACATCGAATTCCATTCTATTTCATGACGAGTTTCTAGAGGAAGAGACACCATTTCT
TATGAGATAGCATTACCACCTTATAAAGTCGGCTGTTTACCTCGGACGTGACTACATTGA
AATGCTAAGTCAACTTCTGGTCGTTTAGACAATCCAAAGATGTATTGATGAAGTTCGTCT
GTGGGGTAGTAGGAAAGAGATACTAAAAATTAAATAAGGAAAGGCTTAATTTCACTTTAG
CAATGACTCATGAATGCTCATATGATACTCGTCACTGCAACACAGGCGATTGATACATTG
GCAATCAGGCGGTGGCGCGAGATTCTTTAATTTATGATTCCATTTGTAGAAAAGTACAAT
CGTTTCAGTGTTAATACTAAATAGGTAGACTAGGAATGGAATAGAGAAGGACTAATAAAG
CGACGACTTAGCACGCATAACGAAGCAGTATTTGCGAGGTTGGCAGATCTCCGTAGACAC
GGGTAATTAACCGGATCATGTGAGAAGAATCGTTTCGGTATGAACTGTCAAGTAATACAT
AAGATTTATGATATAAGGGAGAGTTTGGCACAAATAATAGGTAGTAATGGCAAGCCATAA
AAAATGAGTATTCCAGACTTTATAAGCTGAAAAAATAAAATGGTTAGTGGGACCAGAAGA
GTCAAATGTACGGCCGCCTTAAGTGAAACTTACCAAAATGATTTTAACAAACTAGCAAAC
TTGATAAGGTTCATTACCGCATAAATTTCTTAAAACGAGAGGGGTGGTGATTTGTAGCGT
ACAGGTGCAGGAACCACTGAGAATAAGAGAGCCAAGGACGTAGGACGTCAGACGGTATGT
GACCCTGTTGATTATTCTGAGAAAGGAACCCGCATAAACATAGGGCGTTGGGTCACGTCA
AAGCCAATAAGTTGGTATTAGATTGTCATTAAACCAAAGAACGGAACCGCCAAGGAGCGA
ACAAACGGTGGAAGGTGCACTGAGATAGAGTGAATGGAATGATGTGGGAAAAGAGTATCA
TCTAAACAGTGATTGAAAGGATTGGAATGACTATCACGCAAAGTTTGAATCAGCTCACAT
ATAAAAAAGTATGGTGCGGGAGTCTCTGCAGTCACTCTATGTGTGAGATAAGTGGCAATA
ATCGTGCGACAAGTTACCTAATCGAAGGTGAATGGTAGGCAGATAGGAAATTATAGTCTC
GTGACTTAATTATTTCATCGATGCACGGAAAAAACGGCAGGTGGTGTCATGTAGTTGGCG
AGGATGGTAATGACACACTATAAATTGGACAGCTATCAACAGACAGTATAGACAAAAAAG
AACAGGAACTCTGTTGTGAAGTGAAGTAGGGAAGAAACACCTAGGTGAACTAGCGCAAGT
GACAAATCGTGTACTATACTAAAATGACGAAAGTGGCCAAAGAGTAAATGCAAGAGCGTG
AAAATCAAAAAGAAGGACACCGAAAAGATATTAACTGAGCAGGCCCACGGTTCAATCTTT
AGCATCTCATTTCTTGCCAAAGGCGAGTCGGGTTCACTGATGAGGGTCGGACTATGCGAC
TTTACTAGGTGAATATTGGACTCAAAGGACGACGTAAAGTCTGTAACTAGAAAAGGTTGG
TTCTCCTCATGTATTAGTGCTTTGTTAACATTATCAAGAAACATAACGGTCCGGGTGTTC
AATTTGCGTGTTTGTCGTGCGTGCTTTTCCATAGTAGAAGCTCAACTTCTCAGATGGTAG
ACACTGAAATTGATGCGGGACGTTTGATAATTTTAAAAGCAACTAATCGGGACTAAAACT
GAATATACTTCAAAGTTTGTACGATCGGGAGAAAATGAGTATGTTGGACAACAGTTTATA
ATGGATGGTTTAATCAATTCCGTCGAGATTTACTCCTTGGTTCGGAATGGCTAAATGTAA
ATAGATATTTTAGTAGGTTGGATAATGGTACCAACCGTGATTCGTATAGTAAGTACCGTT
CCTGTGTTAACTCCGGAAGTTAAGCATGAACCCAACCTTATCAATGTCCATTTACCGTCT
CGGTACGAGTAAGTAGGCAAGCAAATCCTACGACAGTCATCTCAAATCGGTTCGCCCGAC
GCAAATAAACAAGAGTTATTAAGATTTATAATAACAAGCCGGTTTCAGCAAAATTAGAAA
CGAATTCCCCTGGGTTCGAGTGTGTAACCTAGGGAAATACTGTGACTTAACTTCGCTTAT
TTAAATCTCTGCGAGATTTGAACATCAAATTATGTGGCTACGTCTGTGCTTATTGCCTAT
ATATCAAGTCGTTGTGATAGTACTACATACGCTAAATGCTGAGGTTGGTGTCCTACCAAA
AATCAAGGGCTAAAACCGAATCTCCTTCCCATAAGGGATCAACAAGGAAATTCCCTAGCC
GCGGGATGCGATTATGTTTCATTTTGTCTTAGCTAATTATTTTCTCCCGGACATGAGCCG
GCCATGAAGAAGTGTTTGGTAGAATTAGAGTCAGTCTTATGCGTTAGGTGTGCAGACAGC
GGATAGATAACGTAAAGTCAGAGCAGAACCGCGCTCCGTTCAAGCTTTAGCGATCAAAAG
ACACGCACCGCATGGACCGATGTTTCCTTCGTGGAACTCCATTTTATTCACCTATACCCA
TGGCTGCATATCCGTCAAGTCAAGATCTGGGGACTCAAAGGAGGGGTGAAATATAAAGAA
AATAGTAGTTACACTTGAACAAAGAAGGAGTCTGGTAGTCAAGTTAAAATACCAGGAAGT
ATAACCACACACTGATGTATTAGTCGTTAAAGGTAATAGAAATACCTATTTCTTTCGAAT
ACTTCCTTCCTCAGATCTTTGATGAGATCCAGCTAAACGAGTATGAAATCTGAGACTTTA
AGATCTACATGCCTGGACTGTCAAGTTACGTGTTTAGTGCATTCTTAATCCGAAATAAGG
GAGCATGAAATAAAGATAGGTCTGCGCCAGGGCACAGTTCGTAGAGTAGGGGGACCGTAC
ACTTTCTGAAGATAGGTTTAACAGTCAGAATGGGGGCCCGGTAAAAGGTTCGTAATTACA
AGACAGTCCCGGACAACCGATCGATTTGGAACCTTGCGTAAGATAGCTGGGTACGACAAT
ACTCTAATTCGAAACTTCATACCAATGTGTGGATCTCATTATAGGTAATAATGGTTAGGA
TTACGCCACCAATTCTGGTCTAAACTGTGGGAACGTCGGATAGACGCTAGTGCTTTAGCA
AGCTAAGTCAACCCAGCCCATACTTGATCTCGTGAATAGAAATATAGTAAATCCGCCGGA
GGGGAACGCTATGTAACTAAGCTTCAAACCTTAGACCTATTATGGTGCTTGTAGGTTCAA
TGGTGAGAAATCAAATACGAGGCGAGGGGTGACAATGTGCACCCGGATATTAGGCGAAAC
TGAAGAGAACGTCTGGAGTTAGCTACACCGACTAAAGTCATGAGAATGTTGACCGAGCTT
AGTTCATAGTACTATGGTTCAAGGGGAGTCGAGTCCATTGGGCAGTATTCACATAAAGGC
CCTCCGTACAACGTTAATACTTGTGCACCCCCCGTTGACAAGGATAATCCTCGCGTCGGT
AGATTAGATGTAGAGATGTAGATAAATGTGCGAAGTGGAGACGGAAAGTTGGCGAACATA
GAAATAGTTTGTGCATATTTCCCCACTTGAACTGAATGGGTATTCAGTATTTAACCTCAG
AAAATCCCGGGGTAGGGCAAGCGTGAACGAGCCCAAAAGGCAAGCGAGTAGTCGTACCTA
CGTATAACGACAAGGATCGTAGGAAGTAAGAGGATCAGGTCAATGGGCATACAATTGAGC
AGATATGTAGACAGTTAGAACATAGCGCAGCTATTCGAAAATCGCAGAACGCCAGAATAT
GCTCCGGATAAACTCCATGTGAGGCGATCCGCACGAGAATTTTAAACTAAGGTGACGGGG
GATCTAGAAAGTAAATCTAGAGATTCACCTCAGAACTATCGTACAGTATGAGTAACTAAA
ATTGGACGCTGTACTGGGGAAGGTATCAAGCTCAGTGCTAGACTTCGTACAAGTTAGACA
GCATTTGGAATCATACTCCGTAGGGGGCTATTGTAATCCACTGTTGATGTGTGAGGATCT
AGTTATGCCAAGAAACATCCCCTTACCACAAATTTTCTCGCAATCTAAGTTGAAAAGGAG
TAGTACGTGGCCGATTAGAGGATGGAAGCTATGGCTTGAGTAGCCAGGTAACGAAAGTAG
TGAATTGGCCGACTCAAATAGGGTGTGGCCAAAATATGTTTTTCGGAAATGGAATCATCA
TCCACGGGGTGCGAACAAAAATTCTAGCTACTATCTCGGAATTAGCCCTGTTTTCACGTT
CGTCTCTGGTTCTTTTCCGAAAAAGACCCTTTTCAACCCACTTCCGAATCCACTATTCAA
GGTTTCAATCATTAATTCGGGCATAACGATTAGGTCATACCTTACGTTCTATCCTGCCTC
AACCCATTTTTACTCTTTAGTTCCACAGGTTTTTAGACATTCGCCGAGGCTATTGTTCGC
CGTTCTCAAATTCCAGTTATCCGCGCAGTACGCCTCTTATTCCAGGGATTCCTTATTGAT
AGATCATTGTGCGCGTAACTGCTCCATGTAAACGCGGTACAACGTGCGGAGCAATAGAAA
TCAGGGATACTAAGGCAGTCACTAGAGTGGCAGAACGCGACTCTATAAGGAGGCAATCTC
CTAGTATTCTTGCTAGGCTGTAACATGCACCTCATAGATAACTGAAGAACTTTTCATCCC
TTTAGCGATGCTGCATCTCAGATTGCCAACACAGGCGTAATATTAACGGTACCGGAGTGA
TTGAGATCTGCAGCTCGGTGGGAACCTAATTTAAGAACGGGTTATTCAACGCTAGTTGGC
ACTAATGCCCTGGACCGAAGCGATAAGAGGGCCGAGGTAGGAATACGCCGCCGTGACATG
GACCTGAACGTAGAATGGGTTGTAAAACAGCTAAAAAGTCCGCTACGGAGGTTGGGAAGG
AACGGAGGCAGAATTTTAAAGGGCTAGTTTTTTAGCAAGGGTATCCGTATTCGATTGATG
TCCGCACTATGTCGCCAAGTAGTGTGGCCATCACGATTGACAGGACATGTGTAAATGTTT
TCGCAGCTTGTTGCAGTTTTAAGACGTATTCACATCGAACCCAGCTGCTTACTTACGCGC
GACGTGATTGTTGAGCAGAATACGCGCTGGTTCTCCATACTCTTTAGCAGCAGTAGAGGA
TCGGTTTATTAATGCGGAACTCCTTTCCCAGATAGTTCTTATATTACCTTGTCTTCGAAT
ACCGGCGGTTGTGCGGATATACTAGAGTAGGTAGCATGGCGATTCTTCCTCGAGCTAGTA
ATTGCGGCACAGCCGTCCGCAAGAAGTGGTAGCTACTGTAAGGAAGTGTTCCTCTCTTGT
TAGGTCACGTTATTACTGATACGGTCTCAGAGAGAAGTGGAGAAGTAGTGGGGACAAAGA
GCCCCCTTCAGTACCGGAGGCTGTATCGACACGCGTGCGCTATCCCAAGTGCTCCCCGGC
AAGAATGTGCAGGCTTGGGGTTCTTCAGGAAGAGAACCCAGAGGGTAATGTGAATGCTGA
GCTGGTTAATTGAATGGCTGAACTTTCTGGCATCAGTACGATTATACTAAAGTTCTGACG
CAAGAGTAAGGTCAGATAAGCAAAGCGTACGAGCTGATCGCAATTATTGCCTCGTAGGAT
ATTTGTTATTTAGATCCTATAGAAGTGTCGATTACCGCTCCCTATAATGGACCTCCTTTG
GGCAGTAGTCTTGAGTTATCTCGGTCTCTCGGTAGGCCAATATCCTCTCTCAAAATGATC
TTCAGGGACTAGCCAGGCAGAAATTTGTGAAGTGATAGAGCCTATTGTTAACCTAATATT
ATTCGGTCCTCCGCCCGAATTAACTCACATGACTCTACCTTCGCCTGGCTCGAATGCTCC
CATCGTGACTGCGATAAGTTGATCTCGCTTTCAATCACTGTCTTCGAGATCACATACGTG
AATCCCTCTAAGTTATTTATCCTTCGTCCACATACAGGTGATGTTTGCCTGAGCTGAGAT
TGGTTCTCGAATCTGTTTGCTTGGTCGTAGCTGAGGTTGATGTAGATACAAGTACTATCT
GCTACCTTTTGGTATTTTTTATACCACAGATAATATTTGCAATTAGGTTGGGTATCATGG
TGGTGTCATTTAGTGATATTATTGTATAATTGGGTGGCTGAATAGAGTCTTTTATGTTTC
AAGTTAATTAAAAGCCGTTTTTATATATGAACTCTTTAAAAATCCCTCCTTTGGATGGCA
ACACGGCAGGTACGAAGCATATTAGAGTTTGTTTGGAGCCCCTCAAGTTATAAATCTAAG
TAACGATAAGAATGTATCTCAACGAGATTAGTCGCAGTGGTAAAGGCAGGAGCAAAAATA
GGAGAGAAGACTCCAAGGACGCTTGCAGACTAAAGGGGTTGAATGCTTTTAACAAGGATA
AGGCTGAACAGAGCTGACAATCAGAAGTGCATGGAAGGCAAAATATTGCAAGGATATGAA
CTATAATATGCGTGTAGGGCATTCTTAAACGCGATTATAGAAGCGTCGATATGACATGAT
AATTAGGATCGTTCTATTTTCAGGATCATAAAAAGTGTAAGTACGGACAGAGAAGATAAT
AGAATGGCGATGCAAGAAATCAGGTTGACCGAGAAACAGGTTAACCGCATGCATAGTAAA
CGACACATACGTTCTTAACTAAAGCTACGATGAAGCGTCCTCGATGGCGACGCTAATCTG
TAACACACCTCTTACACTATGAACAAGTGTCCAATCTACTCGTAAAGCAGTCACTTGAGG
CTCCCGGTAGCCCAGCGTCTTCCGATGAGGCTGTGTTCTAGGAGGATATTACATTTACAT
CAATATCGTTGATTTTTACAAAGTTATTTTACCATTGCATAATAGCTTGAGTTGTATAGC
TACTTTGAGCTGACACCTCCCTATTTACCTATATGGACAGTTAAACTATTTACCTGTGTA
TCTTCAACTTGGTCGAGCGCCATGAGACACATACGTAATGCTATAGTCTGGATTCAAATC
AGAGACGACATAAATTCAAATTATACAGGAGGGGGTGAATACGTTGGAATTAAATGAGAT
ATAGGAAGCCTCGAGTAATGTTGATATTCTTTAAGAAGGTTAATGCAGGTATAGGGAAAT
TGTACTGAGCATTATATTGGAACCTATACGGTAAGTTAAGCAGTTATCTGTGCTTTTGCC
GCCAATTATGTTTTTATTCAGCTACAGGAATACCTGATAATCTTTAACGGAATACCCACA
GCGGATCGTGTATAACAGAGTTTGTTAAACCATGGGTGTATGATTCAACGCGGGACACAA
TTTTTAAAAAAAGGGAGGGAAAAGGCCCAAGGAGTGCGGAGGAAGGACCGGGAGGTCGTG
GGCAAACAAGGAGTAGGGTAAAAACTGATGGTAGGGGGAATAGACGGAAACAAGTGAAGA
GGAAGGATTCCCTGTTTTATCCTAGGAATAAGACAAGAGACGGGTTGTAGAGGAGACCCA
ACTCTTCAGATCAAATAGAGGTTAAACCTACAAAAATTAATATGGAGGACACTGAAAGCG
ATACAAGAGATTCCGAAAAATTATGCTGAAGCTCAGACAAATAATGAAAGGAGACTAGAT
ATGAGATTCATCATATTTTGATGTGAGCCTAATTCCATCATGAATATCGCTAAGTGAACA
GGTATGGGTTTGCTGGTAGCTTATCAAAGCAAACTCGATCAGTCTAGGAGTGGTGTAGTC
ACTGGCATTCGAAGGTAGAATAAAGACTACTCAATGAAAAGAAGAACTCTAAGAGTTAAG
CTGTGATTAGATATGCGTAGTGCGGTGTCGGACTTGTTAGGTTTAATTCCGTGGTTGATG
CACTTGAGACGCACACAATATGAATTGCGCCAAAGAAGCTATTTAAAAATGTTCACGGAC
GATATAGCGCAATATAAACCCGCTTAGTTATAAGCGTATAAGATATAAGAAACCGAGGCG
TGCAAGATTATTTGGGAGAAAGGGCGGATCAAATTGGGCCCGACCGGAATACGGGTTTGA
ACGAGAGTCAGGCCGTCCAAATGATTCAGCTCTAAGAAACACGTGAGCAGTCACAATGGG
GACCATTGAGCGAAACGTGGGAAGCTATACTTTAATAAATACGAGATCAAGTAACTGTGC
AGCCCATTCAAATTTCTCAGTATCCACCTTATATCGCAAACTACTATCCCAGGTTCTTCA
CCACCGATCTGTTGGACCCGTCCTCAATTCCCGTAGGTCTCTCCTCACTGCTGGTACATC
GCTACCTACTCTACTATCCGCGCAGTAGCGTTAATCGAATGCCCACTTTAACGGTTCGAG
ATCTTACTTACCTTTGTGCAGTTGCTCTTTGAATTCCGAACACAATGTAAGACGTAAGAC
ACGGCCTATGGGGATAGATATAGTAACACTTAATTGGAGTTTAATGAAGTAAGTTGCAAC
AAATGGAGGGAGGATAAGGAGGTGTATCGGTGCACTCGATAAAGGTGTGAATTTTGCTTA
TCACTCAGGAACTCCGTAAATAGGACTTACGGTGGCATCTTCGTCGTAGTACTATATCAT
AACTGCTACGTTCTCGTGAACTTAAAGTACGGCTAATAACCATTGATCAACTGATCCTAA
TATAAGATTGTACAGGGAGGGATAATTACAGAATTAACCAGCTGGACCCGTACTCGATTG
GTGATGCCCTATATATCTGGTTTAAGGACTAGTCCCAGGGCTTTTTAGCCATTGGAAGAA
CAAACTACCAGTGAGCGAGTTAGGAGCGGATCGTGGCTACCCATACACCTTACTTATTGA
GCACACACCTTTGGACACGGCGAGTAAGAAATGTGTCGTTAACACATTGGCCCGCCTAAT
CAAGGCATAATCGCAGTTGGAATTCCAAGCAACTAATTAGTAAATTTATAATGCTAAATT
GCTAAAGGCTATATAATGGAGTTTTGTCCTACTCAATGAAAAGGATAGTGATCATTTGTT
TCGACAAGGAGACCCAATCATACTGACGTGATGGTGTAGACCAATCTGCCTCACAGGTTC
ATTTAGTAACCTCGTAATATGACTCCGGGCTGATTGAAAACTCTGGGATAGTGATGTCAG
AATACTCTGGAAATGCTGTGAGGTTGTTTTCATATGCATACAATATCTGCGATCCTTAAA
CTCAGGATGGTAGGTATACATGTCGCTAAGATGGACTGGATGCAATATCAACATCAGTGT
TACATAACGACAAATGTTTTATATTGGTGGCCAGGAAGCCGAGATAACGTCAAGGGCCTT
GGGACTATGATAGAAGAAATCCGTTTAAACATGGGAGCTTGACTTATGCAGGCCCGGGAT
TTAGATGCGAGATTGATATACAAGCGGATACTATAACTCGAGGTACCAAAGCTGCAAACG
CGAGGGAGGTGCAGGCATTTCGTTAGATGGATTTTAGAGGCACACGAGGAGAAACTACTT
CGAGCGGCGAGTACAGAAGAAATTAACCTATAGCGGGGCAACGAGTACTCGTGCAAATGA
AAAATACGAGACGAAGTAACCTTGCCGTCCTTATGCGTCGCGCGTCCGCCAGAATTCCTA
GCCGGCACCAGTCGTAACCATAAAGGCAATAACCCAGATACGCGTAGCCCAGTGCCTTAT
CTACATCTCTTCTTAATTTCATAGTCGGTATTCATATGAGAGGATAAGATATTAGTGACT
CGAGGCATTCGCTGCTCTTGTCGGGTATAACAATCCAATTCTATTGCGCACACTCTGCCA
ACGCCATTTCTATTATGGATAAGTTTAAGCACTGTCTAGAGAGATTGTCAGGAGAAACAT
TGCGACGCCCTAGTAAATGGCTCTTGTCTTAGTATAGAATGAGGACGTCCCAATAATCAA
CTATTCGATTATTGTTTAATTTTGTCCAAGTAGAATGGATTACTCTAGTTGTGAAGTACA
AGTCTTTAAAGGAATACGGACTAAGGTTTGTTCCTTGGTCTTCTCAGTCACTTCGAGCGG
AATCGCACCGGCCTGGTTCAGATGCTCGCTTTACTTTTGCAACATAAGTATGCATGCTCC
ATTTGCGGGTGAACCACCGCTTAGGGGGCGTTCAGGTGCCCCTGGAGAATGTACGGTGAC
TATGTTATATCTGTCGCGCGTAACCAAGGGCGGGTCGGTGGCAATGTTCTCTCCGTGCAC
CGCTACACGTGTTTAATGACAAATAAAGTATGTCACGGCGAGGAGAGACCTCAGCATGCG
ACGATGTAAATGGGTAAAGAACCAAATATGAACGATATTGGAACTAATTACATTTATGCT
ACTGCATGAACCCTGGATACCTTCGGTGGATTCGAAGGAAAGGGTTTCTTACTGAACACC
TCTAAACAAGTACGACAACAGATCAAAGGGAATAGGAGCAGGGATCGACTTCTTAGACCA
ATTACATATCAAGCAGAGACGGTTAACTCGTAGAGCGAATTAGCATATACATGATGGTGA
TAGAAACTGAAGGAAAAGGAGCTTTTTGGGCATGGGTGAAAGCTGTAGCCATGTTGCTGT
ATCATCGAGACTCAGCTCATTAAGGTATCCCAACAGATACAATTATCTGACTTATAAAAG
CAAGAATCCCGTAAACGGTGGAATTGAGCGCAGTCATAACAACATATGTGAAACATTACT
GCGCGGGAGTCTATGCAGGAGGTTGGCCCCTAACGTCACAGATGTTAAGCCGTGAGAGAT
AAGGGCAGGACGACTCATCTAGAATGGTCTCCTACTACATTTGGTATCGAGACGAACGAT
CAAGTTCTATTGGGGACAGGAAGCAGAAGTCGTAATTATATTAATATATGACATGGGGCT
CGGATAGGATGAAATCAGGAGTCTTCCAAAAATAGGAGGACCCGATTGAAAACTCGCAAC
CACCTTGAAAGGATTGACCCTATTTCAAACGTCAGAGGGAGCTGTGTGTAAGTTTCTTGT
ATTTACCCCTCGTGATTCGGATGGGATGCATTAGCGAGAGGGTTACTGAAAACAAATACT
GTTCTCCTGAGGAGGAAAAACTGGATCAATTGTATGCGTAGGTGGGCTTATTAATCGAAA
ATTATGATCGGACACGCGGAGTTGACTGAGACGGTGTCGGAAAGTACGGGACAGAAATGG
GGCTAATAAAAAGACCAATATACATAAATACACTAGTTTGCCGTAGCTAAGGAAAACCAA
TACTCATGAGAAGAAAATCCATAAGATGGGCTTGGGCTAAAGAAAATACAGAACCGGACG
CATTTTGTAATAAAACACTTTTTAAAAGACAAGTTAACTTACCGGCTCACAGGGGATACT
TAGCTGTTAACCGTAATGTGGTAAAAGTTGTATGTGTAGTTTTAGAAATCGTACCCTATT
CTCATAGCTAATCGCAATGTAATGGACGCAGTTAAATCTGGTTAAAAAAGGGGCACTGCA
AGAAAAATTTTCGTATGAGCTACCTAAAGATACAATAACGTTCATTCATATTACCCTTTG
CAGTTTTACGAATCTCGTAGTTGTAGCGCAGGTCGGAGACAACAAATAATTTTAGACATA
TTTTGGTTGAATAGCACACGCCTCTTCAACCGGCGAGTATATGGTTCCATGATCTAGTGA
TGAACAGAAATGAACAAAAAGGTAGTAAGGAACCCACCTCTTCACAAAGGCTTTGGCAGC
CACTCCTGTCATCGCGCAGCTTGAAATGAAGCCAAAATTTTCGCATGGCCAGAATCTATA
CATGTATTAGTCCAAATGAAGCATCTAGTAATGGGTAGTACATATAATACTTTCTATCGC
GATTAACCCAACGCTTAATTTGTAGGTAATTGGCGTCTAAAGCAAGATGGCAAGAAACCT
TCATGCTTATGTAAACTTCTAGCAGCTACAGAATAACACTGAATCGCGGGCAGTAAAGAA
TGTTCCGGAGTAGGAATTTAAGCGGGCAGATGAACTTGATTTCTTTTATGATAATAGGTG
GGTTATCTAGTGAAAACCTCGATTTAACAGTATGATAAAGTTTTTCCCTAAATGTTATAA
ATGTAGAAAACACTAGTCATTGTCGCAAACGTCTTTTGTAGTAGTTTTGGGTGCGATGAT
CAAATAGTTGTTATTCACAATGTATTAACAAGAATGAGAGATTAATAACGCAGCAGAAAA
AACTTGATGAAACTTATGCTGGCACAATATAGGGTAAAGGGACACTAGGAATCTGGCATC
TGACGTTAAAGGACCAAATTTTTAAACAAATAGCAGTTGGAGGGACTCAATGTATGAAAT
TCGCAGTGGTTATTCGAATCTTTTAGCTGAAGAGGATCGATGGAGACCAAGAACTGTCCA
AAGCAGTACAGTAGCCGGCGGCATCCAATGAAATGATTGAGTAAGAACGTTAGCGCTCTT
ACATTAGGAAGCCATGTCATTAACGCCTTAATGCTGATAATCTTGTTGACTCTGCGCCGG
AAACAAGGGAAGCCAGCTAAGCCCTTGGAAAGTGAGCGGAGCATAGAGAGTTATCGGAAG
GGTGTGGTCTCTTAATGAACTCTCAACAGTAAGTGTTAATTTGATAGAAGAGAGCGTGAA
TAACGGTTATATCCACTCGGAGAATTCATTTGTGTTTGAGGAAGTATACAGACATAAAAT
GAGCACAGCGAAGTCAACTAGCATAGTGGTAGGTATAAACGTGTTTATTAAATGTTAAAG
CAGATTCAGAAGGTTGATTGCTTAACGGTGACCCCTGTGATGGAAAAGAAAGGGAGTGAC
TGTCGGATATGAACTTAAGGGGCAGTAATTTTAGGTCGTAAAATGGTACTTAATGATTCA
AAATATAAAGTTTTGCGAACGAATCAAAGCACAATTGGACAGCAGAATTTGCGTTGAGTA
GCCAAGTAAGAGTGTAGGTGCTCGTCCACACTCTGTAAAGTGGTTTGCGTAAGCTATAGA
AAATTGCTAAGGGACAACAACAGGAATCAACGGTTCTTATGAGTGATGGGGACATAGGCA
TTGGAAAAAGTAAATGGCACTGGAACTTGTCGGTGCCAATACACGTAGTGACAATACCCC
TGAGCAGGGATCAAAAATAACTCATACTATTGCAGTCCTAGTGAATTTTTGCCAAAAATA
AACTGGAACAAGCAAGGCACTATTGTTGCGTCTTGGCAAGGAGGGTCAGGCCTTGCGGTC
GCTGAACCATACGTCAATTCGTGTGAAGAGGGGGTAAATCTACAGGTTAACCTTGAATAA
AGACCGATAGCGAGTGACGGAAGGAGCGTGATGGCCAAAAATATACGAATTCATGATACG
CCAAATATCACCGTCAGACAGATGAAGCTAGAAACGACGGTCCTTGTGAGAATTAGTTTA
ACATAGTCTAGTTATCATTTGTATTAATGTTGGTACGTGCCGTCCGATAGTTGGTTTCGT
TCTAATATTTGGTACACTGTTCGACTAATTGAAGGTCATTGATTCATATAACGGCCGAAA
CACTTACAGAAGCTTAATGTACTTATTTTCATGGCAGTCTTAGATAGGATGATAAAGAAG
TGGCGCGGTATAAGACAGTGCGTAAAAAATTTCTCTACCGTGTGTGCAGTTACTTAATAA
TTTATTGGGAAATGAGACAGGATCAAGTATTATTTGAAGAATGCTTCATAAGTTTATCTT
TTTCCCGCCGTAAGACAGATGTTAAAGGTGGCATCATACCTATTAGCAAAGAATTCGTCT
AAGTGTCTCAGATGAAAAAAAAGCACATCCCCGGTATTTCATCATATGAGAAAGTGATAT
TTTTATTTAGTTTGAGATTACAATAATCTCATGGAATACAATTAGGCATAAACCAAGAAA
TTGAGGCTAGACCTAAACACCAATCATGGACCGTGTCTGCAGAACTAATTGGTGGGGCAA
TTAGGTACGTGGAGAAGAGGTTAGTTGAGTGTCCGTGGCAAATAAAGAAAGGAGATCTGC
ATACTTCTAAGTCAGATAGGACAGCTCACAAGACCTGACAGCTTCCTAATACTGGTAGTT
AAATGCGGAGGTGGGAATCTATACTTTAGGTGGGATATTACGAAAAGAGTAGCTGTCTAA
ACTCGCCAGACTGAAAAATAGACGAAAAGAATCATACTTACTGTGTGGAGAAAATGCCAA
TTGAGCTTCGTAGAATAATGACCTACGCGGGCTAGCTGCACTGACAACGGAAGGCTATGT
CTTGTTGTAAATACCCCCAGGTAAGGCAATGTACGACTGTTAATTAGGCGGATAATCTAC
GGCTACCTAAATCGTTCGTAATGTAGTATAATATCCGTCCGCAGAACGAGGGGAGCATAA
CATTAATTACCAGTCAATAATTACAAATATGCACGAGATTACGAGGAGATAGTCCACATG
AAAGGATCCAAAGACGTTTACGCCACACCGAAATATGTGAGATGCCATTGAAAAAACTAA
TGTAAGAGGCCCTAGCAGAGGATGATCGGAACCAACACGAAGAGAATAAGTGAAAAGCAC
TGAGGCAAGTTGTCGAGGATTTAAGTATAGTTGGCCATTGGCAAAAATTTATATAGGATA
TATGTCCTTGGCGGAAACCACGTTTAGGAGTAAGTATTGTAGTGTGTAATCAGGATATAT
GCATGATTGCCTATTCCGAAAGTTCATCCGAAGTTGGATATGCCAAAGCCTAAAAGCTGA
CTAGCTTGTCTTTATAGACTATTTTAACCGTGCTAGCTCTGGCCCCCTATCGCTAGAGTG
TCCGTAAGCGGCACATGCATGAGAGCTAAAGGTTGTTTACAGTCCTCAGAGTTGAAACGT
GGATCCAAGAACGTTTAAATTACCTCAGCTTTTAAAGGTGAACAAATCTAACTAGGGTGC
CCGGGGATTGTTCGTATAAACTGCCCCTGGGATAATTTGCGTAGCAGACAGAGGATCTGT
GACTTGGTAGGGCTGACCCATCGGGAGTTGGCACGATCTGGCGAAATGCCAGTAGGACTT
AAAATTGGCGCCTTCGCTAGTCATCCAAACGGAAGGGATGTTGCGCAAATTGGGATGACT
AGAGACGAGGTGCTTAAAGAAGTTATCGACGAACGTCTGATTGTAGGAAAGTATAGAACT
TCGTGTTAAGCATGTCAGAGTGATGGTTAACGTGAGTGCTGAGAGAGCAAGGAAATTCAG
GCAGGAGAGTGTTATAGTAGTAACGGATATGGCAGTGCTAGCCAAAAGAATAGAATATAA
AAGGGTAGCTGGTGATATGTCGGCCAGTAGTAACCAGCGCGGGGACGTACAGGTACTAGT
ATTGTCGTGCAACGTGGGTAGCTGCCGGGTCCTCAGAGACGAAGTTAAATTGTTTTTACA
CAGATGAAAGATGCGGATCAGGTAATATTAAGACATTGGAAGGGGGAACTCCATGTGAAT
TTCAGCGTGATAGCATGATAGACAAACGTTTTAACAAAGATAAATTACAGCTTTGAGTTG
ACACTGAAGACTGAAATTATCATCTAAGGTTTGGCCCACAACGGTAGGATGCGATTCTAA
GGAAGGAAAAGTAATATGGATATAAGTACTGGAGGATGGTGATGTCATATATGGACGAGC
GCAATCAAAATTAAAGAGAATGATAGAGCTCATACACCAAACTCCTAGCGGACTGTCCCC
CCATCGGCAGGTCAAAGAAGAAACGTAATTGAGTTCGGCGATCTACATTCTTGATGCCTA
TCGCTCTGAGTAGTCCTACTCAAAGATTGGGACAAAGGGCGCGGATTTTGTTAGGCGATC
AGGAATGAGTGATCCACAGACGGCGTTTTAAATTCAGAGGAATGGAATGGAATCAGCAGC
CGGTTTGATCATTGTGATAGCCGGTTACGTTATTTGTCTTCGCATCAACTCATTAGGTCA
GTATTCGGTATTCGCTAAACCCGCTCACCTTAGAGGACTAATCGAAATATGGCTTCCGTT
GACTCTTTGTATTCATACGTGCGAATTTTATTAGAGGCTATGACAGGTCGCGTTCGTCCC
GCAATCTTCCGAAACTAATAAGGCAGATGGAGAAGGAGATCGTAAGCACTGGCTATAACG
GCCGAACTTCTTTGTAGAAGATGGGTGTAAGTCTCGTCAACTGGGGAAGTAGAAACCTCA
GAGGGAAAGCACGATAAAGGAACGAATAATCAGGGATCAAGTGCGTCAAAGACACTTTAA
TGATAGGGACGGTAGTATAGGTAAAGATCAGTAGGATTCGGAGTGAACTGCGAACTAGGG
AACGAGTTGGTGGACTCAAATTCAAAGCTAAGGGTTTGTATTGTTACATAGAAAACAGAG
CTTATCATGTACAGAAAATAATCCAACGACTTTACGGAGTATGAAAAGCGGACGATTATT
ATTAGTTAGAGTCGTTTTAAAGGCGCTTTTGGCGGTAAATCTCTATAGCTTGTGGACCCT
GCGTTTCCAACAACGCTGCCAGGTAGTAAGTGCTGGAGTAGGATGGAATCAGAATAGAAA
TGATGTACAGCAGGTTCATGAATGATAATGTAAGCTTTCGTAAAGAGTCATAAGTCTATA
CTAGAGGGGGATCGAACTAGTGTCTTAGGTACGGACGGTACGAAATTCAGACGCAATACC
CCGTCTTACTCTTCCACTACGGTAGGCCAGCAGGTGACGTAAGCAAGGCGAAAATCAACG
TGTTTGCATACAGTTTCTCTCTAAGTCTCATGAGGTAGGGAATGCGGATCAAGAATGGGG
GGGTAAAGTAGTACTTAAGCAGGGGTCCTGAGGACAGGAAGATAGAAGAGAAAAATGAGC
TAGAAGAGAGTTTTGTCTGATTCTTGACTATACCTTGACTTGTTACCGTAAAGATAGCTC
AGTATACACGACGCTTCGACACTTTAATGTAGTGACTCGAAGTAAATAAGCTGTCTAATA
TATAACTTGAATGGCTCTTTACGAACTTCCTACTCTTTGGCTTATGTCTCTAGACCGTTC
AGCTTCGACAATGGAGAATTTTAACCTTTTCCGAGACATTAATAAGATATTTAGTAATCT
CCTTCTCATTTACGTTATCTTGGTGATACTTGATTTCCTGGAGATGGAGTTATGTGAATG
GAATGCATCTCCGAGTCTGCTAAGAGTAGAACATGCTTGTTACACCCTGGAGGGAACCTG
TATAGAATTTGCCGATGATCCTACCCAAAAGCCCCCCCACAGCTGAAGATAACAGAGATG
TGCCTAGAGCTGTTAGATACTTTCATGGATAAAAAAATCCAAAGGGTGAGACACTGAACC
AATTTTCTAGCCTCTTGGGAAAGGTTTATGAATCTAAATGGGAGGCTGTTCAGCTCCCGG
GGACTTAAGCCTTAGAAAAGGTCCAGCAAGAATAGACCTCCCAACATACTGCCAGTCCCA
AAGCACTCATGCAATGATATCAACCAGGCAAGAACCTCACGAAACTCGGAGATTTGTAGA
AGAGGCGTGATAGTATTGACTCTATATTAGCGTAGGACTCAATTTATGCAAAGGAGAATC
AGTTAACGACACCTAAGTAAGTGTATAAGCCTATTCATAAAGATGAAGATGCTATGGCAA
TGAGGGTGCCGACCCCAATACGAGTAATAGTGGACCCAATCGTTCTTTCTATACAGGGGG
GCCGTGTGCTTATGCAGGCAGGGAAATGTTTAGACTGAAGCCTGCGTCGACAACCTCATT
TAAAACAGCCTTTGTCCGTAGCGAGTAGGTAGTTGGGCAAGGAGTACAAACGCAAGTTAA
TTTGACGTACATGATATCAGTGTATCCATTTGTTGTATCGTGGGAGTTAGTCATGATGAA
CTTAGTTCACATACAAGTCAGTTGGGGAGCCGCTCGGCTAGATGCATATCTAATTTACCA
TGTTGTTCTACATTTTTCGCACGCTTGTTAGAATCATTTGCCCTTACCAGACTAAGCTAA
AACCGTTTTTATCCTGGGGAACGGATTGGGGTGCCAGAATTTGGGCAGATACATTAGGGG
AGGGGGCTTTTGCGCGGAATTTCGATATAAGTTTGTAGGGTAAAATTAACCAGGATGTGA
TACTCTTCTTTCAAATTTTCATAGCGTTCCACTCTGCCCTTGGCTTCGCGAAATGTCATA
CATGGAACAATTAAACTATTTCTGGACCGACGGGCGCAGGATCAGGTTCGAAGCAGATTG
TACTGGGTGGACTAAACCCACAAAGGTGGTGTATACTGGAATAAAAGATGAAAGATGGAC
TCAAAAGCCGAATACCTATTCATCAGGTCTTGTGAAACAAGTCTGCGAAATCAACATAAA
AGACAGTCGAGGAAATTATCTTAACATCGCAACATGAAGGAAGAGCTAAATAAAGCGGAT
GCTTAAAGATAGTTACCGTGCGAGCGAGGATATGCGCGGTGGCATGTAAACATGCATAAG
TAGACAACAACTTCCGTGCGCTGTCGAGCAACTGACCGTCTTAGTTCATGAAATGGTAAC
TTGCGAGGTACCCGTGGATTGCAATATCGCATAAAGGAGAGAGGGGAACGGGCTCCATAG
TTTCGTTCTACACTGGTCTACCGATAAGTTGGCCACGTTTAAACTGAGAAATGTTTTTCA
TTTTATTTGGTCCATGAAAAATAACTAACATCCTATAAGGATCTTAAAATGATAGCACTC
GAAAAAGCAAGACAAGACAAAAAAGTCCAACTATACGTGCAGGTCGAAGCGATAGGGCAT
TCGGAAGATGAAAATTTGCAGTGGATTCAAGGAAAGGCAACTGCGTCCTTGTGACTATTG
ATAGAGAGAAAACCTTGTTAGCAATGTGGTTATAGGGTGATTTATTTGAGGCGAAAGGAG
TTGTTCCAGTTGTGGGCACAAAAGAATGAAGGTATATTAGAACAGTGGGTTTTAACAAAT
CTGCCCAGGACAGTTTATGCGAGGTCTCGATGATAAATTTTTAGTACCATTTTGTAAGAA
TTGTCGAACCTGATCAATTTAAGGACAATCATTTCATGAATATTAGATAGTTATATAAGT
AAATGTTTATCAGAGAAGTGTAAAAACTACTCCACCAGGGTTAATTGAATATCGTTAGCT
TACAGACACTGTGCTGTTTCGTAAGAATTAACTCACTAGCCGGTGTTATCCACCAATACT
TGAATATTTTGATTACCGGTCTATCTCTCCTGGTTAAAAGACTGAATCTCAGGCTCCTGC
CCGCCTGAAGCGGATTGAAAAAATAACTTTTAGTCCGCAGTGAGATGAGGGGCATAGCAG
AATTCAACCACCAACGTGAAGTGACGGGAAGCTACGTCCAGACGCGATGCACATTCTAAT
ATATTTTGCTTGGCGTCATGGTTTGCAGAGCAAATTGTTGAAAAGATGCTGCAATTAATC
TAGGAACGGTTACTATCGGGTAAATCGGGCGAACGGACAAAGTGACAGTACAGAATAAAT
GGTAGTTCAATCAAGACCTTCGTTAATAGGTGGTGTTGGCACGAGAAGGAGTTCCCAGAC
TAAAGGGGTATTAAGAATAAAAGGAACCAAGGGTGGGTGCAAGTGTAATATATAAGGCTC
ATATCAGCTTTCACTGGGTTTCGAGTGGGGATGTGCACCTGCCATAAACATTTTTGTGTA
ATGGTGTTGGAAGTCGACCCAGGATACGAAATTGTGCGGACATGCAATAACGGATAAATA
AATTTAAAGGGGACGGAAGGACCACCTCTCGGGATTAGGGCACCCTTTGACAGCGAAAGC
AATATTTACCAATTAGTGCTCCACCATTTAGCAAATTTTGGGGCAGATATATTAGACTTC
AACCTTTATCTGATTTTAAACACTTGGTACACTTAGTATAACTGAGGTATTATGGTTATC
AAACAATTAGCGGTAGCCCAGACAGGTAGCCCAGATCAATATGCTCTCAATTCAACTTTC
ATTCTACCAATCATATAAACTCACACTCATGAATACGGGAAATGCTCAGCGGTGGGAACA
TGTGCGGTAAGGAGCCAGCAAGATGTATAAAAAATAACAAATGTCCTCAGATTAAAAGGA
ACCGGTTTGATCTCTGGAAGTCAGTATGACAAATTTACAAAAGTGTTTGTAATTATGTGA
GATTATTCTATACGACTACGGCCGCATGCGGTCATACCTAAGCCAATGGCGCAAGAGCAA
TTATTTATTGTTGACAATGTAAAACCTAGTTTTGACTCATGTCTCGGACAGCGTAGTGAA
ACTGTAATTTAGTCCGAATTCCTTTAAGATATTAACTCTATAAAATAGTGCCTAGCAGGT
GGACTGTATTGATTAGTCATTCGGTTTTGACTCTATCGTAAGCTACAAAATGAAGATTTT
CTGGGTTCTCTTCCCGCCTTGGAGTTTTTAAATCATCACTCAACCTTTTGACACCCCCTT
TCACTCCCACAAGTATTGAATGTTCTAATTCTAAATCTCGCTATTTACTGCTGTAGGCAT
TTTAGGTAAACGCGGGTGAGAATAATAGGTGGCTCTACAAGTTTGCAATGGCGCGAAAAG
AGGATCCTAATTCTAATAACCTATCGCTGTGCTTTAAATTTCTGTGTTTCTTTTATATAT
GGAGGTGGTGAACTGATGATTAAGTTTCTGATCGTCCTCGGAAGGGCCTGAGGAGAGCTC
CCGAGAAGATTAGAGTGCGCCTCCTCGCGAGACCGCCGAATGGACAAATTCAACCAGGTT
GCGACATTAGTACAGCTGAAACAAATAAATCTTTATGAAGACGTATGGCAACCTGTGATC
TTATATCGGAATTAGCGAAAATAATAATTAATGCCTCGATGGTGTGCGTGGTTGGTGTAC
TGGTTAAAATGTATAATAGACGTCAAAAAGGGTTAAATTTAAGCTAGCAGTTTAATCGGA
GCAAGAGTACAACCGCGTAATGTAAAAATAAGCAGAGTTGGAAGTCATTAAACGCTTCAG
ACCATTTTGAGATTTCATTTAACCCTTCTTTGGACTAGCGAACCGTGCTCCTGGCTTCCT
ACAAACAGGTAGGATGTGTATCTTCGGTCCCTTGCACTTACTAATGCGTGACTTGCGTCG
ATGCCTCTAGATGCAATTAGGTCTTTGGGCGGGTGTGTTGTGGGTCGGTGATACATGTGA
GGAGCACTTGAGGGATTAATCCGCGCGAGTGCCTACATTATGTGGGACAAAACAGCTAGG
AAGTACGTTCGCTTAAGACTTGTAATACATTAGAGGTGCACATTACGCGCTGTTGCCCTT
ATATATAATCTACTTATCTATTGCCTTGGATGCGACACCTACAATTAGATTTACCAAAAG
AGATGCGCATGGAAAAGCACTGAAGGCTATCTTTTTCAGCTGGTGAGAGAGCATGTATCC
TCAAGAGGGCCTATTCCCCTTAGTGCTTGTGTTTGCTGCTTAGTTGTTATAGATCTCAGA
GACTCAGCTGCAACGGAATCGCTTATGATGAAAATTGGAAAGGGGCACTTTTGTTAAATT
AATAACAAGCAACGCAATAAGCAGGTGAGGCAAGTGCAGGAAGAGGATGATAATCACCAA
CTCGACCAGTGAATCAGCTTGGAAAAATGCGGAAGCTATCGGAGCCAGTTATGTCTAGCA
ACTAGGTGAGATGTAGGGATAGACATTGGTCGGGGGGAGGATTCAATTGATGAAATAATT
TAAATCCACAATTCAGCATTGCAACTCACTTTAACTATATCAAACTTGGAGTCGGCAATA
TTAACGAAATAAAGTCTCTGCCGCTTGATTGCTAACTTGAGAAGGTAAATAGTATAGGGC
AGGTACGGGGCCTGAGGCTGACAAGAGAATCGGTCCGCCATAGACTTCGTTAGTTCGAAT
ATGCTGTTGCTTTGACATAATCTTTGTTACACTAAGCAGTTTTACTTTACTCAAGCCAAT
ATTCCGTTCTACTATCGCTTTAACACCGACCTATGAGAGTCATATCTCATGATTTTTTTT
ATTACACAACGTCCGTTACAGAGTGGGTATTTTGTGGCTCTACTTTCTATAGACCATATT
CCAGGCGAAAGGGAGGGAGGGGGAACCTGATGAAGTAAGGATGACTATTATCACGAAGTA
GTAATGACAAAGCTGTATGCCCTTGGGTCGTCTGTAAAACGGATTAAACAGTGAACGCTA
ATTATAGAAGAATCAATCAGTTGCAAACTGGGGCAAAGTAATAAAGGAATAGCATCTCAT
AGACTCTACTAAGGACAATAGGGAATCCTCACTTCCGAGAGTCCTGGTGTATACGCGATT
AGTCACTCTTTATCAGGATCTAGGACAGCAGTGGATTATAACTCGGTGTTGAAGTCCAGT
GCCGAGGCTGAGTAGGACAAGTCAGCTCAGAAAGGCGCGTGCCTAACAATCAAAAATAGC
TGAGGAACTATGAGCAGCACGAAGATGTATGAGATGGGCAGAGAACAGTAAGACAAACAC
GTTGGCTATCATTGTCAGAAGGTAAATGAGGAATCCGCGATCTGAATGAGTGATAGAGGA
AAGAGCGTGTGGAGTTACCCACAGGAGCGATCTACCTATAAGGAATTGGTGGCCATGAGG
ATTTTTTCTATAGAATGCTAAATCACGAGAGGTAGAAAGGGCACGGTGTTTGATGAACGG
TATGCTAACTTTTTAAAAAACAGATTTACGTATTGGGACGGAAGTAGTCGAAAAGGTTGG
AGATAGGTAAGGAGAAACAGCAAGAGTCAGTCGAGAGGCATCGGAGGGGTGCGTCACGAT
TATAAGTTAAGAGGGGTAATAGAAGACTGGAGAATCAAAGGCCGTTGTTAGTTAGAAGAC
ATGCTGGCGTGGCAAGGCTCGATTTGGTTTCAAGCTCATAACATCTATTTTATTGATGCT
GGGAGGTTAGACGGAGTTAAGAGGAGATGTGGGGGGTCAAGATTAGCGTAAATTTATAGA
AAGGATGATAACGTCTGATATTGAAAATGCGATTTAATAGGATAGAATGCATTCGGGGTA
TATCAGAATGTATTGCAGGCAAAACAAAAAAGCAAGACAAGCAACAGCCTACTCAATTCG
CACTAACAAATGGAGGACTGCGGCAGCTGAATGATACTCTGCCTATAGTAGTAGAATAAG
TAATGTCTAGAGCTTGGGCCACATGCGTGGTATGATGATCACGTGAAGACTGAAGTAAAC
ATTGAGCCGAGAACTGGAAAATAATGTACTAATGTGAAATTATATGATGAAACCATGTAG
ATGTATTTAAGGTGAACTACACAGACATAAAGGCAAGATAAGCTTGTATTAAACCCCAGT
CGTTCTTATTTGAATGGTATGGGTGGAATGCCTGGGTCTGCCATAGAAGGAATGGAGGTT
TATGTAAGTGTGCTTTTTAGAAGGTCTATTCTAGGGACGAAAATGACCTCCGTTTAAGGC
TTGCTACACCGATCACACTAAAACCAGGAACTGGGGATGAAATATTATAACAGTGGTGGT
TGGTAGTTGGTTTACAGCACAGATTGGGATACGACGTAACTTTGTTATGCTTCTTCAGTC
CTTTCTGTTAGAGCCTCTGGGTAGTGTGAATATCAAGTGAGCCTTGTTTACATGTGCACC
CTTAAATCCATCGAAATCAGAGAATAGTAGGTAGAAAGAATATAGGACACGCGGCTTATA
ACGCTTATATGTATCAAATTATCGCTCAGCTTTATTACACAAGCTTTTATTGAGAATGAG
GAGACGACAAGATAGACGAGGGAATTATTCTTGGGGTTCCGTATTAGTGCACGCTTAGCC
GTACACTGAGCGGTTACTGGGTCCCTTGGAGTTATTAACGATGCACTACGATGACTCGTG
CATGTTATGTATAGTGACGTAGCGATGGAAAACAATTATGAAATCGGAGATAAAAATTGA
TTCAGAACAAGTACCATGAAGATTAAAGAGCGGTTAGCGGGGACTCAAACACTGCAAAAC
TACACCGGAAAGCGAGTTAGAATAAGTAAGCAAGTCGTGACAGGGTGAGAAGCCATGAAC
AGTCAGACTTTCGAGCAGAAACCTGGTAATTTAGACAATGGCCGATTGCTTGACCTTTAT
TCTAAAGAGTGACGAAGAGCTAAGCATGGCGTCATGATCCCTGGTACCCCATCCTACGCC
GGAAGATCCCCCAGATCACATACGAAGGTCCATTGACGTTCAGGTGAATTTGCGGTGACA
TTAACAGTGCTAGGTCTACGTCTTAGTCCGTGCTCTCCGTTTCCCTTATCCTCTTCAACT
TCGGATGGTCAAGCCACGGTGTAGCCCGTAACAAGAGCGCAAGACCCAACTGAAGAGTTG
GGAGAGTTATTGATTCCGAACAACAGTGCTTTGGTATATCGTAAACATTTTGGTAAATAG
GCAACGCCGTGGATGTGGTTATATTATGTCTTTTCAGTATCTTAATCGTCTTGATTGGCC
CTCTGAAACCTAGCATGCATATTACAAGTTGATGGTAGTGGCGTAGTTCAAGGTATGTGA
TGCTTATTTTATATTACGACATTATATACAAAAAATGACCCATAAACCCTAACGGAATTC
AAAAACGTTTGGAATTTTGCTGGTCTCGCGTTTTCCTTCTCCTTTGATCAACATCTTAAC
AATTAAATTTTAGATAAATGCTGTTGCAGACTATGGTATACCTACATTACCGGACAATGA
CCGTCAGTCTGCGGCTTACGGACATCACTATGCAGTCACATATTCGAGCGAGTAAGTGGT
GATGAGTAGATCCATAGAAACCTGAGTGGGTGACTTATATTATGGCTGTACGTATGGATC
TTAACCCAAAGTTATTAAATCAAACTATCTCTGAACTAGAATTACAACTGCGGCCTACAT
CACTATTCGCTGTCAATTATTTTCCACACGTTACCTACACTTTTACTATTTGTTGATTCG
AGCCGGTACAACTCGTGCGTCAATACTCATAGTCAAAGTTTTTTGTACCGGATGTGAATT
TAGAAATTTTGTGGAGATCCTTTAGCAGTTCCTGCCAAGAGAAAATAAACGGTACGAAAA
ACTGTTGAACATAAATTACTCCCGAAATTCTTGCGTTCGGGTTTTTCCCTGTCTTGGCGC
TTTATTGTAATAATCGAAACTTGTCGAATGTGAAGCAGTCTCACACGCTGACGCTGTGTA
CTTTTTTAACCGAAGGGCTATCAATTAGGTACGAAATAGGATGCTCACAGAGCCAGTATC
ATAATTCTTGAGACGAATTAACCAACTAGCGCCCCCCGCTAACCTTACATAACATCCGGC
GGATTCCTCTTCTCTTACAGCGTTAACTCCATGAACTTCCCCATTGCAGAAGCCAAAAGA
AGACAATGTTATAGTCATAACTTGTACTTACAAAAGGTTGAAAGACTTCCTATTACTGGT
TAGGTCCGTAACACACTATTAGCTAGTATTTCTGCTCCTACAAGCTTTATACGAGATCAG
ATCGGCGGCACGTATATTTAACGATTGATTGATCCTTCCGTATTTACGATAGGGCAGCAA
TTCTACCCTCTTGAAAGGCCTAGACTTGACGTACACAACCCCTTATGTAGCCAAAGTCTA
GGACGTTCTAGTCATTACCTTAAGACTATGCTATTACAAGCGCCAATAATTTAAACTATT
GATATTCTAACAACTTCATGCGAAGTATTAGCCTGGAGATGGCGGGTATCATTGGCAGCG
CAATTCGTTAATCATATTCATCGTGTGATATCGCATAAACATCTTAAGAGCTTGTCTTTG
GACACCTGTTAGCTTTAGCTAATTTAAAGGAATAGTCGACGACGTACAGCTTTATTCAGC
AAACATGGAAGCTCTCAACTTCGCGCATACGCGTATTATCAAACCATAGTAAATCAACAG
ATGGTCAGAACAACCTACGAAATCATAACAATTACGGAATTCTTGTAAACTAGTACTTCT
TTTATTCATTAACATAAGAGATAAACTCAATTGGGTGTGCCACACTGAGCTATGGATTTA
AGTGTCGAATATGTAATATGACTTGCTTGTATCTTGATCGCATTGGTTTGCAGGTAAGTT
TTTTCAACCTGTTGGTTCATGGTATTAATACCCTTGAGATGGATCTTATCCTTTCGCACT
TACGAAAATCCATAATATGGGAAGATGTGCTTACGATCCACGGCCCTCAACTTTAAGTTT
TCCTCTAAAGTAGGAAAACGGTGAATGCTTCCCCAGGACCCCGATTTTCTAACCGCCTTT
TATAATTAAATCTCATCACTAGCGCTCAAGGTCCTCATCCCTGGTATTACCACGAGCCGC
ACCCTAACGCCTCGTGTTCCGACGTCTAAAGCAATAAGCCCGCTCCGGGATGTGAGTCTT
GCGCATCCGGGAGCCACATTCCATTCGTAACTGGGTTCACCTTGTCAGGACACCAACTGA
TTGATAATCACTGCCATCTTGACCGCCCACTCGCTGCGTTAATATTTGGACTCGAATTTT
CACTAATTTCGCTAGCGGTTTGACGCGAGCGACGCCAGGAGTGCTAAGCAAGAGTGCCAC
TCGTCATACCTGGAGAACTTGCTCATAGGATCATTTTTCGCACATATCTGCACGTCCGAG
GGAGTGCGGACAGTCTGGTTTGTGTGCCAGCAGATGTATAAATCTTTTACGAGGTTTCCA
TCGTTTCTAGATTTACTTAGATGTGGCAACTATAGTACTTTCTTAAGCTCTGGCGTTGAG
TCTGTAAGTTTGCATTGATATTTCCTTTTTTTTCTTACTGGTCCCTACACTCACTATCTT
TAACGCAACAAGTCTCATGCAGGTTCTACGCTACCTCCTTGTCTGGCTCATGGGATTGCG
GCCTACCTTCTCTTATCATCGCGGGTTCCACGTTTCCTTTTTGACTGATCCCCTCAATCA
CATGCATTCACTGGGTTTCCCTATCAGATATAAGCTGTTGGAACAGTCAATTAACCTAGT
TATATCGTACTATCGAGCTATCGGCGATCTTCCAGGCCATTCGTAGTACTGCCGCTACGA
ATTCCTGTCTACATTCGGATTTATTCCGCATTTAGACACCAAACGAACAACCTAGAATAT
TTTTACTAAAGGTAGGTTAAACTTCTCCGACTAATTTAGGGCACGTAATATTCACGCACA
TCCTGTCCAATCAATTATGCGGTTCCCTATGTGCCGAAGTCTTGGAAAAGCGTTTACCGC
TGCGAGAATGAGACAGTAGTGCCGCTCTGGCGTGTCTCACTTAATGGTACGCGAATACAT
ATCACTGCTTTGTTTGAGATGTTATATTCAACACCTTTAAGAAGCTCCCACTATCTTGGA
CATGGTCGATTAATATATAACTTCTAGTGAAGAGAAAAGACACATTATCGATTTGCATAT
CCTTACTATGTAATGTACTTTTACTAACGCTGAACATAATGACGTGTGAGACTCAAGTCA
TTACCCAGTCACCGTCCCACGCTTGCCTCATTTCGATTGACCGGTACCTCGTCATTTTTC
TAAACACTTACTAGGCACTATTCTCCACTTAGTGTAATTAGGGTAATAGTTTCGCTCAGT
TCGGGTGGTCATTATCTTATATTACCCCCCCACCGTAACCATTTGTCTCTCTATACACAA
CCACCTTTGGCTTTTCTGAGTACCTATAAGGATTCGTTTTGGGTAACACCACTACGACGT
GTTTTTTACGTATCTCACTTTAATTATGTACGATCTGTGTACGGCCTCGACCTCATTTAC
TTCTATTCTACCATACTACTTATCTTTCCGAACAACTCCTGGCTCGAAAGTACCGCGATT
AAGCGTATTTCTCTCCCCCGGCAAGCAGTCTACCAGGGTTATAGTATCTCACACTTTGAA
GGAGCATCCGGCTCGTACTAAAAGTAAGGACTGGAATTCTAAAGGAGTATTTTCATTCTA
CAGTTTAGCACTATATTACCCCTCTTCTTTAAAGTTTCTGATTAGAGTCTGACGTTGGTC
TGGTTTATAGGACTGCTGCTGGTGAAATCTTATCTTGAGGGGGCTGAGTGCGTGACTTTT
GAGCAATGTGCAGTGCCAATGCTTCAGTACCTATTAGGACGTTGCTTCAAAATATCAGAG
TCCGAGCACCCAGCATGTAGAACGATTTGTCCAGTACCCTCAATTGGTGGTTCGAACTAC
AAAATGACAATCTACGTCCCCCTCATAAGCCCGATGTTCCTTCCAACTCGCAGCTTAGAT
AGGACCACCATTTGAAGAGTCCTTTGCCAAGTGGAATTCTTGGTACCACTAATACTAGTA
ACGGAGCATTGCTTCCTCTTTCTCATACCAAGGCACGTTCGCAGTACTAATTCTTGTTAT
GATCCCATTCTCAATCCGTGGATTGGCTTTATGGTGTTTCAACCCGGGCAGGCAGATCCC
CCACCGACTATACATAGTTACCGCTTAGACTAAATCCGCTAATTGTTGCACTTATGGCGC
ACCAAATAAATATCGCGCAACTACCTCGCTAGTGTGTTATAGCCGTAGCTTTGTCGTGGT
ATGTCTGACCTACAAATTCCCTGACACTTTCTGATAGCGCAGTTAAATGCTTACTACTTT
GCTCACCAATATCAGTTATCCACAGGACATCTTGCAAGTGCCTGTGCGGACAGTAGACTC
CTCACAAGCAGGCTTTCTGGCAGTTCAGCACTTTACAATACAGCAAAGTGTCAACTACGA
GACGCGGAGGGTTAGTAGATTCCATTCAGATATGCCAGATCGCCACGGCGTACCGGATCC
CCGGTGGACGAATGTATCACTAGCTAACCAGCTCTCACTCACTCTCTGATTCGCCTTTAT
TGCCATATTTCTATCTATCGACGTCTGGAAAAACCACCCTTTTTTTCATGCCAATGGCTT
ATATACCTTACTTCAGCCCGGCTGCCTCTCAATAGACTCGAGCTCAGCGTCCTAAATTAG
GGTCCAGTAAGCTCCTCTATTGTGCTTTTGATAATCCCTTATCAATCCCCCCATTGCCGC
ATCCGCCTGGTTAATGGTTTCGCGCGAGAGCTAGGCTCGTCAGTTAGGGACGGAACGAGG
TACGCCTCTTGAATTTGAGTAATCATTGACATAAGCGTTCCCTTATTTGAGTCGTAGTAT
TAATCTTAGCTTCTTTTGGTGCCTGAGCTGAAACTGGCTAGTCGCAGTAACCCCCTCGGA
TAGGGTCCGAAGGTTTCCGTGGTCCACTCCCATAGTGAGATGTGACGCCTAATCATTTTA
TTTCACCCCTGTTGCCACCTCTGATGTCAAGAACCCACTTTCAGCTGTTCTGGCCTCTAG
CAATAGGATCCACCTTAGCGAAGTCTGCCGTTTCGCCTCGAGTTGATGAAATTGTCTCAC
TTTTATGTTTGGGCTCCACACTTGACAGATTCGGTCTTACATGTTTCGGGAATATATGAC
TGGCCGTCGGGAGTCTTCAGGCCTTCTGCGCTTACGGACAGTCGGCAGAGACCAGGATTT
ACTAGCACAGGTATATTATGAGATTCGTACATAGGGTCCGTCAATTGGCTTATGCCCCCA
CCTAATAGCAAGTCCGAGGTCGCAAACATTATTCAGTTAGGGGTTGACACATGCTAGATA
GGAAAGTAGCTGATCAGAAGTATAGTGTTATTGAGAAATTTGTATTGAATTGAAAATTTT
ACGTTTTCCGAACCGCGGGTGTAGCTCCCACAAGGATTGATAGGTACGTAGGGTACTCCA
AACTGAGTCGGAGGTGATATCAACAACAATGCCTTATCTGACTAGGACCACATCGATTAC
AAGGTCGGTGTTCAGTAGGAAAAAACGCAATTACTTCAAATCATAGCCAGTATGTGTAAT
ACTAGCGTCGGTCCTCAACCTGGTTGAACTTAAATCTTAATCATTTTATGCAAATAATTT
TCGAAACAGGATTTCGTTCTGTGGGTTCCAGTTGCAAAATAATATAGATTTGTCATGCTG
ACAGAATGTGGTAAAGACAAACCCAAGAGGAAGAGAAACGGAGTGTAAGATCCTATCTAT
TCTCCAGGTGAGGGAACACTTGATGTCGGTTTTTCGTGTAGAACCTGCAAAACATCCGTT
CGGAAGTGAAGATAAAGTAATTACTCCACTTATAAATTTTCTGTGCTGTCATGCTCACTC
AAAATCGAATAGCGATACTTATGGTAGTTATTAAAATTTCTGATCTGTGTTGCTATACTT
CCATATGGGGCTGTAACTCGCGGCATGGGCAAGTTCCCACCGACATGTAGTCCCAACCGT
ATCATAGCAACAAACGCGATAGTTATTTCTATAAGGTACTTGACCGGGTTTAGACACAGA
TAGGGTGCTCCATACGCTTGCGCATTACTCGCAATTAACGATGATCTTAATCGATCATTA
AAGTGAAGATGGATTTAATTAAGATATCACGACATTGACTTACATTTAGACCGGACCTTA
CTATTGGTCTTCCGTCGGAAAATATATTGTAGGCATTCTAGCTAATCGTTCTATCGATTA
ATTCACCCTTGTCTGACTGACGATGGTGTTCGGACAATCATATAAAATATTTCAACTACA
GCTCTCCCTTATCGGAGACGAGAGACAATCAGTCGTCTCCACCATAGTGTAAGAGAATTT
GGCGTAATTTAAATTTATTATTGGAAGTGTAAAAGAGAAACGTCAATTGTCAATAAGTGA
TGACGTAGTATTATAATCAGATCACTGCGCTTGATGAAGTTGTATAAGCTTAACTTTTCC
GAGCGCGCAGAAACGGCTTTCATGGTATAGGGTACATCGTTTTCAGTCCCCGTGACGGTT
ATTGAATTCTTGTTTGCTATTGAACTACACACTATTCTGTTCGAACTCTAACAGTTGTGG
GACACTAAAGTGCAAGTTGGATTCAGTGAGGAGCGTGGATTCAGCGAGTAAATAGTGTCA
AGAGATGCTGTCAGCAGTGGGGTAGACATAAATAGCTTGGTACTCCCGAGTACAGGCTAG
GGGAACGGACAAAATTAAGATGACATATTAAATTTTATTAAAGATATGCATTAACAGCGT
GATTTATATCCGGCATGTTCCGTGAGCTTCGGTCATGCCCCTGTACCTCGGCTTGTCCAC
GGTCTTTCACTCACTCTTGCGGGCTGTTTTTAAGAGATAAGACCATGTCAAACAATTACG
CTTCCCCCCAGTACTGTTTAGACACGTAAATGGTAAAACTCGTGATAGAGCGCAACACTA
AGATTCCTATTAGCGCGAATAACAGTTAGTAAGAATTAGGTACATAAGTCTTATATTATC
CCCAACTCTCCGTTCCATACAGTAGAAGGTTGTTCATTGTGTACAATTTATGATCACGTT
GGATTAAATGTCGCTGACATCATGCTCCACTTCTTATGCCGCACAAACTCAGTTGAGCCT
ACTTTCGCTTCCTAAACTCGAAATGGACACAGAAGTATTTCTAATTATATACAAGTGGAA
CGTTACTTATCCCAATTTGGCTGTTATGTTTACCCATCCTCCCATTTTATTAATGTCGTC
TCTCAATCAACCATGCAGGCTATTTCTGACCCATTCGTCTGTTACCCTGTTCTGACGGAT
GGCAGATACCCGGTCAATGGTCCGTCCACTTCTACAGGTATGTCAGTAACGAAAACTGCG
AAATATAGAGCGTCCCTAAAACAGGGGAAAGTCGTCACATTCCACATAGCAATCAACAGG
TAAAATTAAACGACCTTGTCCATGCTATCCGGTTATGTAAACTGTCCTGTTGCGCGACGC
GTATCTCCTATTGTAGGCATCTACAAATAGGGTAAAAAGATTAATACGTAAAAATCAGCG
AATCTCGCGTTGCCATTCCGTTAACGCAAGCCTTCCCAGCCCGGTCCACTCACGATAAGT
GATACTACGAACAGTGCAAAACGAACGGCTTCTTAGATTACATTTCGATATGGAGATCTG
TCCCCTAGGTCTTCTGACCAGTACTTTCTACAGGACTTTAATTCGCGCTGATAATATGGA
AGGTCAGAACTTTTCGATTCCTTCTATCAACTGCTAATTATAGGTAAGTACCCAAGCCAT
GGCAGAATGATCATTGGCGGCTTCTTGAGGTCGCAGTAACACCGCTGCTATGTTTTGTTG
TCTTCCCGAGTAACACAGCGTAATACTAATTACCTCAGAGAGATTGCAGAAGTCGTTTCC
TCAGATTTATGTGAAATAGAGGCCAGACCCCCCTCTACCCAGTCTCTGTTATAGTGTTTA
CGTGGCCATTGTTCCCTGGTCCAACATAAGCCTTCAGCCACTAAATTCCTAGCTGCGCAG
TCCGGGTCATATTAGCGGACCGGTGGCCGCATTCATGCAGCCGTATTAGATGCAAGCGGC
GGTTGTCCAGTTGGGACGTAGGCAGTCTTGAACTGTTATAGATTACGCGCGTTCAGCTTG
CCTTTATGCAGAGTCTTCATGCACTGCACCAACTCGTGGAGGCCCCTAAATTCGGACCTT
CTGATCTTGGTAGAGACCACCTGACACTACATACTCGGCAGCGTTTTTACTCGTAGAAAT
CACATCAGCTAACGACTACGTCTAGTTTTCATAAGCCTAACACCGTTGTCCATGAGAGTG
TTGGTGACGATGTAATGGTTCGGGACTGCTTAGATTCGAATGGTACGGATACCCATTTTT
CCTGACAAACCATACCATTACACGAAGTCCCGAATCGCCCTAAGACACTTAAGTCTCTGA
TTGCTGGTATCTTCATACCGCTCTACTCTCCAATTAAAGTCAGACCCTGCGAATTTTAAT
CAGCTAATCGGCTATCATTGCTACGCACGAACAGTCGTATGTGCTGAATGTGAACATGAA
AGATGGGTTATTAAATCTCCTTATGTCCCTGTAATTCAGTCATTTAGGCAGCATACAGAA
TGGTAAGTGATTTAGCATTTATTTGCCCTTACTCATCGAACACAGAATACCTTCTGGAGG
AAATGATGGAGTTAAGACCAGTTAGAGAACTTAACGCAACGCCACTCATATCCTTTCGTT
GGCCTTAGTTCCCCCCTCAAACTATAACTCGCGCTGTTATCTTACAGCAAGTGTTCTGAA
GCGGTGGTTTAGACTTCTTAGTTCATGTAAGCTGATTTACTAAAACCTGTTGATATGTTC
ACAAAATCAATTCTTAACTCTAACAGCATATATGCCACGAGTTTACTAACTACAACTCAA
TCCAGTAGTTCGCCGCTGGGAGAGCCCCATGTGTTGATATAATACCCGCTTCCCGTTAAA
TCTTCGTGTTAACGTACAGTCGTTAGCCTTTTTTCGATCATTGCCTGACCTGCATTAGGA
TGTATAAACGATAAGTAGCGACAGGACGATTCTCATCAAGACTTCTTGTCTATCCTCCAC
TCACTTTGTGGGTTGGTATAGAGAGCCCTGTCCGGACATAAGGCTGCTCAGTCTAGTGAG
GATTTGAGTTATGTCATTGCTCGTGTCTGTCATGCCTATCTTCGTCATTTGATACATTAT
TTATAGATTTCACCTCCGCTAACCGTTTACCTCCCCCCCTACGGGGAACCGACTTATCCA
TCCTATCCTCTATCATTACTAATGTCATTCACTATTGGCCTGCTGATAGATTTATCTTGG
AAATGTGGCGGGTCAACAAATCGTCCTAGTGTGGCCTATCGTTCGGAAGTATTCCGTTTG
GTCCTACCCACAGTCCCGTTTTTTGTTTAAATTTGATATAACGTACCTTCGAATACACGA
AAGTTGGGAAACAGCGTAGTTATAGCATTTTATGCTTGACAGCCCTCGGAACATCCACGA
AATCTCGGCAGCGATACTGTCCTCGGCGTCGAGGGTTGAGCTTAGCCTATGGTACTCATT
AAATCTTTTCAAGCCCAGGCGGTATAGGGTAGCGTCGAGTACTTATACTCGGCTGGGAAA
CACCCCTCAGTTATCCTTAGAGGGTTTGCCTACGAACCTCTTTCAAAGTATTATTGGATA
CTCTTTACCTAGTTCTGACCCGGCAGTTGTGTCCGTCTCTCTATAGCCAAAAGAATTATA
CTTGGAGTGGCATGGCAAGATGAGTATCTTCGCCCATTTGGTCGGAGCGTAATTCTAATA
CTTAGACTTAACGTGTATATTTCTTTTATAATGCGACATATATTCACGATACGAGACGAT
AACATCCATTTGAACTTTTCGTACAATCCACTGTGTTAGATCCTTCATCGCAAATTTCGC
GTTTTTGAATAGTATAGTCCATGTGTTTCCTTAAGTGTTGGGTAGTCAAGCTACCAGAAA
GCGACCCCATCGAATGGCATCCCTCCTGTGCTGTTCATTTATTGCTTATAATCTAGGCTA
AAATTTATTCGATCCTCACACTTATGCGAAAGGTTGACGCCTTCCCGTACGCAACCGTAG
TTATTACAGTTCTTAACGGTGTTGGATGCACCAATTAGACTGGCAAAAATTTTTCTAGTA
TTGTTTCTCGAAATTCGTTTGAGACAGTTCGTATACGATTAGTATTCTCTCCTTTCACCC
GGGATTTAGAATTAATAATAAAGAGTTTAGGCTCTGCCCTGATGAGTAGTTAGGACCTCA
TGTCATATCATCACCGTATACTTATATGGGCAGCAATGTCCAACGTGACTTTACTTAGCG
TTCTTTGTATCTCAAGCGCCAGGTGATACTGGCAGTCTATTTCCATTCTCCCAGAGATAA
TCATAACACGAAATACTTAGACTAAACCCAGATGGACACCTTGAAGCCGATCTAGCTACC
GTCAATCGTTAATTATTAGACCACCGTAAGTGAAAGACCGGAAAAAAATGGAACATTCTT
TGTAAATTACTCTTGTTAATCGTAACGAACTCTATCGACTTGGGTTATGGCGCATAGAGC
ATAATCGCCCATCTCTTCCCATCAATACCTCATATACGTAATTGCATCCTTCGGTGAAGC
CCTTCTAGAAAAACACATTAATATTTCATATATATTGATTATAGAGAATTAAGTCTCAAA
ACATCTAATCTCGCGAGTGTGCTACTTACATAACGAAGATCCGCATTTTTTGTCCTTAAT
ACATGTTCCCTTGGACAAGGGACCATCTCTAAACGCTTATTGTTCTCCCGTCGAACTGCT
ACCGCATCTAATATATTTTTGAGTAGTGCCAGCGTTGGTGCCATTAGCTTCTTGCCCCCT
ATTCTCTTACTTAGGAGCTTGCTCCCGAACGTAATAATAGCTGTCGCGAGGATATTTATA
TTAAGTGTATAGCCATTACTGCTAATAAACTCCTAGTATCGTAGCTTTGTATTGGGTTTA
GTTAACCAGCCTGACGATCAAGTGGAAACTGCGCACACCATTAAGCTGCGTTGGTGATGA
ATCTAGATATGAATATTGTTGGATCCTAATCCTTAATTCCTAATACCCTAATACCTCTGC
GTATCCGCGTTCACTTCGCTGGGCCACCCACCTCAAAGTTGCCACTAGCTGGCTCTCAGA
GGCCTTACACCACTGTTCTTTGATCTTCCCAAAACTTATTAGCTTCTTTCTTTATATTCG
GTCTATCTTCTACGTCGTACCATTAAATACCCCTTTATGAGTTTATCTTGAGTGTGGACC
CTCAGTTATTATCTTATGATATGTGACTATTGATTCCACTTGCTTATGTTTTGCAATATG
GTATAGCTGGTGGTATGGAAGTGTCTTAGTACTTGCCAGATACCTTCTCCAATACGCTCG
GCACTTAGCTATATCTTTAGGGATATATCGGAGACTCCGCGAATTGTACAAATCTAGGGT
ATTCTTAGGTGTCAGGGTTCGAAAGATAATGTCTATGTCAAGTTTATTCCTGTAATGTTT
GATATACTCAAGACCTAATCAATGAACGAGCGCCGGTACATCGGCTGCATGTTCAACAGG
TTTATTAAATCAACTTTCAATAGTCTAGACTGATATTCTCGCAGAACATTTGCTCCGATT
ACACTTGCGTAATATCCCCTTCGCTCTTGCCCGCTCGCAGCGACAAGTAAACACGATTAT
AGGTCATTCACTAACACGACCAAGTACCACCTGATAATAATCTCTCCCGACTAAATACAA
TTCCCTCTCATGTTTTCATCTATGATATGTCTCCTGCCATGCAATGAACCGTTGCAGCTA
ATGATAAGACATACGTCATCCGCTTAACTTACACTCAAAGATCCGTCATCTCTTTCAGGT
CATGCTTCTGTTGTTGCATTACGTTGTCATGTGTGCTATAGCTTTATATGCTTAATTAAG
TAGGCATACTTTATAACGGTCTGTATCGTCTATAGCTTTTATATACCCTTTGCCAGGAAG
ACGTTCAAATCTTCCTTTATCTCAGGTTAGGAACTCGCTTTAGCAAAATAACGTTTAGCA
ACTAAGACTAAGACGCTTATGATAATCCATCATTCAGCCCCATTTTATGTCATTGCCGTA
ATTCTTACATTCCTCTGAACTAAGGTGCTACTACTAACCCGTTTAGACCATGTACCGTGG
GGTGATAAGCATCCTATTCACTTTTGTTCTCTAGGCTGACTATCACTTCTTTCTAGTAAC
CATGTACAACTCTAATTGTTTACCATTCTTCTATCCGACTGCCTTCATACGTTAGGGTAA
TTTCCCGTTTACATTACTCCTGCCCAACCACTTTTAAAGCTGGGACGTAATTTAAGTTAA
GGAGCTGTCTCGTCCCCTAATCTTATTGTTCCGAAATTGAGCTCCGTGCACTCTTATATT
CTAGAAGCACAATTATTAGTACGATACTTTCTACAACATTCTACCCATCTATCTGGATAG
GATCACCCCTTGTGATTCTGTGGCGCCAACTCTGCAAGAGTTGTGCAACTTTGATCAACA
GGTCTGTTCTTGCCACCCTTGATGCTTGTCCGCCCACCTTCCTTTATTCGCATCCTATTA
TTGTGCTTACTGCCGACGATAACGTCCGAAGATCGAGTATAGGTTTTAAGTGCCCCCGGA
CTGTTTGTAATGCCCGTACGCTTTCATGAACGCCCCACCGTAAAGGGATAATCTTGAGTC
GCGTTCTTCGCGGTGCGGTGTGAAATTACTTTGGAATCTATACGTAGTGATATTCTCTTA
TGATATCTCGCCAACCTATTTCGCTTGCGATACGGTTTTTCTTGCCTTGGTTAGACTAAA
AATAATTATTTGTAACTTGATCCTACGTGCTCAAAATGCTAAATCTAAACGAAAATAATA
ATAAAATAAACGAGTCTGTCCTTTCTAAAATAATAAGTTACTAATCAGATACATCTTCAA
ACTATCTATCAGGTATCCAAAGTACGCTTAGATAATTTGCAGACTCATTCGCTATATCTA
ATGCCCAAGTAGTTGTCATAATGAAATCTAAGAGCTCGTTACCCGGTTCGCGATCCAACC
TCGTTTTCGCTCCACTGGCGCGATGGCTTGCCTTAGTCCTTCTCGTAAGACCCGCTTAGC
ATGTTGAAGTTGGGACGCATGCCGGGGATCACTACGAGTCCCTTCTCTACCGGATAGTCG
TGCTGCATGCTGATGTTACTATATACTTGTGTTATAGCATGGGAATACGACTTCCTATAC
TGTACTGAATGCTTCAGTGGACGGTAAGAGCTTCTGCTCCGCCCTCTAATCCAATTTGGA
GCATTCTACCAGCATTCTGTACTTCAAAAAGATGGTCTACTACCAGATTGTCTTCCTTAC
CTGGTGATTTTCACATGTCGAAGCTTAGCCAGTTCTAGAAACAAGGACAACGGTTAATCC
TACACCATCTTAGACCTCTCATGCTACCTCGCTGTGACTTCTTCTCATGCCTATCATTTT
AAGAGCCGGTGGTTTCATACAAAGTTAAGCACCCACATCCGGCCTCTTCTTATCTGACTT
CCATCCGCTTCTCGGATAAATTATACATGCAGGTCGGATTCACCTCGACGGATGCATTAA
TATCACATACACTACCATTGTAACCTGATTCTGTTTACATTTACGAGGAGCCATGTGTTC
TCTATCTCTGCTATCGGTTAAAAGAGCAACGTCTATTTTCGGCTGTCCTCAGACTGTTAG
AATTCCCCTTTTTTAGGTGTCCTTCGCGTGTATTACGACTCGTTAGAAACCTAATGCTAC
TATTGTAAGGACATTAAGTAAACGCTCGTCTAATTTTCTACCGCCTGTGGAATCCCTTTG
CCACTAGCCATGGATTTTTCTTCACGTGGACATAGGATTTCACAATGTACCGTCCATACA
TATCTTCCACTCTACCGACACTCAATCTAGCCTTTTACGCTCCACCTGTTTAATAATCAA
ACGAGACCCGGCTTATTAATTAACGTCGCCGTCTTCCTGTTGCTGGGCTATCAGCGAAAT
TCTACCAGTAATTGAGGTCTAAACTGCTCCTCTCTCGTGGACTGACAACGTTAAAATTTT
ATCTGCTTGCGATCAATGCTATGTCTATCCTCCAGGGTCGTTTTTTGTGTTTATCGACAT
ATCGCACGCTGGCTTGAATATCTTTAAATCGGTGGTCGAACCTTCTCCCTCGACCAATTC
CTACTGTGTGTAGACACTCTCCTCTATCAACTGGAATATTTATTATCCAGCGGCACTTGA
CCTTTTTGTCATGTTGTTCCCGAGTTCTATGATTCCAGATTTCTATCCTGAAAAATAAAC
CCTCGTTCAAGATACTATAATTTTCAGGCTTCCGCTTCTTTTTTTTCCGAATCTTCACTG
ATTTTTTACATTGATACGTTCTCAACATATTTAATCCTATTTTCCGAACTTCGGGTTTAC
TGGCCGTCCCCACTACTTTATGCTGCATATGCAATCATGCGGCGATTTTAAGAATACCAT
CACTTTTTGTCCTTTCGTGGTCAAATGGTCATTAATCTATGGTACCACCAACTTTCGTGG
TGAGGCGTCACCATTCTGTAAGATAACTTACAAGTCGTCAAATACCTATAATTTCCTAAC
CGATGTTTATGTCAACAAGGATTCTTTCTTACACCTCCTACCGTCAATTAATTTATCTTA
TTGATATAACACAGTGTCGGACTTGCCGAATACCTTTGTCATATACCTACACACTTTCCT
CACGCAGGATAAACAGTTTTGGTATAGGGCGCCAGCCGGCTCTCGCCAGAAAACCCCCTT
CTAAAATGATGAATAAACCCATATTTGACAACTCACCATCTTGATACACATAATCATTGT
AAACTTGGCCGATATATGCTCCTTTTTTATGTAGTTTATCCGTGCACTGTGGTTGTACTC
GGATCATTGATTTATAGCACTGACACAACATGACTAAGTCATGGCCGACACGGGTCGCAT
TTTTTCCGAATCATGTTCATTTAAATGGATTGTGTCCGTATAATTAGTGATGCTGTGAAA
GTTGAATCTCAAGGACCCTGTCGCTACCTATATGTCTGATTGTCTATAAGCATCTCGGTA
CATTCACATGATCACCGATCTCAAATACGTTTTTTATTCTAAAAGGATCTTTCCAAACCG
CTATCTCTTATTGTTCAATTCAAGATTTCCAAACTACGAACTTTCTGTATGCCGTACGAA
TAACAGAAATTTGACAATTATATTCCATCCTGATTCTTTAGACTGGTTGTGCCTCATATG
ACTAGTGTCATAGTTGTTTTTTAGTTTTATTCCACCTAGGTAAGGTGCCTGATTCCTCTT
ATACTACCTCACTTTCCTCATTTGGCCCCTCTTAGGAATAGCCTTCAAACTAGGTCTCAA
GGTGCGTCACGCAAACTGAGGCTCTAGCTAATATTCTTGATATGTCAGATAATATAATGA
CAGAACTACAAGTCTCGCTGGTTCTCCTACAGCTAGCTACTCGAGATTTTAGCTCATTAG
TCACTCTGTATACCACCTCTGATCTTGACCAATCATACTATGCCTGGGTGGTACTCTAGT
AAGAGTATTATGCAGGCCAATAAGTTGACTGAATCTGCGAACCCTTGTACTGCTTGTGCT
CTGGGAACTGCTCCTTTTGTTCCCCAAGTAACTTAACGGGCCCGAAATCTCCTGGCTTTA
GTTGTGGAGTATTCTAATAATGGATCGCTGCACAGACACTCTTTCCTACTATTCCCTCAA
CCGTACTCATCGAACCGCCTTCCCACTTCCATTACTTTTACAGAAGGTCCATCATTTGGG
ATAACAGGACCCATGCTTAGAGGTTACTGGGAGCCGCTTTCCACCTATGGAAAGTTTAAT
GTAGCAACTGTAGATACAGGAATTCAGCCGGGCATTTATGTTCAAGGCGATACAGCATCC
GCATCCAGAATAGGATGATGGACCCTAGCCTGAAAACGTCTCCATTTATCAAATACGTAT
TAATGCGCCCTTTCACTCAGTAGTACTTCGCGCGCTTGTTTCGCAGTCAAGCTCCTAACA
TCTACTTCGATGAAATTTCTTATACTCAGGGTGTATTTAATCCCTCGCCTCCCTACTCGC
TGGTCATCATAGTCATATGCGATTTTGACTAATTAGCTTGTCAGTGGTACGTCTCTTCGT
TTCGCTCATTATAAAGGGCCTGGATTATTTCAAAGCGCTTTTTTCCCTCCTGCCGAACAT
TCGCATTGAGGCCGACCATTTTATTTCTCGCAATAACCACCCGAACTGGCGCCATTTCGT
TTTGCTATCAATGAACGCCGAGTACCATATTCGAGATGACCCTCTTTTACACTGCGGGCT
TAAGGTCATTCATTTTCTAGTTAGAATAGTGTTAGTGGTAAAAACATCCTTGACCCCGCC
TACTACCTGCACTTTTCGCTAAGTTACTAATTATTCGAATCTAAGAATGTATTATGCAGT
AAATCGAATGCAGATATATGTAGTAGCCTTCAAAAGTTACTTACACTCTTCCACCGTAGT
TCACCTAAATGTCGTTATGTTGGATACTTTAAATCGAGTCATATATGACTGGATATTTCC
GCCGTGCTAGGACCATCTAAATTAAGCTGCTTATCGGTTAAAAAAACTTTATGAACCAGC
CAGGGTGTCTGTTCTTTCCACGCCCCATCCCTTACCATGAGGTGAATGTTTTGTACTCAC
TACCACTAGATCACCTTTGTTAATTTTACTTAACGTCTTTGGCCCTTGTTGGGTGTCACT
TCCGCTGGAGAGTACCTACCAAATACTACTCCATGCTTCACCCTACCCGGTCGATATCGC
CTTTAAGCAACCACAGTATTCCGACCAGGATACAGAGTTATCGATTAATATGGATGCCAC
GGGATTGGTCCAGCCTATTCGTATACTTCTAGGTTGGTGATCCTTTTTCTTTGGGTTACA
TAACCAAAGATCTCTCAGCAATTATATTTATAGTCTTCTTTCACTCAAGTATGCAACTTA
CTTTAAATGGATTTGCCGTTGTTGGGAGTGGTACTCATATCGAGCTTTTCACTAGTTTTA
GTCACTGTATTAGAATTGTAGCTCGGAGCTTGCTGCGTCACCGACTATCGACATACTCAT
CTCACGTAAATCCTGACCCCTTTCGATGTCTCCTCCCGTACACCAACCTCAATTCACAAT
TAAGTCCTACTCCGGAGACATCTTTAAGCAAAAATAAAAATATGTCCGCAGTTCTTCGCA
TTAAGACCACTGCACTTAATAACCTGAGACATTTTGCAGCACTCGACATGACCATACAGA
GATAATTGTCGTGATCGCTTCACCTCATAACTAACTACTTATCCGATATTAAAACAATAT
ATTATTACCCCCTTCAATTTCAGAATTCACGTAGGACGCATCTACGATTAGTCGCTCCTA
TGGTCTACATATTCGATGGTGTGCCTTTAACTGTTCCAATGACTGGGAGATAATTTAAAA
GACAATTAAGTCCATTACTTCTCGATGGAGTATGTCTAGCGAGCCGTGACGTGCTATCCA
GCTAATTCTCCTCTTTGGCAATCTTCTATAACCCCGTCATGGTTCGATAATCACTATCCT
CCATCTCTTGGCTACTATTCATGTTAATTAATATTATTTCTAAATGATTGAAACGTGTCA
TCGGAGATTCGCCTCTTGCTGGCCATCAACTTCGGATGGAATATCTATCCATCCCTTCAG
CATTTGAAGTGTTACATTAGCATTTGCACATCCTTTTCTCAAGCATTGCAAGTAGAGCAT
ACTTCGTCGTGCTCCGAATATCCGATACCGACATTATGGCCCCATGGTCTTCTAGTCAGA
ATGCATATGCGTGAGAGGGCTTGAAGCTATCCCTTTAAACCCGTAGACAAGCTAGCCCGC
TAGAGGCGATTCGGCCCTCTTCTTGATCCAGCCCTCTTCTCCACATTAAATGTTAACCGA
AATTGTTTAGCTGAGGCCGTACCCACAGGGCCGACGTGGGCCCTTCTAATGTGGTCGAAT
TAACCTTTCTCCGTCACCCCAACTACCAACGAACCATCCTTCATTGTTTCAAAAGTCAGC
AGCAAATGTCACAGTCTTTACTAGTGGTTAGGTGGCACATTCCCCTAAGCAGTGCTCCAT
TTAGGAGATATTTCCTGCTTACTATGTAGGTTTCGTATATCTGACTCGTAAATGATACAT
ACATCTAAATAATCCAAGTTAAAAGATTTAAGCTAGATAATATTATCTTAACTCTTTGAA
CGTGATCAATCTCTTTCCCTATGACGATCATTTGAGACCACACGATTCGCATCCAATTTA
ATTTATCCTTGTTATTTCTGTTCTTTTAGTGACGCTTCTCACGCAATCGAATCTAGATGC
CGAGAAATCTCAAGGTTAGCAGGAGCAACAGGCCACGAAAGTTTTGTAGCTAGGACGCAA
AAGTTGGACCACCGTTAGAGAACATTCCAATAGACTATGATAGCGGCATAACTAGACCCG
ACAGCGGACGGAATTCGCGGTCTTCCTAAAGTCAGAAGTAAGTATATAATTCGCATATGT
AGGTGCCAATTTAATCTTTAGAAGCGCCTTTGTATACATTTCATATGAATTAGGAGACCA
TGTCTAAATATTATATAGACCGTACTATGAACAAACGGCTCGTATATTTTCGATGTTGGT
CCCTGATTCGTCCTAGATAATGTAAATTACTTTCGGCGCGGTACGAGTAAGAGCACAGTG
GATTAATTTATACTCTCTCAACTATGTTAGAGGCCAAGGTAATAACTGTTATGTTCCCGC
GAATTATAGTCATTAACCCAGGTCGCGTAGATTGACAAGCGCCCTCTGTCGCATACTGTG
TCATTGCTGATAATATCTTACGTACGTCCGGTTTGCTGACCTAACAATGAACGTCGCGAA
GGTATCTAATTTTGGTTCGTTTAGCAGTAGACTATACATGTTGCTATCTCCGGGTATCCG
TATTCCATGGGTTCTCGCATTACGGGCGTACACCTGGAGACTTCAAAACGGATTTCGCTG
AGTGAAACCTATTGGTGTACTATTGTGATGTCCTAGCTGTTAAATCCTAGCACATTTTCT
GGGAAACATTTTCTTGTTATTGGGGTAAATTCGAACTGATGGTTCTTGACTAATTTCCTT
GCTCATAATCTAACGCTCTCCGAGTTTCTCTACCTTTTTTTATGCCTGAAAAGATCGTGA
TTCATCACTAATGAATAGTCCGTAAGTCTCTGATCTATACTCGATCAGCAGGATCTAACA
ATATATATTATTGTCTGATTATTAATTTTGCCAGTCGTAAAGTACCAAGTATCGCAATTA
CCGCACCATAACTGTCTGTTTTCTCCTCTTGTTCTATATAAAAAGTGTCCTCGTTGTTCC
TTGTCGAGTCTTCTTTTTCCCACTCTTTGCTGTTAGATTACCTTGTAAGTACTGGTAGCT
GATTGTTACATCATTAGCATGTCAGCATGTATGTTTGACTGTACCGGTGTATCTCACTGC
TCCACACTCAATCTTGCTATGATTAGATTACATGTATCGTTAACACACCAAGTAATGGTA
TTACCCCACTGTAAGTGCATAATGTTGGACTCATATGTCCGCAGAATTTGCTAGTTTATT
AGTTATGTTAACGCTTTATTCAGATGGTCTTTTATTTAGACTTATCGCAATTCCCGTAGA
CTTCCCTAGAGACATTCATTTAATCATATGTTTATTTCCACTACTCAATCCCTATCCTTC
CTAATATAATCATGTTTACCCTCTGTCGTGATCCTCGCAGCGTACAATGTACCTTATGAA
CTCCTAGGTATCATCAACTGGACCTATGCATTGTGTATAGTTCCGCTCAGAATCTGCATC
CGCCGGCTCATATTTCTTCTTCTAAGAATAATACCTTGTAATTACGGTGCTTTCGCTCTT
CAGGTCCATTGCCGCTAATTTTGAGTGTTATAATCTGTGCGCGTCTTCTTGCATAACACT
AGTTCGTTACACTTTGTCTTGTCCTTTCTACTGTCTGCCACCTGCCTTTTATACCTTGTC
TACATTATTGCGTACTCTGCACTCTCGCATAACTTTGCTTAATAGTTCACACTTCTGGGA
TTTGTTATTGGTTAAGATTACCCTTACGATTGTAACGTCCCCTCTTAAAAGTTTCAGTCA
TTCGAGGATTTTACTCTATACTTTGCTAGCGCAGTAGACTTAATTTACTAGCTTCCACCT
AGTCCTTGTATACTTCTTTCTGGTGTTAGCTGAGGTTCTCTGTGATGCCGAGGACGAACA
GTAGGTCCTTTTCTGCTACCAGAAATAATGGGGCACGGTACTTTGTAGCTGTAAAACTCG
ACACAACCGAATCCAATAGCTACTTTCATGTTTGTTCTCCCACCGCCATAATCTCCAGAA
TGACCTAACCTCATAGTTACACTGGTTTTCAAGCCCTTTCACAAGGCTAGCAAGCTAAGG
CAACTATTACAGCCTTCTAGTACAGCTTTTAGCCTTACTCGTCATAACCCCTATTAGTCT
TGCGAGTATGTTTTCACACATTAACCTTGAGTCATCGGTCCAAAAACTGATTATCGTTTT
GATGTCATGTCCCGCGTAACATGCCAATTTACAATTTGTTATTGATTATACACTTATAAT
ACCTGGACAAGCCTTGGTTATGCGACGGCTCTGAGTGACTCGCCCAAGGAAGAGCACAAT
GGAGTGTTTTATAACAATCTTGCTATTGGGAGAAGGGGTGCATCGCGGGTATACAGTAGA
ACAGTAAATTACAAACGCCACGTATGGATCGGAACAATTCTGTCCATAGTCCCAATTCCG
TTTCCATAGGTGGCTACGTCGTTTGCATCTGCTTCGGGATCTGAGATGTTGTTTTTATCG
AAATGCCTAATCCGACGGCAACCGGTATTGCTTGTGTGGTCTCGAGCATGACCACCATAG
TTTTGTATATGTTTGCGCCTGATCCGTGATTATAACCGGTCTGTTAATTAAAGCGGTTGC
TATCTCTTTTTGTTCGGCGTCCTCAAATCGTGCCATCCCATACTGCATCTCTGCTATTGA
CTTCACGGTTAATGCTTTACACATCATTGAGGTTCTCATCTGACCGTGGACGTATAACTT
AAAAGGTCTTTCGATATACGATAGATATTCTACATCGTTCGCTAATAATTATGAAGGTGA
GAACCTTTGGATTATGGATAGTTATCATGAGTTTAAGTGAAAAGCGGATGTCAATAATAA
AGTGAGGTGTTCTTCAAAGTTATACTTGACAAAGGTGTGAAGGCATGTTAGTACCTGATT
TACGCAGCTCAATCAAGTTAGTAGAAAGCGCATAACCTAGCAAAAACGACTATGGTTATT
ATATTTAAAGTAGTGAACGAACGAATCGTGATATCAAACCTCCAGGCGAGAGGTCATTGA
GGCACTCTATTGGAAAGCCTCGATTACACTTTCCTCTAAGTCGAATAGAAGCGTAACACA
ATAGCGAATAACTGACCCTTGTATTCGCTGACGATTTTTTATTTACTCTTCCATCACACA
GCGAAAATGTGCTCTAGAACTTTCGTTTGCATTCTCCCACTTATGCTCGAATGTTCTAAA
ATGAGGTTGGACACGTCAATCCCTTGCCTAATTATGCAGTCTGTCTATACGTTCTTCCTC
TCCGTAGTCCTCTTACTTGCCCTCGATAGCGACGCAGCTTGACTATGGGAATGTTAGCCA
TTCTACCGGACTAGTTTCAATTGCTCACTAAAGCGAGCACTGTATATTTACAGTAGATAC
AAATCCTTATCCATACTCATGAACGCTGGCTTAGAAGTTTTTTCTGAGGTCTCTTAAAGG
ATTTGCCTATTCTTAAGCATTCTCAGATACATAAAAGTTATTACGCTTAATTTGTCATCG
GACTCGCATTGGTGAAATGTGTTCGAGTGTACAAAGAATAATATTGACGTGACAATCGAC
CTTCCCGGATTATGTATGCTGGTTTCTTATTTTCTCTTCTATTTTACTTATGTATTAGTT
CTTCTTAGTAACAAAGATCGTTATGCAATTGTCTCACCCCACGATAACACCAGGACAAGT
CATTTCCTGTGACATTGCTTGTAAGAGAGAATCGGGGACTGGTATGTCACCACGCTCAGT
TACACAATGTTGAAATTCCCATCGAATTGCTCGCAATATCTGTACTAACCGCACTATTGA
TTCCCGTGGTGTCGTCAACTGAGTCTCCTGCCGTGGATGCCCTATTTGCTTCCCTAGAAG
CTATTCCAAATTAATTCCTTAAAGTTCTCTCAGCTTCCTCCTTCTCGACAAGAAGAGGTC
TCTAAGGACTTCATCCGTCCCGCTTACACTTCCCAAGTAACTTTCTTGTTATGGCTAACG
CTGCTGCCCTGCTGTCCTACAACATGCCTTCTCTTTATCACCGCCAGACAATAAACGAGT
TAAAACTCGCGGTCGACAATTTCCATGCGAATTCAGCCTCGTTAATATCAGTTAACGATC
AACCTGTATCTTTACAGAAGTAAAAGAGGCCGCCACAGTAGGAAATCACCTAGTTGAACC
TCCTTTAACGTTATAATTGAGGTGATCCGGTTCAAGTTTCAACCTTTTATGACTTCTATA
GGAGCGGTGCGTGTTACGTATAAGACTAAGAAGAACACATCAATGTTGACAGCTAGAGTT
CACCCTGGTTATCCAAGATCACTCAGACTATTACATAGATATACCCAGCCATGCGCCTTT
CTTTATCAACTTCTTAATATTCTTGCTCCGCGAGTTAACCACTGTTTTGAGTGTACGTGC
TAGTAAACAGATAACAGATACCTTTGGAGCTTTGCCTTATTCTCAACCCAGAAATTATAT
TTTCCGCGCTGGCTGTTGTGTCGCTAATATGGAGTATCACATTTGCATGCTTGCCAGCTC
CTACACGTCGTCAGTAAAAGTAGAAAGCACCTCATAGCAAGGCTCCTTTATGAACTACGG
GTGCTTTCGGGACTTAGGCTCCGCCTCTGTTAAGTACCCAATGCCGGTAACACCTTCTCC
AGTATACATTCCTCACGACCTTTACAGGACATCTGCACAATGAATTAGCTTTTCTTTAAT
CCTGTTTGAGAAATTGACAGGAACACGTTTTCTACATTTCAATACGACGTTCTGGCATAT
CCGAGTCTAGCCAGGACTTTCTCGAGCCATGTAGAATTCTTAAGTTGGGTTGTTCTCGTA
TACTACAAGCTTTGTTCAATATTCCCTGATTTCTGTAAATTTCTTTCGGCAATTTCTCTT
TATAATAACAGATAGTCTATAGTATTATAGAATTGTAGCACGCCCAATATTACGGCTAGG
CTAACGGGGATCGAGCTACGTCACGCTAGGGTCCCTTTACATAAAATGCACCGAAACACC
CTACATCAAAAAGAGCGCACAGCATTTCCGCATTTTCTTAGTCTTGTCACTTATCTCAGC
CCATAACCTATATAATGCTCATTCCATTATTACACGACTGACTGGCAGTAGGGGTCTATG
TAGCGACCGATGGGAGTGTGATTGCCTAAGACTGTTACCAACCGGATCCTAATAATACTA
GAGGATCAAGATCACCTATCAGCGCTTGGTCTTTTGACTTAAAAGCGGTCGTTAGGAATA
GAAATGATCTTGCATTTTATCCTTAGTCTAAAACTCGCCGATACACGGTTGCGGACAGTT
CAACAAGAGAATGCTGTCACCTAATAGAAATTCGAGCCCTAGATATTTCCGAATGGATTA
CCTGTAGGACATAAAAGTTTTACTATGGATATATCCCGAGTAAGTGATGCGGTTTACCAG
CTTAGTTGTAAAACAGGAGGGAGCAATGATATGTGTGCGCCGAGACCATTGAGAGGTTAA
GGTACAAAGCTATCACATTAAAAGCGTAAACTGGGTGAGTGATAAACGACTTGTAGGGTA
TCATTCCTTGTTGTACGGATGGCATTCCTAACATTGCACGATGACACTCTATGTCACCAT
GATATAGCTGCGAATATATATGGTAAAGTCCTACGTGCACCTACGTGGGCATCGACAGTT
CAGGCGGTATGTGTGACACAACTCTGCCTATTCACTTACCTCGGGCACGGCTTTGATTTG
CGCCGTGATAGGACGCTTATCTGTAATCGAAACATTTTTCATTGGGCTCCATATACCCTC
CTATGGGACCGTGGGTGATGACGTTATCAATGTTAAGTCATAGGGGGCAATGTCCCAAGT
TGTTACCATTGATCGTCGGTTTTAGTACAGTTTTAAGCCTAAACCACGCGATACCGCACT
TTATGTTTACTCTAAGTGGTGTATCAATCTTCTTTAACCATATCTACCTGCTTTAGAAAG
CAAGCTAGCTCCAAAAAGGCTTCCAGCTCTGCTACAACATTGTACTAGCGCACCTGCTCG
ACTTATTAAATAACCAGACTTATGGAATTACTCATACTTTTCTGACCATCATTGTAAGTC
AGTTTTAATTCCCTAGACCACCCCGGTACACACATATTTACCTAGAAATGTGGTGTTAAT
CTGGTCCTATCCTATTAGAAGCATTTACTGTCCTTACATATCATCCAATCGAGTCGACTC
ATTGGTTAAACAGATTCTATCAATCTTGGGTTAGACAGAGAGGGAGGTAAACACCCCTGT
AATCTGACTTAATCCATAATTTCTGCCGTCTCACAAACACTCTCCGGACAATACAGACTT
CAAGTTAATTGGACCGCAGTCGTCTGGTTTCAGTCTGCATACGATTCCCCAGAATGAATT
CTAGCTATGAGTCCATGCAGACTGAGATTTTAGTTTCGAATGCTAGAACTCTTCTTAGGC
TAGTACCCGCCTTTATACACAGCTTCGCCTAGCTTCAAATATCAACTGTTTCCGAAGCAT
CTTCTATCCGACAATGTATCCTATGCCTTCCGTTCAATTGAATTAGAACCGTTAGTTGTA
CACTGGTCCCGTATTGCTCCGGTGACTACCCATATTTTCATCGGTCTCGCATAAGTTTAC
TAAACGGGTACAGCATGTTTAAAGTCGGCTTTCTAATGTAACCCCTTTTAGTCCTTGCCC
CCCGTTCTTTTAGTCGCCAAATCTGTTGACATGAGTCGTAGTTATCCGTACGATCCTTTG
TACATCCCCCCTACTTCAGCATTATGTTACAGTTGCAATTCAACGCCTCTGTAATCATTT
CGTCTGAGCTTCATCGTGAAACTGGGTATAGGTTGTTAACTTATAGATACTTTTTTTAAT
TTCCTAAACCAAGTAGTCAGGTTCGATGGATACGCTCGTTCCCATATCACTATAATATCG
AACCCGTCAGTTAAGCGCCAATTCTGGTTAGAACGCAGTCAGCCCCGCCTGTTATCTCGA
GTCTGATACATAAGCAAGCTCCAAAATTCTATGTGAACATATTCAAAGCATATTCAATAT
CCATGATTCCGAACGTAAGGTATTACCCTGAAGTTATACTTTCTAGTTCCCATAATAGGA
TGATTAGCTCCCCATGCACATTGGCCGCCCGCTTGGCTTTGTCGCCATCTGCTATTATTA
TTTTATTTTATTATTTGGTTTTATTGCTCAGTAACTGATTATTTCCCCTAAATTCTGCTG
TCATTCATTGATCTCTTATTCGTCATAACGTCTCTATTAGAATTGTAGTGAACTTTTCAC
TCTTTACAGTTGTTTTATTACATAACAGGTAACAACTTGCTACCACACGACTCAATATTA
TCCTAATCAAAGATTAACAACAACACAAGTATAGGGTTCTTTTGATATGCAAGTAATTAT
CTACGTGACGTAACTAAAATATAGGTTTCAAAGTTTCGTAGGGCGACCAATTTGATAGTT
AATTTATCATTCACCACTTTGTTCTCGTATAGTGGAGCATTTCATAAAAATTGGAAGTTC
GTTATGGGGCTTACATTATAACGCACCACAGCATAAGACACCACGGCCATCATTCCCCCA
GCACTCAGCCCAATCATTTAGCACTTGAGCTTGCCTTTTACCGCGACGATTGGACTTCTA
CTGATACTCATCAGTACCATCCCGTATCGATATTAATGTGCTTATCGCCCACGCCGTAAC
ATCCTATCAATTTCGAAGTAGTGTGTCTTACATGAATGTTAGCTGGGCTGGGTAAAAGGG
TTAATAGTCTGAATCTGCCCTAGATTTTTGGTGGCGAACTCGAATCCAAGGCAACCAGAG
TCCGCTGCTATAGGTGCTATTTCTGTCGTAGTGCCCCCGGCCTTAGGACTCCCAGTTAAT
AAAATTTTTACTCAACTTAGTATATTCTATGCAGATTGGAGTGTACTTGTACCTACATAT
TCCTAGGTCCCCATTCAGACGATCCCTGAGATCACTTGATGTAGTAGGTCACATTTTGCA
ACTGTGTATAGCACACATTACCTTTGACCCATATCGTACAATTTCGCCCTATAAATCTAA
AAATAGTCTTCTGCTCACAAGTGGCTATTTGCCGAACCTCGTCTTTTCGTTTGATAAGCA
GAGCTCCCCACATCTTCCACTGTCCGATAGAGTTGTCGTTACCCTACGTTTAGTCCCTTA
ACTCCCCAGAACCCCGCCCCGTGCAGATGGGCCATACTCCACGATAACATAATCTCGCCT
AAGGAATTTAACCCCGATATTTCTAAAATACAGTTAAGGAACGTATTCCACATGGCCCCG
TACTAGCCGAAGCACTCCTTGAGTTGCGTTGCTGTTGCTCAAGAAGTGTCTTTGCTGATT
AGATAATTAACACATTATTCATCGTCCCATCCTATTTATCTGACGCGTCATGGACGACTC
CCCTTATCTAAGCCTTAAACAGGAAATTGTCCCGACAGCTTGTACGCAACATATCACGGC
AGGAATTCCTTTTTATCATTCGTCCAAGCTTTTGAGTAAAATGAGGAAACTCACTCTATA
CTGCTCATTATTAAAGGCAAGATAGAAAACACTCTTATGTTGTAAGATTCATGTATTGGA
ATATCGGACTTAACGACAGGATCAGTTTGTCTGTGCGTAAGTGGAAGCATAAACTAAGGA
CGTTACCTTTTGGTCTATATACAGTTATGGTTGCTAGCATAATAATTTTATACTCCATAC
TAAGGGGCATAGTACTCCCCCTTGGTGAAAACATACGGAGCTCAGAAAAGATTCGATCCT
GTCCTCCGGTATCCTTACCGAGCGGGTCAAATACAAACCAATGTTCCTCAATCTTCCTAG
TAATTAATCCTGCTAATTTCCCGTTAATACCTGTCCCTAAGTAACGCGGGCGCCCTTCGT
CTACTAACTAGTTCTTCGAGACTTAAGCTGGGCTCCTCTTTCTGCTTCCCAATGAGTTAA
ACGTTCCGTTGGTTTTATACGTATATGACCTGCTTGTGTAAACAGCTGTCCCATCTCCAA
AGTCGTTTACATGGGTTTCTATGTCGAATATGGCCCCGATCTTCGGCCATGCACTAACCA
CTTCTACAGAACTGATTAAACCATAACTCTTTTTACTCTCATTTGCTTTTCGTTTGCCCT
CTCCCGCTTGTTAAACATTTAATCGACTGTCCCCGAACTATGATATGTAGAATAAGTTAA
TGTAGACGAGTAATCCCTTCGGCTTTTTACTAACGATTGTGTACCCAATAGTCTGTAGAC
ACGCTTGTCAGTATGCAGCTTCAGGCCCGGCATAATTTCACTTTGCCTAGGCGAGGTTTG
AAATAACCTCTCTAACGTTAATATGCGTGACTTATAGTCCAGAGTGTTGCTGCCTAAAAC
ACCCTCAGATCATAGTCTCTTATTAATACACTTACTAAGATCCGAGTGCGTAATTCTATA
CGCAAACGATGAGGACGATCCATCTGATTATCTCCTGCTTGAGGAAGTCTAATTTCCCTT
TAACGAATCTTGTGCTCTACATATCTATTATGGCAAGTCCCCAAGAATACCCCCTCAAAT
GTAATAAAATATTGTTAATCAGATTTATCTATGCACCTGTCATCTATCTAACCACACGCA
CCGTGAGTCGGACCGACGACAGTCTAGTACATCTAACGCATCGACCTAAAGGGGGTTAGG
ACACGGCATATCAACTGCTCCGTCTCCGAGTACCACTGTGTTTTTCTCTTTTCCCAGTAG
TAAGACCTGTTGTATTTTCCACTACTATGCTCCTTAACTAATTAATAAGCTGTCATGGCG
GTGCCACGTATGCCACCCACATAAGATTGTCGTGTCTTGAAGCTAAAGACTACGACGATT
GGCATAACTAGTTTCTTTTCCGCTTTAACTGATCCGTCCTGGATGTTATACCGTACTCAC
GGCTTATGTCTATCACCGTTCCTAAATATTCTCCCCACTTATTTTAGAGCCTCTGCATCA
TATGTTATGTCAATTACATCACAAACCACATCCTACTGTATATCTATAAAACGCAAGCAA
TAACGCATGTTTTTGTGATTTTCTCCTCTGTTGCGCCTTATAATCGCCGAGGGACCTTTA
GTGATTTCCGTCAATCGCCCCTTCGGTTCCCACTGGAATCTCCGTCTCTTTTTCTCCTGA
TCACTTCCGAACAAGCTTAATAACGCACTGCTAAATCATCAACGGGATCATCGTTCGGCG
TGACGTTCAAACGAAAATTATTCCGGTCATCTCGCCTTCTCGCACATCTCTTCGTGCCCG
CATGACCTTCTTACTCCTTGCTTAAGTAGTTCCTCGCCACCCAATCTACACCCATGTTTG
CCTAACGCCAAAATAGAACCAAAACCCTAGGGACTCCGTAGCTACCATTAGTTAACTATT
TACCTTATTTTCTATTGTCTGTGCCTCTTACATTAGTCATTTTAGCCTTGCTACTTTGCT
TGTAGAGTGTATTATCCGTTTAAATATTAAAATGGACGGAATGAAGCTACGCACAGTTAA
GTAAGTGAGTCAATCGGATTCTAGATAACGACTCACTCAAGCGCACAACTATTTGGCCAC
TAGCGTGATTCTGAGGCATAACTGACACTGGTTCGAGAGACCTTACCGGTTTTTCTTTGA
CTGATTCATCTTTAACCCATGAATGTTAACTTGGAAGTCAAGCTTTAACCTAGCAGGGAT
TCTGGTATTTCACTGAGGCACTCAAAGAACGACATCCTACCGTTCGTATCAGTCAATCGT
AAAATACAGTCCCCAACGTGGACACAGGGCTCTTTTTCGGTGGGAGCCGTTAGGGCAACT
CCAGATTCCTGATAAAATACTACTTATCGCACCGTTCTCATATAACAGATACAATTTCTA
TGACCACTTGTCCTCCATTTAAATTCCCAAGCCAGAATACGTAATACCGCAGTTTGGTCC
AAATGTTCAACAATTATACTCATCTCGCTTTTTTCTCGCTCTAGCAGTTTGCTACCCTAC
CAAGTGGACGGCTTAATCAATTCCATCGTCTTGCGTTTCAGCAACTAATGTCGGCATCAC
AGTCCCTTTTTTCAGTCATTTACATCTCGGAGCTAAGCCTTGTCACTACTCCGCACGATT
ACTATTAGGATGTTGTGGTTTAAATACTTCGTATATACTGTATGCATCTGTATTTTCGAT
TGTAGATTCTTAACTATAGTTCGCCAAGGACAGATCCACCTTTTCACCTTCACACCCTAG
TGCCGAGACCAACGTATGGTACTGCCAAGGCTTTCTTCAGTAAATTCTTCACATCACCTT
CGCTCTAGCGACGTGCTGCTACCTAGTTGAAGACGAGCAATAGTGTCCGATATCAACATA
GTTTATATAGATAATTTAACAGTCTGCGCTCAGGTGAACCGCACTTCTTCAATAGTTATC
CTCCACTTTCTACTTGCTATGACTCCATATTTCGCCGATGCTTCTGTCTTTCCCACGCAA
TTCTCTGTTTATTAGACCACCCTTAGCCTCAAATCACACCACCCTACGCAACGAATACAA
TACATCCAGCTTTCCTCGTTATTGAGTAAATTCCCTACATCGTTCTTAGTAAATTGTTTT
GATGTACTCCCGACTTGCTGCCTGTCTTTCGACACAAACTTTAACAACATGAACCGGCCG
TTCCCCTCTTCTACAGGCCTTTTTAGCTTCTGCCCCATACACAGTCGTATTACTGGATGA
TTAGATGCTTTACCGTCACATCGTACACTTATCGGTTTCACGACAACTATATCTGTACGG
TTTTCGTGCTATCCTCAGTATACCGTGTTTGCCCCGAAATTATTCATTCTCATTAAGTTA
CCCGTAAACACTGTCGTATCTATAGATTCCCCAAATTTACAGAAACACGCCTCTGGTCCC
TACCCTATTGTCCACGACACATTTTCACGACTCTGAGGTTTACCATGCATTCCTTCATTT
TCTTGATATCCGATTATTAAATTTTACGAACGATTTGACAAACTGGTATGTAGAATTGCT
ATTGAGACAGAGTAAAACACGCTGACCACTTTCCGTTACCGCCCCTGAAACCGGCTACTT
ACTGACGTCGACATAATCTCTAAGACCCTGGCGATCTATGGATCACTTTTTGGGGTGCCA
CTTAGAAGACAACATCTTCTTGCTTCCTTGTTATTTAAAATTCTTCATTGATTTTCTTTG
AAAATTTTGGTCCTAACCATACTCGATTTTACCACCTACTTAACTCCTGTTTTAGATTAG
TTATACCCCCTAGGTAAGACGAGCCGGATTGCTAGTTGATAAGCATATTCTCATATGTAC
ATTTTGGAATCTTGCCTAGGTCCTACCTGTACGTTTTCCACAAGTTCCTTGTTGATGTTG
CTCGTGAGTTCTCTTCGGGCAAGTAAATATACTTACTTCGTTAAATAAACTACTTGGGCA
CTTACGAGACATGTCTACGCAGGACGAAATTTTCATGCAGTATTAACTTTTCCCAGTTTC
CATCAGATTCTACGTCTAGATTTAATGGGGGCGCCAAGCTAGCTTTTAAGTAGCGACCCA
ACCTGATCGCTTATTCTAGGCAATCCTTCCAGTTTTAAATCCTCTCTAATCGAGAAATTC
TCTGGTTTCTCCTTCCTCGACCCAATCCAAGTATTAATCTTAGCCCAATGCCATTTAATT
GATGACCAACTTGTGACTTATTAACACCCACAAAACCTACAACTACTTGTGTTAACAAAC
ATTTGCACGAAAGGATCTGATTCGACAACAGCTGTTAACTTTATTAGCTTTACAATAAAC
ACGGGATCTCGGTGGCTTACTATGAATACGAACGTTATTATATTACTTGCACTAGGAACT
TCTGCTCACCGCTTTATACTCTTACCATTATTATGGCTTTATAAAACTTAACAATACTCC
TAGTTTTCAGGCATAATTACAAGCACAACTTGTGTTTAGGCTTTACTAGTTATCCTAATA
GTTAGTTTGTCAATGGTCAAAGATATAATTTGCCTTTGTTTCGACAAGTTTACTACTAAA
CAACGGCGAGCTCTAGATAAGATAAGAAACCCCCTCGTTAAGTCAAGCTGCGTGCGTGAC
TCTTCCATTCGTCAAGGGGCACTTGGAACGTGTGGTTGCTCTGTATAATGGTAAACATAC
GTCTGTTTTTTGCGCACCATCTGAGCGCCAATATCTCCAACTCCTTATGTAGGTGGTATT
ACTAAGCCTCCTTTTATAGAAAGTAAACTGTTCATCTTAATCATTAGCTTAATGTTCCGA
TTGTAACTGTGAAACATGTGTATAGTTCAGATTATTTTTCACTTACTACAATTGATTCAT
GTCACTTTATAGCGAATAACTTGGGAGTCCCATTTTCCAAGGCGTTATAGACCAATCATT
GGTTCTAACTTACTAACTATTATTTCATAAAAGCGTACTATCTTTGCCACATAACAATCA
GTTTCACCTCTCATACCATTACTTTAACACACACTTTTGGACAATTATCAGCATCACGAA
TACAGTTCTTGAACTATTTTAGCTGCTTATTATGGACTGTATTCCCCATGGTTGTTCACC
GGTTGTAAAGAATTAGGTGTCCTGTCCATTTTTTACTTCGGGCCGGATTTACGACCACGT
ATAGAATCACTTTACCTTGTTGTGATTTCTCATGCAGGGATTGGTTTCGCCGTGAGCTCC
ATCCATATGGTCTCATTATATCACTTCAAAAAGTTCAACCACTAGTTAAACTATCTATGT
CTGCGTCACCCGTCTAAATTTGATACCATCCAGTGTATTCCCCCTATAAGGACCTTACTT
TATTTCATTTAATACCATTGTAGATCTGTAATAATTAGTTCTGCCCAACTTTTACATTAG
TTGATTTTGTTCCCTCATTAACTGAAGGTTTTGTCAACCGTCAGGCAATCACGATTATTT
CTCTCCTTAATACATAGATGATAGTGTTAGTAGCGCCGTCAATTTTAACCCGTATAGAAT
ATTATTACCGGTTACATTTATCAGCGGTGAACAATTTATGGAAGGAGTTCATGGTTAACG
TTCTTCCCCTGTTCATTCAGGGTCTACCATACAGCTTAGTAGGTACATATAATGGGAGCG
TATATTGTTGCGGTTCGCGCCTATTAGCCCCTTAAATTTTTCATCTACTCGGCACCACCG
AACTCATCTCCTTATCACATTGATTTCCCTCGGGACTTAATTTCAGAAATTCTTATCTCC
TCTAATCTTTTCTCACAGTAGTGGGCTCTTTGATTATCACACTTCAATAATTCCCCATGC
TTCCGAAGACGTTGGAGCCAGTGCCTCCACGCTACCATCCTTTTGTTATTAAGACATACA
TACCTTTATATCGTGTTTAACGTTTTCATCACGGGTAAATGAACGATTTTATTGAATCCT
AATGCTAACTTTAGGAATCAACTTACTCGCTATATGGAAACCAGAACAATCATACTATTC
TGTCAAACGTTTCCCCCTTTTTTCTTTCTAATGTCTTGTGAATGGCACTTATCGTTCTGT
GTCGGCTTTGTACTGTCTTATCATTACTTTCCAGAACTGCGTGCCGGCTTCAACTAATAT
ATATCACCTTAGCCAGTTTGCCTCGAGGTTGGCGAATTTTCCGTTTTCGCTTGAACTAAT
GAAAATCAATCTACCACGAAACCTTACTTACTAATGTATTGGTGTATAGTATCTGGACTG
ATAGGAATTATTTTTCCACTGAGTTTGGCTCGAAGGGATCCACATTAATTAAACTATGAC
CACGACGAGCAACTATAAACTTTATATACATATTTTCCTCACGCTAGGCTCTACGAGCGT
TCTCTGGCGGAGACGATTTGGTGATGATTTCTGGCCTTTTGTCGAGGTGGAGGCTGCTAC
CTAAGGAAAGAACCTCTGATGAATTAGAGCTTCATCTCTTCCTAACCAATGTATCTTATT
TTACGCTGCGGAGAATTGATACCACCCCCCTGATCTGCGCTCCCCGTTTTAGTAGCGCAC
GCATCTTCCGTTTATTGTCTTTCATTGGCTACCCAGGTTTGCATAACCGAGATCTGTAAT
ATCCAAGGAGCATCAGTTGCCGCAAGCCAAAAATTATATTCAGGTATTGCTCGTAAATCC
AATTATTAACATTTTACATAATCCTTTGCGTACGGCCATTTAGGCCAGACAGTTCTACCT
TAGCACTGTTAAACTTTTCGGGTCCCTACGATATGTTGCTCTATTATTTTTACCAGTTTT
ACACCCAATGTTTAAGCAGGACCGCATTTTCATCTCATATTTAGACTGCGTCCGTTTATT
ACAGGCCTTCCCTCCATAATACTGCCAGCCCTCTCATAATTAATTTTACTTATTGTATCC
TTTGGTTTCCTAACTCTTTCGTAAACATCAGTACTTATTTTTTGGTGGACCATTCACTAC
TACTCGGATCGTTAAACATAGTAGTCCAACAGTCTGTGGCTCAAGTTGTGATTGATATCT
ATTATACATTGCAGGTTACACAATGTTCACATCTAGTCCCTGATAGCCTGCCTTCGAGAC
TATTGCACATTCAGTTTCAGTTCTTCATGTTTTCTAGACAGTTATCTACGTCAAGTTAAT
TCCTACACACTGCTTCTCCATAATTTGCTAACCTCTTATTTATAGCCACCATGTACTAAA
TAGAAAAATTTTATATATGTTCGATGTTACAACCCGAATTGCAGGTCGGCTGACAATAAG
TCATGATCTTACAACCTTGGACTTTTATCATATTTAATGTCAGCCCATTTCACTTATTCA
TATCTTTATGACCTATTAATTCATTCTCGCCCTTTATAATATAAATATCTTATTTCTTGT
ATATAATGTTGCCGAAGTAGATCATTATGACTAGGTACTACTTTCAAGCATTCAACTTAA
TGCCTAGAAGCGTAAGCAATTGGTTTTCCTATTGGATCCTTGTCTTCTCTTTTAGCAACT
TTTAGTTAGCTATTTTGTATTTAAATTTTACGCTGAACGACATACAGTAAACTTTAGGTA
AGAACCTATAGCTTGTCCCTGTAACAAAATAGTTGCAGTTTAGCTTCTGCTTGATTATCG
TTTATTAATATGGGCTTATTGCGTGATCTTTCCACGATACCAGTTACCCTACATCTACAA
CATTTCATTCCCATCCAATCCGGTATCTGATCCTCAGTTTATATGTTATAGTGATCCTTT
TTTAATAGCATCTATCCCTTATATCTGTCTTAAATTACTGGGGTGATCTTCCCTAATACT
TATAGTCTCAATGTTTGTTGGGATTGCTAGTTTATTCACTAATCTTAAGGGTGGGCCTTC
TCGTCTCTGCTCGCTTCCTCCGTTCGATACATACAAACACTCCCTAGCACGTTCTGCTCC
TTCAGTAATCCATCGCAATGTAATTTGGGCTTTCCTTTTGATAAGTTGATATTTTTTCCT
ATCTGGTTTTCACCAGTGAAATTTACCGAGATTATTTATATACACTTTCTACGAGCGGCA
AAAACATTAGTACCCCAGAATAGGTATGGGCGTTCGGAATGTGTTTAGATCAGATCTGAC
TCGTTACCAATAAGAGGAATACAGTGATGTGTTAAGGATGGAAAGGAGGGAAAGAATTGG
TAACTACCTGATAGCATTACGTTAGCATTCCCCTTTTTAGACATTTGATCATCCTTTCCC
ATCACCTAATCAGCTCCTTCGCACCCAGGTCGTTCCCCTCGATCTGAACTTTTTGTCTTT
ACAACGTTATGTCCCTGTGTGTCTCTTACCGACTAAATTGGTCCGGTGCAAGTATTCTCG
GAGATTTGGCACGATCCAAAATTCAACTTTAGACTCACGGTTTTGTGTAAACAATTTTGC
ATCATATGGTCACTCTTATATAAGATTTCGATCTAGTTTACCTTTTGTGCCAGAAAATAT
CGACAAAGTTTTGAACGTGTGCAATCCTTAACAGGCTTATGAATATCTTTATTGACCTCT
CCTGTTAATGACCCCGCGATCCATCTCGTACAGTACCCAAGAGAAACACAATAGTCTTAT
CTAACGAGTCCTTCAGTACGTCATGGATACAATTTTAAGCTTATATTCCTTAATCCAAGA
CTATTCAGATCTAGTGCGTTACAAACAAAAATTCTTATTGTTACTCTAGGTGGGGACACT
AGTGATTAACTCGCCTCATCAGTTCTCCCTCAGTTTGCGGCTGTTTCTCCGACAAGGTTT
TTAATTCCTAAAACCTCCTCGAACCGTGTGCGGAGTTTACCCAGAATAGTGTCTTGAAGA
TGTTTTACTGTTTAGCTAGCTCGATTTAAAAATTGAGCCTCTCAAGTCATGTATCTGAAA
TCTTAGTAGTTCCGACTTTGAGCAGTCCCATATGTTCATCTCTTTCTACTCTTCCTGTTT
TTAGCTAAAGGTTTCCATATCATTCACTTACCTGTTCCAAGGACTGTCAAAATATCTACG
ATTATCGTCTGGGTTGAATGTGTTTATTCAACAATCTTTTTTGGTGTGATACGAGGACTT
ATGTGCCCACTTTGTTTAGGTGAAGCCTCCCATAATTTTAATACTAGACTTTGTTATTCT
ATCGTTATCACTAAAATTTCTGACCCAGCTTTCTAGCCCTCTCCACGTGCCTCCTTCTAC
ATCCGATTTTAAAGTGAACCACCATAAGTTTTGCCATACCCTCAGTTACAGCACATAATA
ATAGTAGGCTTAATTCACCTTATATGCATGCATTCTTATGAATTTTGGCAAGTACCCTGT
ATAGAACTTAATTACTTTAAAAACATCGCTGTTTCTCAGTCAAAGCCTGGATTGCTTTGT
GAAACGCTACCACATCTCCGCCGTACTCAATCTAAATCGATTTAACCCTTTTCTTTAGGT
TAAATTTCTCGATGTCTCTGACTTCTTCGTGATCTACGTATTTTATCTGTCTCGTTTTAC
TGAATTATCAATACTATCATTTAATTAGATTAGTCTCTTATAATTCCAGCGCATAGCTAG
AAGTAAACAGTGTATTTCCGTATTAACTCCACTTAACCACTCTCTCTCTAGTCTAAGTTT
TAGAGTTGTACCTCATCCCATAGCTTTTAACTGAACTCGTTTTATTCCCTGGATAGGGAT
CAACATACCCTCGTTATTTGACTTGCGACACTATTAGAAACTTCTGCCATAAATAGTCCC
CTTGATCCAACAGCCTAATATGCTCACCCATTGTTCTCTTCGTGTATAATATGGATCTTG
AGCCGTTATCGGAACTAAATTTGCTATGTCCGTGAGCAACATACTACAAATAACCTACTA
GTTACTTCTGTGACCAGTCGCTACATTTCTCTACACACCCTAAGTATATACACGTAAAAG
TTGAGGACGTTTCAGTACATAGTTCTTCTGAAGTAAATGAATTAGATTGCCTGGATAGTA
TTCGCTATAATAGGCTTGCTTATTGAAACACATAGGCATGTTAAAAACACCAACACATCT
CTCACCACAGAAGGTGTTATCAAACTCTAAATGCAGGATCAGCTAAGATGTCTTTATAAT
ACTAACTTCACCGTAAGGGAGTTCGATACTCTATTACTAAGAAAAATACCTTCTCGTACT
TTAATATTTTATGCCCACAACTTGCATCTATACAACTTTTTCTTCCCGTAGATCTAAGAA
GGTGCCATTATAGGTCCCACGAAGGGTAATTATGTTCAAAGCTATGGGGAATATCCGGTG
ACACGATGGATAGCATGCCAATTTACCTTTCTCCCTAACGATGAAAGTCAATAAAGAGTA
CAGTAATCTATATTTAAGAAAACCCATCCTTGGTTGTATAACATCTATACATAATGAGGC
TTCTAACCTGGCTACTTCGCTACATGACTATAACACAGTCCTTTTATCCATGTCAAAATA
GTGTCGGGTAGCCGACACTATATTATAATAAAGACGAGCGTGAAAACCAGTAAACTAATC
AAATCTTTAACGTATAGCTTAACTATTAGGAAAGATTCAATAGTCAGGTAACTTTACTTG
CTTTTGGTAACATTCTTTCGACGCGGAAGACCAATCTAACTTCTATATAACAATTATTCT
GCCCATTCAAATCCCTTCAAGCTCCTACAACATGCTCTAGATATTCTCTCCTTTACTTGA
TCGTCACCGCTAGAACCTTAGCAGATCAATTCATGCACCAAATATCAATATTCTTTGCCC
TACTAATTTTTTCACCAAACATTTAATGTAGCCTTTGCTTTCATGTCTCATTTTCAAATG
GGCAACACGTTCCTGAGGACGAGGCCTCTTTACGATTTTCTTTAATAACTTAAACCATCT
GGCAATTTACTAATTGCCACAATCTTACCTTCGAAATGCGTCACACAACCACTTCATACT
TCAATCTCTGAATCGGCGTCAACGAAGATTTCTCAAAGTTAAAATGTATCCAACTCTAAA
ACTACCCAAATGCTTGCTGTGCTTTATCATTCGGTCTAGCATCCAGTTGGATTTCACGAT
CTGGCTTGCAATTTATTATGATTGTGTGCACACTAACTTCTCTTGTATTGACAAATTTGA
CCGACTTAAATAACAATATTTTCCCATTATTTATTTTCTAGCTTAAATATAATATGAAGC
GCTTATCCGAACAAGAATATTTAATAGGCTAATTGCTTCAGATAAACAGAAGAACATACC
AAGCTACGACTAGAGTGCTGTGATTTGCCTCGAACGGCACTGGGTCGTTCAAACAACTCT
AGAAACTGGATGTGAATCGACAAGTAATATTTCTATGAGCCCGAGGATCCCTGATCGTGC
TTGTAACTAGAAAAGTGACTAACAGCCCATGTCGTACTTGGTTCTTAGGTCCGCACACGC
AGAATTTGAACAAGTAATTAAAATCTAATGCACAATCATATTATTTAGCCCACATGAACG
TAGTTACGGCGTCAAAGACAGCTTTGAAAGCTTTGCGGTAAATGTTCTGGTTATTTTCAA
TGAAGAGACACCCGTATCCTAGCGTAACAAAAAATACCGATCTTCAATTTTATGATATGT
GGTTCAGTTATACTTCTATTGCGAGAATAACAAAGAAAGATCGTTCAGAATTATCCGGGC
TGCCAAGCTCGTATCCTGTCCAGAAGCTTACGTGTCAAAATGATGGGACGCAAGTGGCTA
ATAAGTGCCATGGCTTACTTCTCGATCTATGCCATCCACATCACCATTCGAAAAAACAAA
CTCATCCTTGAATCCTATATAAAATTACTCCTGCCTACAGAAAACCACACATGTTCTCAC
ATCGAAACTCATTCATAGCAACTTACACTTCCTATCATTTTGGTTTCTCAGTGGGATGTA
CACTTTAGGATACTAATCTTAAATACACTGACTTGGCCCTCTTATCAATTTTTACGAATC
TCCAATAAAAAAGATCATAACAATAATACCTGACCAGGGAGTGTAAGCAACGTACCAAGT
GTGTAATTGGTGCACCGGAATCCTATTACTTGGTCCTGTTCTAGGTTTGAAATGTGTTTC
TTAATAAGATAATACTGTTTGTTTTTGCTTAGTCAAATTATATACCGCTGAAATGTTAAT
TAATTTACCAAGCAATTTGAGAAATTCTTATTTGTAATCGCCCGTCATGGGTCATCACAT
ACCCATCCGCTAGTTTGCTGCTTGGCATGCTATTCTGGACTTCCAATTTCGTGGTTGACG
TTGAGCGTATCTTATCTTTAATTGTTTGTATTAGTACCCTCAAACTCGTAATATCCATGC
AATCCGATCGGCTGTTAAATCAAGCATATTCCATGTTAGTATGAGGCAGGGGCATGGGTT
TACACCCTTTGTAAGCTCCCAAGCGTTTTTGTAATGGTCTGGTGTAATAGGCACCACAAT
AACTTCCTTGTTTGAACTCTACGTCCGGTTTGCAGGAGGCTATAGCAAATCCCGTAAGAA
ATTGTACCCGACACTGCAACTACGTTAGTTCCACTATGCTTAATTTTCCTACTACCTTAG
GCCGTTCTAACAGATGAGGAAGTGTCTTCAAACGATTCGTCTATCTTTGATCCACTCTGC
CGGTTAAATTAATTGTTAACAATTTACATTAACCCTGTTATAGAGCCGACAATGTTTGGA
AAATATCTTCAGTTTTTAATACGCCAATGAAGCAACATATTACCATGTAAGGTAACGCTC
CGTAGACCAAGAGATGCCCTGGTGCTGTCCGAGTTGCTCAGGTATGCTGGCATTTTGATT
CTTATTTCACCAAACAGTCTTAATAGACGGAGACAACGAGTCCATAAGTGTAATTACAAA
CCACCGTACAAACGATTCTTATACGGGACAGATGGCATCAGATCGTCAGGACTTACTTTG
AAGACAGACCACTTGTTATTTGATGCATGTGATAGATCTCCCCGGCAGCGAGTTATACTC
AAAGGGTTGTAAACAAAACAGGCTCAATCATTACTCAAATAGGCCTTAACTTAGGTCAAG
TATCGCTTTTGCTGGTAGATAAATTGATCATGATCCTATGTACCCTTTACACAGATTAAT
ATTACTACGAAGATAATGTTAGAAGAGTACTGCCAACCTCTGTATAGGGAGCACACCTTG
CCGCTTATATATACCTTCGTCTTAGTTACCCTGTCATGACCTTGGTGACACACCGTTTCT
GTCGGGTCTGAGTCCCTCACCCGTATTAATCGTAAAATCGTCCTATCGCATCTATCTAGC
CGTATCGGTTGCTGTCCTTAGTTAACCTTCTACCTGTTCCCACAGTCTACCTGGGCGTCT
ACCTTTCGTTGCATGGATGTTCGCCGGAGTTTCGAGCGTTCCCAACATCTCTTCGTCTTA
CTCTCTTCGTTTTTCCGTTGTGCAAACAATGTACGCAATATCCTTCTATATGTATTTTTA
GTAACAAACTTTAGAATAAATAGATCTTCCTTAATTGATACTCCCGGAACGCTCTAGATC
CAAGCTTCCGCTGTTCTTCTACGCCCTGAACACAGGATTGAGTTTAAAAAGCTTAACTCC
AGGCGTACGACCTATCGTTAAACATAGAACAAGTATTTGGTTTCTGTAAAAACGGCTACA
GATTCTTTTATGATTGATAAATTATTTTCTCCGCATCCACTGATACTGTTTATTTCCAAG
CCACTTGGTAGCGTAAAATATCCTTTAATTATTCTAGTCTTCATTGTTATAATATAGCAT
TTATACAAAGCTAATCCAATTTTTTGAACACAGAATTGCATAACATCTCTTCCACTTTAA
TAACTATTTTAATGGATATCAGGGCATTTTGTCACGTGATGTGTCATTGTTTTACAACTT
AGTACACCCATGTAACTCTTGTTGAATTACAGGTCTCATTCTCATAGCCTGGATGCTTTT
ATACTACTCTTGCTTTCATTAACGATTATACCTCTTTCTTCTAACGTACGACACATACGA
AACACCTAAATAAGGGAATAATCCGGCATGCCTATCCGCTCACGTTGGATTTCAGTACTC
TGTGCCAAAGAATGCATATTATCTCTCTTAATGATGCCACATCGATCTTTTCTTATTTTA
AGATACTAATGATTCTCTCATAAGCTGGTGTCTGAACCGCTGTTTTGTACATCCTAACCA
TTGAAGGTCTCACATCACGGCACGTTCAGCAAGATTAATGTTTAGAAGATGCATCGTTCA
ATCTGTGCTCGCTCTTACGATCTACATTCCTTCATACCAGCGATTATATCCTGTGAAGAG
TGTTAGATTATCATGAATCCTACACTATGATCAGTGAATTATAGACTGACCAGCTCACCA
ACGTTCATTATTATAAGGCCGTAACATTACACCCTGTACTGCCACCCTAATACCTACCCC
TAACGCTCGCCGGGCACTCGGGCTAAGCGAGAATCTTTAATCTATCTGTCATTTACGTGG
GAGCATCCACTTTACGAAACACCTAAACGCTGGTCACTTGTGTGCCTGACCTGACACATC
CTGAGTTACCCCATATATAAGTATTGGGATTAAATACTTTCAAACCCGGGACAACAGCGC
TCGGATACATTCCTACCCCGCATATTAGGTTCCACATACCTCAGTCTCCCAATTTTAGTG
CCTCTTACCTTTATTCTTGGATAATGCCTATCTCACATACTTTCTAACTCTTGTAACGGA
GCCATTGGCACAGTCAGGATTAGAATTGAACTATCCCACTTTTGACTGGACTATTTATTA
CGTTCCTTTATGACAAGAATTGTTTTGCACATGATTTGTGCAGTTTAATGTACAGGTTCG
AGTTTATGTCTTTTCCTGAGTTCCACTGAACACCCGTACGCCTCCCCCTGGTTATTCCGA
CTTCCGCTCTGATAGCTGGCTATTCTTCTCCTCTCTCCCATAAACGCGAATCCACTATCT
TTTCGGTTGGCGACTTATAGTCGGCTCACGCTCGCATACAAATCCACTTCCCCCCATTAT
AACTGTTTGATCTACTCGACTCAGCCCGAGCATCCCCCCGGGTCCCCAGAGGTTTGGGAC
TTACTTCATTTGATTCCTTACTCTACGGCTCCAACTTGTCTAGATCCTGATGCCCATCAC
CGTGCTTCGCGTGGAACAGAATATACCTCCGTATGAATTGCCAACCTAAACCGTATGTAC
CAGCCACTTATGGTCTAGAGTGAGGAACCGCAGCATCCATCCATGATATTAGCTAAGAAT
CTTTTCAGTATGCGAACACACCTGTCGATATTTCGAACTTAATTTAACGACGCAAGCCGC
TACCTCGAGTTCTCCTCATCTACTGTTTGCGTATTTCATGATGGATTAAAAAGTTGCCTT
CCGGTCAACCTTTTATTATGAGGCTTCGTTTAATAGTCCGATTACTGTCGAGGTTGCGCC
CTTTTAAGGAGTGTAGCATTGAAGTATCTCCCTCCCCGCTGTGTCTCAAATCAAAGTTGC
AGCATAATAACCTCCCTGACCTCCCCAATATCCTGTTGGAGGGAGATTTTTATCTCCTGA
CCCTCGCATTTGCTAATCTGCGTTTTTAGTCCTATTGATCTCTGACAGGCCTTTTTTAAC
AGTTAACACCCTCATTGAGACCCTGCCTCCCGCGGCGTGTTCTATACAGCTCTCCTTGCC
TACCAGAACATATACTTCGTACACCATTTTGGTCAGCTCGCAACCCCTAGTTGTACTCTC
GCAGTTTTCACACTGGGCCATGACCGGAATTTTTCTTAGTAGTACCTAACGCTAGTTGTT
CAACTAACATGACTCGATTGGGGCTGTCTCCCATATAAAAGTGAGGATTCTTTTATTTTG
AGGTCTTCACCTACGCACCCAGAATGTATATGGAAGAGCTCACTAAACAATATCTCCTGT
TAACTTCAAAATACATGGCAGAAAGTTACCTTCTCGTTGTAAAAGAATGAGCCAATCGGT
CTACTGACGCTTGTGGCCTAGGCAAGGTTTCGTTTTTACCTTCTTGTATACCCACAAACC
TTTCGTAAGCTTTCTGCAGGAGTCCTAGAAGCAGGCTACAGCCCCATAACCGGTGATGCC
ACTAAAAGTTGCATAAAATGACTCCAGTTCGATTCCCTTTAATAGAGCCCAAAATCTCAT
TTCTATTGCAGTTCTCTGTCCACTCATCACACTATTTAAGGTCCTGGATCCTAGCACCAT
TCTACACAGGCGGCACCTTATGACGTCACAAAACCCTCTTGTAATATTGGGTCCAACGCT
TTTATTTATAACACCAAGATGCATATTCTACGGACTATGGCCGAAACCTTCGTGCCGGCC
CAAAACTTATTTTGTTAAAGTACGCCGGTTACTAAGATTCCTACGATTAAATGAACAAAG
TTTCTGCTCTTCGATCACTCTTGCTTCGCTGCGGTTTTACACTTGTAACTGGCCCTTTTG
CCAGCTTGATGCGACCGATCCTTTCGCAGTCCTTTATATTCGCTCCCTGCACCATCTTAC
TTCTTTAGAGTTCTATAATGTATGTATACTGTTGAATCGCAATTTGCTTTCGAGGAGTTC
TCAAGACTTTGCCTATCGTCGAATACTTATGCACTCAGGTGTCCCAGAGCACGTTTTGAT
CCTACAGGGTCACTAGCACTTAGAGAAGCGGTCTAATGTCGTCCACCGGTACACTCCCCT
ATGCATTCCGCGCTCTTGGCCACTTGCAAATCTCCGCTTACTCCGTCCACAATTTCTTAT
ACAGACAGTAATAAGAATCGTGCTCATATAGCTCTACATGAATGGGCGCATTATGTCAAT
TAAATAGCGCAAGATATACCTTGCTTTAACCAAAAAGACATCAGCAACGTCGGTTATTAA
AGGATTGATAGCCAGAATATAGCCCTATGGGCTCTATCATTGTATTTCTAAGTTATTCCT
GGTATAGGGGCATAGGTTGTAATCATTTATCTGTCTTCGTTCATATTAACTCGAATCAAT
GGACCCTACCATATACAAATAATGGAAAACCAACTCCTCTGATCTTTAATGAATAGAGTC
CTTAAATAAATTGGTACCACTACGTCTCCGCTTTAAGTAAAGACCCTCACACGCAATAGA
TAAATCTAATTATTTCGGTCTTACTTAGAATGGATTACTGTCAAATTTACCTAGTCGCAG
GGAAAAATACTTTTTATTACTTACTATAATTCCTTTTGGATTTCGCTTAGTTCACGTATG
TTCGAGCATTTAGCCCCTAAATATATGTTAAAGCAATTGACATTACACTCTTCCGTTGAT
TTTGCACTTCAATTAAGTTTTCTATACTGATACATTAATATTTAGGGTGTTAGCTAAGTA
CTTACTTATCAAGTTGTGATTCGCCGCGAAGGTTCAGACTCCTCACGTCTGTCCGTGCAA
CTAACGTATGTCAAGTAACTACCGACACCTTGATTCTTGTGCTACGCAACGCTTTTGCTG
CTAGAACTCTTCTTTGATCCGCTTATATTACACATCTGTCTCCTGTTATACGGTACCGGT
GGCTAAGAGTTGTGATCTGTGTGAACTATCCAATCATAGCCGAGCTGCGACCTAATTCTA
TGCAGTCAGCATTTATGTTGGCTCCCCATTGGGCGCCAAACTAAACGTTTATTTCCCTGC
CCTGGTTTATATTATACCTCCCAAGGTACACAGACACTATTAGCTAGGTATATACGCTTC
CGTGCATAAGCCTCAGGTCCCGTTTTGAATCGAACTGTTCATCCTCTATATGCTGTCTGG
TATCCTAATTAAACATTGTCATTTTCTGCCCCGGCTTCTTGGAGAATCTTCCCCGAAGAA
TGGATGAATTTATTTACTTTGCGAAATAGGTTACCACATTTACCGTCGCACACTCTTCTC
AGTCTGTCGTAGCGTTTGCCGCTAAAATCTTGCAAAATTTTCTCTAGAGTACGCCTATCG
AGATTTTAGCTACCTTTAGGAAAGGGTAATATCATCTAACCGTTAACCCCGTAGGGTCTA
GTTCGTTATCATAATGTCCAAGAATAGAAGGTACATAAAAGATTAACCGTCCTTCACGAG
TGGAAATAGCATCGTTGTATCTGGTATGTTGTGTATAAATATATAATACGCATGCAAACA
ATCGTTCTAACAATAAGAGAAAGACCGTGGTCATAGGGCTATAGTGGGATGATCTCGGGA
CGTTGTCACTCTGAATACGCCAGGGCTGATGGAAACTCACCATCCGAAGCATCCCGTCGT
CTTTTCAATAATTCCCACAGTAATGGCCACACTTTTATAGATCGTTAATGTCATTCTATA
CTTTATTTCATCTAGCTCCACACTGTACGTTAAGTCTATTCTGTTGGACTGCAATTTGAC
ACCGTATAAAAACTATTTACAGGGTCCTAATAATATAATCTTAAATATTCGCGCCGAAAA
GTCTGTCTATATAATATTGTGCTGTTTCATCAGACAGTAAATTCAGAGCCATCTAAACCC
CCGACTACCCAATCGTCGCCAGTGTCTTCCTTAGAATATCGACGGATAGCTTAATCTCCT
TTGACCTTTAAGCATTACTAAATACTTCAGTTGATTGTGTCCGAATAGTTAAATGTCCGA
TACGTAGATCAGTTTTGTTGAGTTCCGCTATGTCTTTTTTATTCCATTTATACCCGCGCA
CCTAACAGACCTTGCGAATGCATAACACACAAGGCAATGATCAAGAATGACCATATGCGG
TAAGATCGTTTACGGGTAGTATTTTAATTTGCTTGTGTGTCAGCTTTCCGCTGAAACGAA
TCTATTCACTGCTTTACTTAATCCAGGCCTCGCTGTGGATACGATCGCTCGAATATGCTT
TGAGGAACCAGAAACTTTTCATAAATTATTGATCACATAGCTACCTATAGAAGAAAGAAT
TAGGGAGGATATTCTGTAGCAATATATCAACTATTATATCATTCGAGATTGCTAAGCCTA
GCGCACTCGTCGACTGAGTAACAGTTAATACCCTATCTTGACCCCATCTTGCTCGGCTGT
GCGACTTTTTCAGGGCTCTCCTGGTCAAAAAGCACTACGACCCCTTAGCAATAAAACCTT
GCCAATACTAGATTATGCCATACATTCCCGCTGTCCGTCTCTACCAGGTTCAGGCACTTT
TATATTCTATCTCCCTTGCCAAATACAGCTCCGTGCTTGTTTTAGACTAGCCGGCTCCCT
GAGATATTAAACCTCTATAAAAATTCCTTTACCACTCATACGCCAACTTTGTAAGCAATG
TCAACTAATTCCCTTCGCTAATATCGATTGTACCATGCCTTTCCATACTTCTTCTAACTT
TTTTAACGTAAAACGTCCCAAACTTCATGTTCACAACCATCCTAGCTGCTGGGTTCCATT
AAGTGCACACCGTCCCTCTAGACTTTGCGTTAAAAAGCTGGCGGTTCTTGTCCTTAAACC
TTAACTTATTCGGGCGAGATACAAGACTATGTTGGCTCAGCCAGTAGGGTCCCACCTACT
TTGACAGGCTGAAAGTCGTGGAAGGTAACCGTACTACAATGATATCTCTGCCTAGTGCTA
CTCGTCGGGTCAGCGAAAATGCAAGGTGAACACACGCCCGAGTTTAAAATCTGCATTAAT
GTCTGTACTGCGTTCGTTCAATTACTTCCACTGAATGCCTCATGTCTTTAATGCCAATAT
TGAGTCCTTGCAAAGTTTAGTTATAAACACCGCCGCTAAAAAATCAATAGTAGCATCTAC
ACAAACTAGACCTTCTACTTTGCTTCTCCGAGTCGCGCTTGAGTTGAGATGATTTTATAC
TGGATTTGGGCCCGTACTGTTCAGTTTTGGTCGTCACCTACTTAATCTTTGCTGCGATAT
ACTTAAGTTCACTTCAGGAATTCAGTAGATGCGTGTTCGTATGTCATGGTCGTTCCTCCC
ATCCTCTCGCACTTGGTTATGGAACCCTGGCAAAATCAGCTACTTATGTTTTAAGCTGCA
GTTTAGACGCGTAAGTTTTAAAGTACAACTTGTACTCTGATATATTTTCGCGTAATACGT
TTTCCCGCAATGTCTCTTAAATCGCCATTCAGCGACTAACTGGCTCCAATGTCTAAACCA
TCAACTGGACACTGCCTAGATTATTCCTGTTTTCGTCATTCTAAATTCGACTTTCTGCAA
GCATTGAGATTTTGCCGTGTTAGGCGACTTACTTGTTTCACACATGATACCTAAACATAA
CGTAATTCACATTGAATGACCATTGTAGAACTTTTTAAGGACCATCATACGTTGTCCCCG
GGTGCGTTCTTCTGAGTACTCTGATACTAAGTGTCCTTTACAGGGACAATTAACTGATAA
GCCTGTTAGCTCTCTTTGTCTGATAGTCTAATGTAGGTTCATGCAATCTACTCACTCACG
CACTAAACGATGGGGACAAGTTTTGTTAGGAATTACTCATTTGATCACATCAACGATTGA
GAGGAGTGTAAATGAAATAGTGAGGCTGTTCGAGGTATCCACGCAAAAATGTGGCAACTC
GTCCCAGAGTACATATAAAAATAAAGAAAATGACCACGTACTCATTAAAGTTTATGTCCT
TGCTGCCCTTACGCTTCAATTACCCAATTTGCCTAATGGACCTACACGATAGTGATCTAC
CCTCTATTGAATCTCTTATTAGCTCCACAATTTTTATATCGTCTTTAGAAGTCCTATCTG
TAACGTAGTAAGTTCCTCAATGCCCTGGTTCTAAACACTCTATTTGCTTTATCAGCGTCG
TTCCAAAGCCCGAGAAAATTTCCTCATGGGGTGTCGGGACCCTTTTCTCCTATTATTACC
ATTAAGATAATAGCTTTGCTGTCGCTGGGGCCTAGATGGGCTATTCGGATAGGTCAGATT
AACGATACTTGCGCGAAGAGTAGAATTCTTACAAACGTCCTGGCTCGCCCCATAAATTAC
CGAGCGTTGTTGTCCCTCCGCAACGACCTTCCACTCATCGTATCCCCTTAACGGTTGTGT
ACGTTAAGTCTGTGCAAATCAATACACTATGAATATTTCACTGTCCCTCCGCTGATTCTA
AAACTATGGCCGGTCGAAGTCTATGATTAAATGAGCCACCTTTTCATCTCACCTATTCCC
CACCTTATAAAAGTGAAATCGACGAAAAAGCCAGCAACCAAATGTAACGGTGTCTCTTAG
CACGCAAACCTGCTCTGCTGAACCTTACCCCATAACGTTGGCTATTTCATGGTTGTAGGC
CAGCCCAACAATCCCAGCTCTTCTTTTCTCCGGAGGGCTCAGGATACACGCAGCGGACCA
TTCACGTACAAACGACAGACAAAACCGATGACGATGCCTCTCAGCGTTTGATCAAAAAAT
ACTCTCTGTACCTCAACGATGTCTTACCCTTATCTTTGTGGAAAAAATTTTAACGATTGA
TATTAATCTGAAAAATAAACTAAGCTCAATCTCTTCCCTTACGTCACGTACAGAATAATT
CCGAGACCTTGCAAGGATTCTACATTTCCGCTAAGTGCATTCGCAAAAATCTTTGAAAAA
TACGTTGACTATACTGTCCTAAGGTTACAATCTCTCCTTAAGCGTCTTTTAAAACCGAGT
TATGCATATGAGAGTCGGACTCTCCCCCTGATATTACATCGCTGTTATGGTCTATAAGTG
CTTCATTCACACGGTCCTCCTTTCTCTTCTGCCAGGTCATCCTTATACCGCCGTTCTCCC
TGATAGAAATAAATGTGCATCTCCATATTCGCCCACTCAATCATACATATGTTTCTTTCT
GGTCTGGACCGATTTGTATGGAGAAAAATAGCAAAGTTGTTCTTTTTATGTAAATTTCCT
TGTTTCCCTCCAGACTGATACCCTCGTAGTTATTTATTGTAGGTCATTATTAGCGCCAGT
TCAGAACCTAGTCTATTCATCTTAACGTCAAACTAGCCATCATCGCACAGGCTTATGTGC
ATGATGCAAAAATCTATCTTTCGTAAATGTCGCAATCCTCATAACTTAGTCTAAGTAATA
ATGATGAAGATTACCTGGTTTCTTTCACTCTCCATTGGACAATTGCGTAGTTTGGATTGG
AAAACAGTCAGTATTTATCACCAGTTTATGCGCCCTCTATCCATGAAATTAATATGTATT
GGGTTAACTATTTGCTTTTTATAGCCTATCATACAGTTAGATTAATAGCGATTTTCGGAA
TGCAAGTAATTCTCCCAATTGACCCCTCCGATCCACATCTATCTATTTGCTGTAAACTCC
TGACTGTAACACCCCAGAGTTCCAGCAGAGCCACCTAGTCTAAATCTGATACTCCTTTAA
TTGCCTTCTATCCCTCCTCGCTCTGCTAGGCCGCTTATGTTCTTAAACCTATGTTGCTAC
TGCCATTTCCACCATAATTACCGTTACACCCTCGAACAGCCAACTCAACTGATACCTTAC
TGGATAGTTGAAAAGTAATAACTCCCCCTTATCTTGATCATTCCTCTCTTAGAAAGAGTA
AACTCAGACGCTTGTATTATCAAACTTTTAATCTTAACTAATTCAAGAAGATCAGTTAAA
ACGTTTTGGGGCACGTGTAATACGCGTGACTTACAGTGTTATAGCTAACTTGTCCCATCG
GGCAGTACCTACTATTATCTTCTGTTTTTTATAAGCAGTATGAATAGTTTTGCAAATGCG
ATCTGCCTATTCGTGTCTCGACGGTTTTGGTGGCGTATTATCGTTTGTGCCGTATCACAA
TATCTTGTTCTGTCTATATTTTCTCCTTTTCTTTCCCTGTAACCATATGTAGATTCTAAG
ATCGTATCCATAATAAAAGAATCGATTATTTAAGTCACAAGCATACTTTTTGCTTATTGT
AATGTACTTTACGTTACCATATAGCTGTGTGCATTTGGCTCCATACGTTATCACCGTGGT
GCAGTATGAGGATCCTCGGCTTATGTAATCTTTAATTCCGATTGACCATGAGCCGATCTG
TTCCGTTGGTATAATGAAATACCAATCGTTATTTGAAATCCTTTGTTGTGATAAACTAGA
AACGAATACCCCTCGTGATTTCTACTCTTCTGGACTAAATTTTCTTTTCATTTGGGTACG
TTCGCGACCTCCAGGCACTAAGGAAGGTGGAAAGTGCAAAATGTAAGATCCATATTAATA
TGCGCCCGTGTAAGATTCGATAGACAGCAAAATCCTTAAAATAGTTTAGATATAACACCA
AATTAATAGCTAAAATGACTGTGAATAAATCTGGTAGAGTCGTACAGCGGCGGGCTTAAT
GTGCTATTCACGTCCCGTAATCCTATTATAACGCCTAGTGTTTACGAGCTTACTTCTACG
CGAGTATCGGACACACGTGGTTTAGGAGCGTACACAATGGACATGCCCCCAATGCACGGT
CACCCGGTAGTATCGTTGCAGCGGGGTACTTATACTCTTACTCGTCATCTGCTTGCAACC
CGTTTTAGGCCCTCCATCTAGTATAGTTTACTGAACTTGGTATACTCCAGCTAAGCTTGT
CTCTGGATTTAACTTCCGGTTAATTAATTCGGGTGTGACAATATCCCCAGAACGTGAGGG
TTTTTTAGTTCCTTCACCAATTTTGTCGCAATATTGCAATAACATTCGATTCTTGTGCAT
AAAAATTTATTGATTTTTTACTATCAACTCTAGTATTTAGGCTAGTAATATCTACCTCGT
AGACGGCAAATCTCGACCTTTATAGTAGACACGCACCAGGTGGCACAACGAAATTTTAGA
TACAATCTTCCATCTTCTTCTCTATTTATCCTAATTTAGTCCATTATTGTCCAATATTGC
TATAAGCACGCCTTCGAAAGTTCCTCCTGAGCCTATATTTTTGCAGTGTACTTACTTCAT
TTATATAGTTTCGCTCCTGAGTGAGCTTTTCAAGCGTTCCCTATTAAATATGAATATAGC
CTATATTTGTTTCGATCGGCGATCCATCAGAGTATTCTTATTCACCAAGACTATCCCACT
ATGAAACTGAATCGCCTTAATAAGTCTCAAGGATTCGCCTCTTCTTATTTTTGTTTAATT
ATATATTCCGACGCTCCGTCATTGCCCATCATTGACATGAGACCGCTAGTTTTTGCGGTT
TACATTTATCTTCACCATTTTGAGACGGTCTTGAGCCCACTGTATTATAGCACACTATGA
TAATGGAAAACATCTGTTATCAGACTAAGACACAACAAAACTATCGACAATAGCAAATCT
TAATTAAATTCTTTCTACTGTTGGGTTATTCTTGACACTAGCTGATTGTAGTAGTGACCT
TCTTGTACCACACTGATTCCTTTCTCTTATTCCTTGCTTAGCAACAACAACAAAGCTCTT
CCTAAAAATAGCAATTGTGATTTTACAAATGGAATCGCCGATCTCAAGTACCTCCTAGAT
AGGGTAGTTTTTTGTATCTGTTGATTGTACTACCACACCCCGCTATTTGATCGTATAGAC
CTTAATACATTAGTTTGAGTGTCCTCAGGCCTTAGGTAGTTAGTTCACTATAAGAAATGG
CTCATGCGTGTATTACTTACTACATAGTACTTATCACCTACTATGATAGCCTCTTTGTTG
CGATCTTTATCTAGTTTCTTTATTAACATTCATATTCCGTTTGCTTACTAAATGACTATT
CTGATGATCCTAACCAGATCAGTTACTCAACTATAGGTCTCCATTAAAATACGAACTCCC
GCGGTACGTTAACGCAATTGTACCCAACCTTGCTAAAAAATTAATTATCACGATTATGTG
AGCAACAGAACTTGATAATACGACAGTTCTTCAGTCTTTCCTTGGATTTAGCTTCAAACA
GGTGTTTAAATCTATTGAATTATCTCAATGACCGACTGCCGCATTTTATAGTTTCAAAGA
ATCAGGCTTTAACGAGTCCGCTTGCATGTGGGTATGACAGTTCAGTTTTAGCAACATGTT
TTTCGAAATGTTGAGTATACTCGGTCACTTTGCGTCCTTCTACAAGCAACATAAGATCTA
GGACTGTAGCCTTACTGGACGCAACCATCTCTCGACGAGATTAGCAACGCACTTCTCTTC
ACCTCTATTAGCAAGCTGCTACATGGTACAAAGTCTATTATACAGTAACCTTGTATCACC
CATAGGATCTCACAATCTGATCTGCCATGCTTTATTTCTCCCTATCGTCGTACCCTGCAG
TTTTACCCACCTATAGACATTTGTCTCTTGCCTATGGCGAACATACCTTTCTAAGTTCTA
ATGTACTGGGCACGCGCTTTTGGCTTATGTCACAACACACAGGCTACTTACGTATTCTGC
TGTGTTAATTGTATTATAGGACTAAATCGGACTATAGTAAATCCCTTATTCCCTCTCTTG
TCAATTATCTATTACTGGATTCACTCCACCCCTTATATCATCTACCACTACCATAACTCT
TCTATCACATCCATATGTGTCGCGCTTGGTGCCATCCACTCATAACAAATTCCGCCGTCA
CATTACTCGAATGCATATGGCTGAAGTATCTACTGATCAACCTAGTCGCCCAGTTGTGGG
GAGGGGCTAACGACATTAATACTCAAGGGTTTCCACCTGTACTAGGTGCTGTTGTTTGCT
ATGTTGCGTCTCCCGCCAGGTTTGGGACTGCCTAACATTCTGTTATTCCCGCCATTATTT
TTTCCCTCATAGTGATTTCTCCCCTTACTTTCTTTCCATGGAAGAAGTTGATTTCAAGTG
GTGATTATTGAGCGTCTCTAATGCGTAATAGACAGTCGCATAGGAATCATTCTTGATGAG
TCTCAGCTTTAACCTCAATACACTTTGATGTGTTTGTAAATTTTTGAAACATTCATACCT
ATTAATATTCGTTTCACACGAAGACACGCATCCGTTGTGCAAAGTCTGTAAAAACCTCAA
ATGCATCCTTAGGTCCCACAACCCCTGGAAACTAAGCTTGACTCTATTCTTCTTGATATC
CGTCTGAAGGGCCATTGAAGTTGAATGTCGACTCTGCGTAGCAGGAACCTGTTACGATCT
CTTTCAACCAACGGCCTGCAGAGAGTCAAGCCCCGTCTTCCCCTCATTCTGTCTAGACAT
CAGTTGTGCCTCCATTCCACCTCCTTCCGTATCCTAGTTATTTAACCATGGTACCCTTAC
CACTCCATATCCATCAACGCGACTCCTCATCTCTATTCCATACTATGCCTTCCCATACTT
TTATCTTTGTACTTGTTGCTCTTTCCTTGGAGTCTGGTCCACGCATCAAGGAGACTTAGT
CGTATCCTCCTTTGGAACCAAATCGCACCATCACTGATGGATAACGGTTCACACACGTAG
AAGCTGTGACCGCCACCTCACTACTTCTGACTTTCTTATGTGTCAACCTTTTCATATTTA
CTAACTTCCATCTATGCTATAGGCTGGAGCGCTGTAGCTCTAGCGCTGGCTGACTTTGTA
ATCTAAACTTTAACTTGTTAAGTATTTTCCCCTATTACGTGCTAACGATTTAGGCTAACA
ATAATAAATGATTTATCAGTCTAACTACCCTTTTTGGAATAATCACCTGGGGACTCTATC
TTGGAATATTATACGTCTGTCTTCGGTTTCTTAGTTCAGCCATTCTCATTGAAACCTCAT
GACAGCGTTTTAGATTACAGTTTGATGACGGCCTGGATATTCTCATTGTGCCAGAATCGC
CATTATCGTGTACCTCCTTAATCATATACTCCCCACTACCGCTTTTTCTGACAAGTGGCC
CAACGATATTTTAAGCGTAGCGGTGTTTTCTAAATCCCTCCTATACCAGATTCCATCTTC
TATGCGGTCCACTGTTCTTATGCGTCATGATGGACCTAATAACGACAACCGTTCCTGAAT
GGGGGCCTGTCACTCTGACGTAATCCGCAATAACATTAATAGTAATTTCGGGGATTCCAT
TAATTGCCCCCTTCACCTGTCTCTTTATCAGGCCGTATTACTTTTACGTACATTCTATTT
GAGTTTTCTTTTCAATGTATATAATGCAAATTGCCGCGACGATAATTTAGCCTGTGTATG
GGCGGGCAAACATTCAAGATATGTGAAGTGGGCTCATTCGCGTATTCTCTTTTCGTCGGA
ATTGCACATCCAAAATAATAGTGTTACGACTGATCGAAGAAGGCAATTTTAATTCAGTCA
AGTATTTATAGTTGTTGTGAGATTTAATAAAATTTTCAGATAGCTCGCGAGTAGTAAAGT
GACGTTACGACAGTAATACTTTTAGCTTTACGGCATAGTTATATTTTATTAGGTGAACAG
AAAATTGGTCATTCATGAGCAAGTCGTCTGTGGCTTGAAAACCGTTGTTTGTTACGTCTT
TTCTATGGAATAGGGTACGAAAACCCTCCCCCTCCCTTTATGGACGGATTTAAATCCGGG
TTACGCTCGGGTTATAATTTTATATTCAAGATATCCTTATAAACATTTATGGAGATCGAC
GAGATTGCTACTGAATTCCCTATCCTTTAAGAAAAGTCATCGCGTTATTTCGTTTATTTT
TACTTATATTCTTATAAATATGTTCACAGCTTTACATGGGAAGTTCTGCTAGATACAGGT
AGTATGATAAATGATTAGACTAGGCAACGGTGCGTACGACACTTAGGAATTAATTACGCT
TACTACATAGCATTGTATATTTCTGTGTTATTTCATAATTTATACCTCTTCCGTTTCATA
CTGCACTCGGCCCGACTATTCAACCTGCTGTTACGCCCAGTTTCGTTAGTCCATCTCTTT
CCTCATCTGTATAACTAGTCGTCTGTTTACTAATCCAAATTAGACTATTTACCCGCTCTG
TCGTTTTTGATGCGAATAGATGTACTAGCCGTTTGCGTCACTATAACACTTCCACTACAT
CAGGCCGAAGTCGGTCTCGACTAGATCCCAGAATACTTCTCCGCCAGACCGACGATCTTC
TCATATTTCCATTTCGCCTTACCGTGTTGTCGCCACCTCGCTTCTGAGACCCGACCGGCA
TGACCTGGCGACGATTTATGTTTGAGCATTCTGCGCCACTCACTTCCTAGCACGGTCTTA
TTGTTCAATCGATTCATTTCAACATGTTCAGTTAGACAAATTCTCCTAACCGAAGGAGTT
TTTAGTTACGCCCTTCTGACTAAATCTCTCCCTCATTAGAACGTAACCTTCTCCCGTAAT
CTCACAACACTACTAACCAGCGCTTTGTTAAATGACCCGTTGTAAAGTCGCACGCAGAAC
TAATGGACATAACCTCACCTGAGACAATGCTAATTACTGATACCCGGCGTTTTTTTGCCG
GTTACTCAGATAGGTGGTTCTGCATGTAAATAATCCAAGATGCTCCAGGGTCAGTAACTG
TTGCTGCAGATAAATCCCTTCCTAGTGATACAAATATAGACAACCTAAAGGAATTGCGGG
GCCATTTTTTGACCATAGTTTCGTTTTCTAGCTCTTATGTACATCATTTCATTTCCAAAG
TCCAGATTCACTCAAAAGCGTAGCTTTCCTCTCGCAGACCAGAAGACTGTTATCACAGTA
AGGCTAACGAAGTATTTTAGCCATCTACTCGACAGAAACATAATCGTGATCACTTTTTTG
TCAGCAAAGCAGTTTATCATTATACGGGGTGAACGAATCTTTTGCGATACAATTAGGATG
AACTCAGTCAATACATATCCCGCTTGACAGCGATTCCATCATTTTAGACTCTAAAGGCGC
CTCGAGAATTCAGATATCAGGGGTCTCGTCCGTACTGTTATGCCGACGATAGGATCGTAT
GTTTTGGCAAGATCAAAAGGATTGCACTCACCATCTAGACTTTCATAAACCCTCCAATCC
CGGTTTGCCATCTTGTATCCGTGTCTCACATAGCCATGTTGATTTTATTTACGTCACCAC
CCTAATCATAAATCCTTAAATTGTTAAGTAACTCTCCTAACTTCAAGGCCTTCCTCTGTT
GATCTCCTTGCCGGGTCTCTCTACACCAGTTCCTGTAAGCCTTACCGAAGAGTTAGCTTG
AATTCCATGGACACACAATATTTTATATTGGACAGCCTATGTAGGACCTCTCAATCCTCT
TTTATCTGGGGTCGCTTATTTTACAGGGCAGTTTCTCGAATAACCCCCCTTGAACTTAAT
CCCGGGAAACGCCAGTTAATCTTCTGGACGCCTCTTGTTGTGTCACTAATATGAGAGTCG
GACACTGTTCAGCGTAGCCATTAGCACTTCGTACGGTATTTCCTTATACATAGACCATTA
TCGCATTAGTCTTCCTCCATTGCGGAACACACATACCCAGTCTCTCCACACTTCGATAAT
TATACACGCCAATTCATTATCATCGTTTTCTTGTTTTAATGCTTCGTCAATATTACCTGG
AAAATGATCTAACAAGTTCTATTAGTACTCCGGTTATCAAGGTGAATCTATCAAATTGGG
TTCGTTTACTCGAACACTGAAGATGGCCCTTTGTCTTATTCATTTAAGAGCGTTGATGGA
TCGTACTCGATTGTAGCATCTGTACGATCTGTTTACCTTGTTAATCTTATGATGTTACGT
TCCATCACGCTTGTTCTGCTTAAATAGCATGCGGTTTTCGAACTACAACGTGTACTACAG
AACGTGGGTTCCTATACTTACCCAAGACCATCCCGTATGAGTTTTGTCGTACACCACCTT
ATAATTCATAAGGCGTTAATACGTGCTTTTTCCCTTCTTGAATTTTATCCTTGCCCCGCT
GAATTATGACTCTGATAAAAGCTTCACCCCTACCGGTAATCCAAATGGCATCATATCCTA
GTATATATTCAACTTGAGCACGAGCCACTTGAATGCTAAGGTCTGCAGGACTGCTACCTA
TATTACCACTTCCCAGTCAAATTGGAGGGTGATCAGACATATACCCATCATGAGAAATCA
TCGTTTTGTACCGCTAGGCTTTGGGTTAACAAAATTGGAGAGCAATGCTGTCAAATAGCC
GTCCCTGGAGGATTTAGAAAAGAGTTAGTGTCAGGAGAGGATCAGAAGTAGAAATCCGGG
GAAGGGGATCATGTTGCACCCTCGATCGATAGCGAACAACGTGGCAAATTCTATAGGTAT
TACGACTGGTCCGTATAGTCTAGCTTGAAGATAATAATCCTGCTAACACATGATACGTTA
GGGTGTGGCTATAAGTAACTTCGTATGGAACGTACTCTTAACTATTTGCTTAATATCTCC
ATTTACATTCACGCTCAATACTCAAATTTCTGCAGGACGGGCTATGCTAAGTATCATACA
GTAGCGCGATATTGTCTACGCATGCTCTTACTACGATCATTTATGGTTACTCCTCTGCTG
TTACGTAGTAAATACTCGCCAACTCATTTCGCACCGTTTTAATTTATGAAGTGTTGTGCG
GATTTGGTGAACTCCATGTTGCTCTTCTCACTTAAACGAATCTATACCAATAACGCGTGT
TATTACTGACTTCCCCTTAAGCTTAGGTGAGCAATTGTGACCTTACTCGTATGTGATTCT
GCACGAAAGGAATTAACAGAACGTAAGGTCGTTGGAGTATGTGTTACAATTAATAAGCAA
CTCCCAGTTAAGGACTACATGTCTTACGCAATGCGATCTCTAAGGGTAAACATAAATCCA
TCTTAGACGAGTTTTATTCTGTACGGACGCCTCATGTCCCCGGGTCACGCACAGCGAAGT
TCACAGCCATTGGACAAAAAGCGTGCACCTCACGGGTGGGGCGTAATAATACAGTCTTGT
GATATAGGTAAATGCTGCTTATCTTAAAACGATCAATCTGCCAAAAAAACTGCCTCCTTC
TCGTTTGTTGTGCGGTCTATTAACAGGTATGAACAATGAGTATCCGCTTGTCAGCTTACT
CACATCCGGCAGATCCAATGGAGAACATGCGCAAAGCCTTCTGACAGATCCGAGATTCGT
TTAACCAATCAACAGTTGGCCCCGCTCGCTTTAATGTCATTAAGCGAGGTCAAAGTTGAT
AAATTCGATTCTATGATGAGCATATGTAATCATATTGAATTCTTGTTTCTCAGATATTCG
GGACATTGACTTTTGCTATTATCTTACGAATTGCCTTTCACCTGGTCCATGGTCTATAAC
CGGGTTCCATTTCCTCGATAAACTTGGCATTGCGCGACCCAACAAGTCCGTTACGGCTGA
TACGTTCACTGTCATCTTGTTCTCTACAATTAGCTATGGCCTATCCCGTTACATACTGCT
AAATAATTTCACTTCAAGCGAGATCTCGATTAAAGATTTTAATAGATCTATAGGTTACGA
AGGTAAATCTTGATATCACGCTCAAGAATTCTAGGCAGACATACTTTTAAACAACTCGAA
TCAATCCTCTATCAATTAATAATGGCCGTGTAACTTTCACTTGATTTCAAGCATTAATCT
ACTAGTCATCCGAAAATCCCTTCTGATGAATTTACGTCCAGTACATGAGATAACTGCGAG
TTACGTGACACGTCGCAGTCTCCAGCGCCCCGCATACGCCGTCATTAGGAGGAGGACTGA
TATTCGTTAATTCCAACTATCGTTACTACTTCTCACCAGACCGGCTGGTCCAACATGAAT
AAGACCTACCTGCTATCTGTGCCCAACGAGAATTTACTTGAGATTGATCAACCATCTGGA
AACCTTACTTGTGCTGTCTAGCATCTCGTCCAGCGGAACTTACAATATGCATTCGGATCA
TAGGTAACACGTTTATTGACTATCTTTATAGGAGGATGACCGTAAGTATACGAACTGACA
TAGTCAGTCATTATCATTCAACCACTTCACTTACGGAACGCCCCATACCCATCGAATTCT
GAAAGATTGACCTCTTCTATCTTCTTGCCTAACACTATTACCCAATCGATATTTCAAATC
GCATTAGTGGACTACTAGCTTGGAGGCTACCACCCTAACACACGTCTGCGTTTCTAAAGC
AAAATTGTTCATCATTCATTTCCCTACGTTAAGTCTACTTTGAATTGCTTTATTATATAC
ACCCTAGACTTGTGGATTCTTAATCTCCGGTTTTTTTAGGTAGTTAGTTTTGTTATTATT
GCCGTCATGGACTACTAATCTTCCAATTTTATAGCAGACTATTCTTGCACATTATGTGAC
CAATCATACGCCTTGCTATTTAGATATAAACAGTAATTAATTTACGGGATTCTTGTCCTA
GTCTATACTGGTCAACCTACCGCTTTTCGGCACATTATTGCATCCACCTTCACATGCTTT
TAGTAAAGAGGACAGAGTTCCCAGCAATAATTCAATCACGCAGATCTTCATAATTAAAAT
TTTTGCAGATACAAAGCCGATGGTGAGACGTGTGAGTACTACAAGTACCTCTCCTTACCC
TTCAGCTTACCATTCGGAAAGCTAACAAATCAGGGCTTCTATCCTCTTAAGATGATGTTA
GAGTGTCGAAAGTAAATGGCCGACCTCCCGCCTGTATTAAACTCTATGCGAATGCTTTAT
TTGTTAACGTTATAGAGCTACTGTCTATTTTGTTCGTCATACCAACAATATTCTGCTCAC
TGCGCCTACATTCAGTGCTACCTCTTTTCTTCGTCAGCAGGCTTTACCACTGTACAAGGG
GGGGTGTAATGTCATATATAATAACACCTGCAGGATAGCAAGGGCCAGATTTCTAAGTCA
TAGGAATGCTAAACAATCTTAACAGTTCCTTACAAGACGGTCGTGGGCGGATCCGAAGGA
GAATTTATAAGTAAAGTCCGGGGCTGAATATAATATGTGATTCGGTCTTAATTGAGGCCA
CTATTTCAGCTTGATTGGGTCTCGCTCTTATTGGATATTTAAACAAGCAATTTATATCGG
TACAGGTTCATAATATCCCTTTGACAAAGGAACTGCATCCGGTGGGTTTCGATTGACTTG
CGCAACTCGTTCAACCACGTCCCTTGTACGAAGAAGTATATTTGCGTTTTTCAAGCCATA
TCTACTTTTGTAATTGATGATTATCCATACTCAAGGGACTTTTACTTGTTGACATAATAT
CGTATCTACAGCGGTAGATCGCAAATAGCTCCACAACCGCTTATTTTTCTTGGTAACTTA
ATTGCGCATCTCCACTTATGCGTTACACTACCTTCCTCTATCATTGCAGTTTATGCACAC
GCATGTAAGTTTCTGCCACCAGTAATTATCTGACAAAACAAGCAATAAAGCTGAGTCACT
ACCTACTATAATTAACTTAACACTTCACTCCCAATTCAGCAACGCGTACCTTAGATATTA
GCTAACTATGCAGAAGGCACTTCTCTGACCCTTACTTGTTTCTCTCTCCTTGCCATAGAT
ACTTTTATCTAGGGTCTTTTTTTTACGAGCTCCCTCTATTCTACTCCTGCTTGCTCTCTA
TATTTGACGGACATATAGCGCTAATACGCCGCACCCTGTCCTCCATAAATTTTCTTGTCT
CGTATAGTCCAGCCTTTTATTACAGTTCCAAATCCCCATTTCCTCTTCCTTCACCGATAA
AAACATATACTCTAGTAACAATGCTGAACCTAATCCTTCGACTATCTGTAGTGTAAATCA
TCCTACTAACATGCTTTGTCTTCTATATTTCTTTAAAGAATCATACGCTGAATATTTATT
TTAGCCTTTTTAAAGAGGCTCTACTGCCATCAGCCCTATTACTAGAATATTAAATCCTTT
AAACAATATTTCTATTTTCCCCAGTGTTTTAAAATATCTGTTGGTCTAATCGTTTTTATG
TGCCGTGTGCTGGTTCACTGCCCCTTTCCCTAGTCGTTTTATCGCCCTTAAGCATGCCAC
AGGCCTATCTATTGTTGTTGAGCCCATATAGGCCAACGTAACATTGAACCCGGCGGGCCC
TACACAGAATATTCTACCGAGCCTCCTCTAAAACCGCTCTCACTCTTTGCCGCTATTTCG
CCGCTAGGTTATTAATGTTTTATTTATTCACACTTACTGCTCACTTTATAGGTAAATCTG
ATCACAATGAATTAGATTCTTAATCGGACGTCTCTTTTTTTTGCGCCCAAACATCGTTCT
TCAAAGTAAAAAATTCGGGCGATATTTGATTGTGCCTTGCTACACTTTAAGTACACTTGT
AACGATGCCACATATATTTCTATTTCAGATACTTATCGGAGATCAGAAAGTTACAACGGC
TACAGTGCCTAGTATAGAGAGGGCGTAGAAACATTATAACTCACTTTAAATCGTTACAGT
CCTATGGTATGTTTTTAATTGTGATGCGGCCGTCACACGATGTATAATAGTTAAACAAAC
TTTCACACCATTAGGTGATGCAAGGCTGTAGGAGCAGCCGTCTCTTCACCCGCATAATCA
ACGACTAAAGCCCCTCGTTTTTGTCTCATCACGGAATCGCCTATACATAACTTTGTTCCC
CAAAAACTCGTTTTTTTAAATTGGCGTAGGATTTTTACAATGTAATATTAGCTTAACCAT
TTATGTGAACCTATTTAATGAACATCATATGTACCATTATACGCCTGTTCCAATTATACG
TGATTATACCCTATATATATTCCATTTAACGTCCCCCCAGATGATCCTTATGCGTCTCAT
GTAATATTCAATCGATTTTCGATCTAATATTGGCTCAAGACACGTGGGTATTATTCCTAT
GGATCCCGTTCCTAAGAGCTCTATTTTATCCTTCACAACTAAGATCGCCCCCCTGACTTG
CCTGCCCTACATTCAACTCGCTTGTACTAGATTCCGCAAGCAATCTTGTCTTCCCTTCTA
CTACCGGGTGACGGGTAATTGCTTGTCACAGACCCGTCTACGTAGTCGATTCGTTAGACC
ACATCCCCTTAACCCTTGGCTTAAATTGTTAAGACGAATTAATATTTCCCGACGGGACGG
GGGTCCCCTTGCCACTCCTGGAGCTACAATAAATTAATTTATAGGATGCCTAATGATCAT
CTGTACTCGACCTGAACTTCCGCAGGCATAGTGGTTCATGATCATTTGTGGATGGCGTCA
CTAGTTTAAGGCTGAGGTTCTTCGTGATGAATGTAATACATAGAATAATACGTACACACT
GGGGCTCGGCAGCAAGAAGACTGCCTAATATATATGTTTCAGTTATCCTCCAGCTGTTGG
AATCGCCAGGATTACCTAGCATCAGCTATCACCAATTACTTGTAACCGAACTAACCATGA
AAATTCACTTATGCCAGCAAAAGAGTATGTAGACGGTTATTTGCAAGACCTAGGGTAGTT
GGACTAAGCCAGGAAGTGATCATGTACGAACCAATTATAAATATACGGCGAACTGTGGTT
TATACTGGGCGTTACTATAAAGAGGGGTTTAGATATAAATCGCCTTTGACAAAGAAACTA
CTTAGGTCAAACGCATATGATGCTTGGTAGATGTTATATAATAACAAGTCATTGGGATGA
ACCGAGATAGGATGACTAAATAGTCTGCAAAATTCGACGAGGTTCATCAGCGGGGATACC
AGAAACGTTTGACTGGTATGTCAACGATTTTAAAGTGAACTGCGAATTCAACGTAGGGAA
TTACTCAGAAACGGCGGAAAGTACACCTAGTCGGAGGCTAAAAAGGACTGGGCTAACGGA
GAAGTTTCTCCTAATGGCCACGTGCGGCGGAGAAGAGGTAAAGAAGGAGCCATTAGCGTA
TTTGTGTGGGATACCAACGGGTCATAGAGGAACGTAGCAGGGAAAACGTAACATAAGAGC
AAAGGAACAGCCATTGACAGCAACGACAGATAAGTTCAAGCTCACAAGCAGAAAATGCTT
AGAGACCTTTACGAACAAGTGATTGATGACTATTACAATATAATCAGCCAGAATGGATTT
AATCATGTTCCTAGAGGACAGGAGGTTCATTTCGGATTCTTGGGCACCGATACTATTTGC
GAACAATACATTACGCGAAATCTTTTATGAAAAGAACGGACAGTAGGCGGGCTCTTACGC
TCCAGGACCTACTTAGCGTCCCAAACGGAGTTTATACCGATTATAAGTCGCAAGGAAAAG
CGAAGAGGATTTTTTCGCTTCAGATGCAAAGCGGGAGTGTGACTGATATTAAATTCACTA
TTAGGTAGGAATGAGAAATTATTCTGAATCACTCGCTGAGTTGCCGAATCATGATAATAG
GAGACAAAATGTGCAGACTGTTTTTAAAAGGATTGGCAATAGCGTGATCGATATGGATGG
CGTATTTGTAGCGAGCAGAGTCTTTCTATCAGAAAACATCGATCTTTAAGCGCGAAGCTT
TATCTTTTGAGGGAAAAAGGCATTATCCCTGACAAGGATGGAAATTAGGGACAGACTAGT
ATTTTCTTGGGTGTCAGCGCTGTTCTAGTGTTATAGTTGATGATTCAACATACTTAGAGT
TAGAAACACTAGGAATCTCCCGGCCTGAACGGACTCCATCAGCCATATAATTATGACGAT
AAGCTGAGATAGAGAAATTATCAACGCGGGGAACAAGTTATCACAAATTAATAGTCCAGG
CGTGTACTTTACCCATTTTTGGCTGGGATATCCCACCTACGCGTTAGTCTCCCAGTGGAG
GGAGGAATAAAAGCTCGGACCCATTCGAAATGGAGATTTTGTTCACTATAAGCGCCCGTA
CGAACTGGATACAGTGGGGCGCAGGGGATAGAACATTAAAGTCAAGGTCACTACTAGCAT
GGAAAATTTTAGAAGAGGTATTTGGCCAGTTCGTTCTTGTTCTACTTTTCAGACTAGTCG
CACGTTAGCTTCTTCAGTACGGAGTTATGTGCCGCCATGCGCTGACCGTTGCCGATCTAT
AAGGTGTGACATATAGATTTAAATTAGTCCATTGCTTTAGATTCATCGGCATGGTCAGAG
TCCGGTCTTATAAATGATAAGGTTCAGCCGGACGTTGACCCTACACGATATGCTGGGAGT
TATTGTCCTCTAACTTGTGAACTACTCTATTATTAATGGAACGTTCGTATTTTCAGGCTG
GATGAAAGCCAATTGCTCAATATCCGTAACGTTTCTTTTACTCTTTGAAGTTGTCGGTAA
TATCAGATGTACACTAGGATTGGCGTGACATGACCTTCCTGCCAACAAGCACATTTATCA
AGGGAACGCCTAAAGGCGCAGGCATAGGAGCTGGCTTAAAGCTCGCTGTCAGACACATTG
CCAATTGCACAATCCTTCTAGTTATGATCGTAGAGTATCGACACACGAACCATTTTTCCG
TCTTTGTTTACTCCTTACGTATCCCTATATTGCTGTCGCTGCACTCCCATATCCAACTCT
AACGTTCCGCATCTATACTGTTGTCACGTCGCAACAGGTGGTGAATTGTTGTTTGCTCGA
TAGATTCCGTAGTTTTACGCGTCCTAGCAGAGAACATTACTGTTAGGCACCATTGAAGTT
TATGAATACTCTAATGGATCATGGCCTCGTGTGCATAAAACTCTCACTTAGTCTTCAGTT
TATTTACGGCTTCGGGCAATCCCACCTGGTCACACCTACTTATATCCCCCTTACCAAACT
AGTTTGCTTGGTCCCCTCGCCAAGAACCCACCGTGGTTTCAGTACAACCGAAGTGCATTC
CATCTATCGAAAACCGGACATGTTACACGGCGAAACCGACCGAAACTAGCCAATGGAACT
GTCTGACCAGCAATACTTGATCTATCCATACCCCCCTCTGTCTAAGCATTCCTATTCTAC
CCTCCTCACTTTGAACTGAAAGCTATAATCTAAGTACCTTGCAGCCCCTATACCAGTAGC
ACCGGGGCGTCTTGCTTCGCCGGTGACTTCATATTTCATTTCTATGAACACTGGCTTATT
AGAGTTTATCTCTATTCTCAACTATTACTATTTTCCTACACGGGAATTACCGTCTTCTAC
GTCACTTGATTGGTCTCTGATACGAAGTAAATGTAATTTTTCATCTCACGTCTGCTACTT
TCTCTCATACCCTTATTTTTCGCGTTAAACCCTTATTTTTCCTTGTACGTTAACTGTAGC
AATATATTTTTTTCATGTAGTTCTTACACTATTTTTCAGTTGCTTTAAACTCTCCTGTTT
AGCAATTAAGATACTTCTAGCACGGATTATCCCGACATTGATATGGCTGTAATTCTTATC
TTCGGCAACCATGTCCATCTTTGTATTTTTACGATTTTTAACAAAATAACCAGTCCTTCG
AAATAGGCGGTAATCAACCTGCTATTGTCACCTGCTTATGCAAGGAAACAAGGTCTTCCC
ATCGATTTCGACCATAAGTTTCGAACACCTGATCGGCTTGATTCTGCAATAACAAAATTT
GTCGATTCCAATGATAATCAGGGATTGGGTGGGACGTTAAGAAATTTGTTTTTATTGACT
TAGATTGACCATGGCAGTATTCCCACTCGATTGTTTCTAGGATTGGGGCGTATCCCACTA
TAAAAATAAATGCGCTTACAAACAGATCCTATCTCTGACTTATGAAGGAATGGACCTATT
TAGACTCACGTTTCATTAGTTCTTCTTTATTATGGCTCTCTATACTCGCCTGCAATGCAA
CTCTAACTCGTTTATGGCTCTCTTAGGTATCCTAGTAACCTAGGTACAATAAGCCGCTAG
TTTCCGAATCTGGGATATTTCAATAATTGGTTGTCTAAGATCTGTCTTTAGAAACCCCAT
CCATTCAAACATATCGTTACGGGCGACCAGAGGCATAGTAGTCGAAAGAACCAGCTAAGA
TGCCGCTTCTCCGAGTATGCATGACAAATTTAAGGCATAACAGAGACAGAAAAGCTACAA
ATCAGAACGATTCGAGCCTGATAGTTATTGAACCGGCCACTTGTAGTAGACCATCTTTTC
ACCTGACAGCCTTCAACCTAAATTACTAACGAGCAAACCCGATT
>83F_hyb
GAGGAGCGCATACTATAAGCCTTTCTTTCAATACAGCAAGTCTAACGTCAGCACTGCGAC
AATATATGAGCTTCGTCGTAAGTAAAATCACGAGTACGAAGTGTATCGTGTGTGATTACT
AAATAGTCTACGTCCTTGCCAAGTCATGACATAATACCCCAACGTAAAATCGCGATAAAC
CACAATAAGGTTAAGCCAGCACTCAAAGCTAATGTAGCCCCCGACATAGTACTGAAGCGA
ATGAAGAAAGAGGTGTTCAGCACTTTAATGCGATGTCTATATAAGACCTTTAAAAGGTGA
CTAGAGTATGAGCGTTTGAAAAGTCTAGAAGAAGCTGTGATTAACACAGCGAAATTAGTA
TTTACTTCTAAAAATGTATGATGTAGTCTTGAGAGTCTGTGCAGCGACCTCTTAAAGTTA
GTTATCTCCACGAATGACTGGCGTTGCGTAGAGGTGCTTAACTTAATATTAGAAAATGTG
GGTTTAAGTTTTATACTGTGTGAAAATTATTGGTACGATTATGATACCCGTTTTAAAAAG
GTCTGGATAGTTGTGTCTAAATCCTAGCTTTGTCCAGCTAACGGGGAAATGAACATTTTC
TAGCGGTTTAGTTGCTCGGGAGCTCTTGGGCTCAAACTAGGGGGCCTATGCCGTGAATGA
CGAATTGATTGGCGTACGGAGGCACAGGATCTATGTGCACTAAATTACCGACACTTGGAG
GTGAGAATGGTAATCGTCTTCATGCTGTTTATCTATGATATATAGCAAAAAATAAGAAGA
ACCTTTCGTTATGTTAGAATTGCGCGAGATTAACAAGTTTCCGAATGGCAACTTAATCGT
ATGTAAGAGTAAATATAGTTTGAAAACCATGCGGTCGGTGATCCTCTATGATCTATTTCA
AGTTTGTGCTCCGTCCATGAACATCAGTCAGACTAGGGTAACTACATTTTTAATTCGACC
TTTCTGTCGAAGAGTGCAGTACTGCCCATGGTAAGTTGGTCGCACACTTGCATACTAGAA
CCAACTTGAAGTGAAAATAAGAGATGCAGAACAGAGAAGGTGTAGGAAAAGGATGCAAGT
AGTCGTGCCGAGATTATAAGGAAACCCAGCTTCTGTATAAGCGTATATCCACATACACAC
CTTGATCTTATTAGTCAACTCGCTTTGATCTATCGATGAAAATGAATGAAACTCTGTACC
TATTCTTAGACAGCGCAAGTTGCTGGCCTGATGGCGGATCCATCGCTACTCTCTTGCAGG
TATAGGGAACTCTAAGGGGTGATAGTCTAAACTCAATCCTTAGTTGTCTTACGGGAGTTT
ACAAAATCAACCCATGTCGATACGTGTAAGGGTAAGGGAAGGCTCAAGATAACGCGCAAG
GAAGCTCGAAGTGTCAACTAAATGAAAAGTTGAAACATGTATGAAAAACATCGATCATAT
AAAAAAAAGAGAACAGAACGTATGAGGAGGAACCACTCCCTATAGGTAAAGAAGCTCGTA
AAAAGTAGATCCACTGAGTTACTTTGCGACCAGAACTTGCACCAAGACTATTGCGCATCA
GTGCGGAGAGCCATTACACTTCCTGTCGGGACTAGAGGATACCTAATCAGTTAGGGAATT
TGAAGGGAACGATGCTAACGGAGAACGAAGTCAGTCTAGTACCGACAGAAGCTAAATGAT
TAAAAGATATTTTGTGTAACTCGATATTAGCTTACAAATGCGGTAGTGTACCAACAGTGG
TCATTAACGGAGACTCAAATTTTCTTGTTGTTTTGTCAACCGGTTACTTTCTCCCTTTGT
CATGTTAATCCGGAGAGCCATATCCGTATGGTTAGTCTATTTGGTAAGTCCAATTGATAG
CAAGAAAGGATTTATGACATACTGAACGATACTCGATAGAGTTGGCAGCTAATATGCAAA
CTACACAGGACTAACGGGATTAGGACATTAATAAGTAACAAATGGTGTTATTAGATTTAA
GAAAACCGAGGCAATGAGATATTCGTCTAAAATAGCTACTAACCTCACCGACTTGATTAA
TTTGGTTAACACATTTGTATGAAACATGATATAAACCCCCAAGTGATTAAAGCAACATGA
CTAGAAAATGAAATAGACATAAGGTTCCATACGCATGAGAGGTGTTAAATATTACCAGTA
GAAGCAGGAAACCTATGAGTAACAACTGTTTAAGACACCAGTGGCAGTAGTATCGTCTCG
ACTAAAGTTTTAAAACGGCCTAGCCGAGCTATAGGAAGGACGTCAAGTCCATTGACTACG
AGTGAAATACCAAAGTGGGCAACCGCCGCGACGCTGATAACGGAGGGAACGAAACGTCGG
AATCTCGGAGGCGCCTGTACTAATAGTACGCAAGGATATGCTGGGGTTGAACTTGGGAAC
ATGGGATAAGTTCCTACAGTAACATGTACATATATCAGGGCAAAAGGACGGAGGCAGCCG
ATCAGTAGAACTTAATAAAGCCATTGGGATGAGGTGGATGGAGTCGTTAACGGCGAGCAA
CCCACAGATGCACTTGGGGTCGCCAAGGGGTATTCCGACGCCAAGCTTCATATCGGTATT
ATGGCGACGACACCCTAGCATTGGAACTGAAGGCATTCATTCAGGCGAAGTTTGTGCGGT
TACAGCCTGTCTTAGAAGTTTTTAACAATAGGCGAGCCTAATAGTCCCGATCCGAGAACG
ATGTGTGTTGCTCGGAACTTCAGCACCAACATCTGACTAAAAAAAGTCCGGATTGCGGGT
CTGCGTCCTTACAAGTCTGCTAAAATTCAGGGTTGTGAGGTGCGAAAAAAAGCCTTAGGA
CAATTAACAAGGCCACAGGACCGAGATGAAACGGTGCTCTCGTAAAGCAGAAGCATTGGG
ACCAATTGATTTACGCCCCATTGTCGGTTGACGTTTGACTAAGTAGAGACATAAAATTCT
GACCTGGAAATCCTTAGCGCAGTGGTCCGGTAGTTACTAATATAGTAATAGCATTACAAG
TATAATTTAATACCCAGTTTACCTAGGCCGATCTTAACATACTTGAGAAGCACAGACAGT
TTCTAACGAGTTTCTAAGTCAATGGTTTCTCATCACTATTTATATTTTTGTTGCTTGGAA
GACGAAAACCATTAACCCATTTTTGCACACATAGACCTCAATCCATTAGTCACCGATAGA
GTAACTCGCGCCTGCGGTTAGCAGCGGGTACTGACAGGCAGCGGCTGAGGTAAGCTAAGT
GAATTCTAGTTTTCGGAGGAACTGATATAGTCTGATTTGATTGACGGAGGTCATACTGTT
TAACAGTTAAGTGAATCATCAAGGATGAGCATCATCATTGAATAGCCGGTACTCTCTAGA
TATATACACAAGAACTCTACTCCATAGCGTTAGAATTGATGCTCACGTATGGTTACGAAG
AGTTCTGACACATTGCGATGCATTAGCAATTATTCCAAGTTAGCTCAATATAGGAGGGGA
GTGGGCAAGGTGGGGGATACATGGGCACCTGAAGGACGTACCTAAGGAAAAGAAGTCTAG
GATAAAGAAGAAATAAACATATAGTGGCAATATGGGTGCTGTGTCAAAACGAGTCTAGGG
ATCTCGAAGTAATTTCAACCCGATACATCTATTTCTATAAGCATGCAGTCCGCTATAGTA
CCGTCGACCATGGAGCCCCAAACCTTGTATAATTAAGTGTCCGCTCAGATCTCCCGTAAG
CAATGTTCCTGTACCATAGGTGGGAAATGAGAATAGACTGGTAGTGTAATGAGTGAGTGC
GCCTATGGGAACACATTTATAATATACTTTCAGGTGCGTTTCCGCGCGACCTAAGAAGGC
TGCCTTTCTTTTGCTGCCAGGCACAAGGATGAGGAGCCATCTTGGCTCTGGGGTTAGCGT
GTCACGATAGCGTAAAATGGAAAAGTGACATAATAAAGATAGCAGTAACGGCGTGTGATG
ATTAATAGCTCAGTAGTACCCAGTGTTTGCTGATTAGCAAAGTTCGAGCGCCAATTATTA
TACAAGCGGGAATTACAGCGGGTGCCTAGGACCAGCGGGATTCGTTAGTATCGAAATGTG
CATTTTAGCGACTTTGGGTAGAGTCAGTCACTTAGAGGCGAAATTTTGCGGGGCTCAGAA
AAGGCATGAATACACCTCGAAAATAGAACGAAACCTCTGTCAGTATGAATTCATCATGTT
ACCACATCAGTATAAAGATGAGAACGACGCAGGGGCTTCCTAAACTTTTAATTCCACGTG
CATAGCTGACCCGGAGGCGGGGATAGGTTTAAATGCGAAGTCCCGACATGAGTTCGCCAA
TTGGAAGGAAAAGGTATAGGGACACCGTAGCCTGCGATATAAAAATTGGAAACTCCTCAA
CGCCGATTGCTTGAGATGGGAACTCTTGATAGAACGGGGCGCGAAGGGTGGGTAGACTGT
TCTAGAGTGTATTAAAACGAAGAAAGGCATGTGTGTTCAGTAATTAGGAAGCGGGTGCCA
AGCGCGGATTCTCGGTGTGTATCAAGCATAATACAGTAGTCAGGAAAATTGTAAAAAGTA
TGTGAACATACTGGGTGAAGACTCGTAAGTAGCACGAGCGTGTAGCAGCCTTTACAGAAT
TTATGAGAGGGCAGACTAATAAGAAATCGATGTAGATTCTTCTACTATGGGTACGAAGAC
CACTCAAAGTAGGTAAATCGTGACAATGCCCATCTTGGTATAATTTACCTTAAGATGATG
GAAAGAGGAAGATACCAGGTTACCAGGAGGAAACCGAGGCGGGTGAATTCAGTATCTGTT
GGCAAAATTGGGTTCGCGGATTAGATTGAATTTCTTGAAAGATATAATTACCGATGCAAG
GTATAAAGAATGTATATATATCCATGGTATTTGAGCATTAGTGATACTTGATTTGGTACT
AAGATAAGGCCATGGACATACGGGAACCGTATGCATGCCGTCAAACGTCTGGACTGAAGG
CACAGTGTGATATGTAAAAATTTCATAAAGTTAGGATGAGTAGTTTAGGCAAGATACATT
AGCATAAGGTTCAAACGAAACGCGGTGACCAGAAAGGTTGCGTCTCACTCTACGGATACA
CGAATTACAATATGCAAGTATAACGCGACTAGTTTAGGTACAGTATACAGAGAATTTCTA
GCGAGTTGGAAAGATCGATGAATGAAAGAACATCAGCTTCTAAGATGACGTAATGACCGA
TTCTAACTGTACGATGCGATATTGTTAAGTGTCGAAAAATAATAGAACATACAATGGAAG
AAAAACGGCACAAAAATGCCAGGACAAATAGCAAATAAAGAGTCTATCGCGCGAGGCATG
AGGGTTAAATAGGGCATCAAGACTAACAGGGTACAGAAGAGAACAGTGATAAAGTACATG
AGTTCAATAAGACAAGTCTCTAATATTTCTGATTTACATTGAAAGAAAGGAACAGTATTC
TATTTTATTAAGAATTCGACAAAAGTTTCTACGGGTATATTAAGATTTCATGAACCACTC
ATAGGGTCATCGACTAGTGATATAGGTGAGCGGTAAGTATCAAGAGGGGGAATTAGAGAA
CAGTGCGAATGTGGAAGCGGTGATTGTCGCAGATAGGTTTTTACCCGTCGCACAAAACTG
AGTGACGCGATTGTTTGATCTTGTGAGGCATTGTAGTGTAAGGAGGGAAAGCGGTTGACG
CTTTTTAAGTTCTTACAGACGACCAAATTTCAGGTAAACTTTCTTCATAGACGCATGAGC
ATCGGCTGGTAATGTCTCAAATCATCATACTAATGATTATAAATATTAGCAATCAAGTAT
GGCTTGGAAACTGGAATCGTGTATTAGCCATCGCATCCATCCATTGGCACTAAAGAGGCC
AGAATAAATTCTGGAACGACTTATACGCCTACAAATTGTCTATAGTAGGCTCAGGTTGCC
GTAAATGGTAGAATCGTGCCGGCTGGATGCTAACTCACTATTGAGAGGTGTACCACTAAT
TTTTAGGATTACTTGGATGTCTATTAACGACTATCAATGGGATTTATCGCGTGTTTCCAA
AAAAGTCTATTTAAGTTGGTGTATAGAGTGTTAAACATCTGCATATGGCGGTTATAAAGT
AGAAAAATTAAAGAGGAGAAAAGAAGGGATTTAATATGATCGGACAAATTACTTATAAGA
TCGATCGCCCACCATAAGGATTAAACTGTCTGGAAAGATTTGATTGAGACGATTTGCCAC
ACAAGTATAAAGGTATTTACTAATGTGAAACAATGAAGCGTTAGTCCGCAGGAAAAGTAC
GAAAACAGATAGAGAACTTTTTGCACTGATATCATTAGAGATTAATATCCGATGGTGAAG
CAGGCGAGAGTATTCTAGGCGTAACGGGTATGGATGGGGGTTTGCGCGCCGCACGCTAGA
AAGCTGCGCGCAAGGGTGTGGAATTTCATTGTGTAAGTATTAATCACTAATACACTTCAC
ACTAATTTCGTTAGCGTGTCTAGTCGGTAAGGGCCATGCGTCACTCTTGCTGTGCGATTT
GGGCCATATTTATCAACCCATAGAAGAGCGCTTGCTCATACTAAATGCCTCTGTGCGCAA
AGTCTTGTAAGAGGATGGTACAGTCTAATCTCATGCAACAGATAGGGAGATCGAAGGTAG
GTTAAAGAATTTATTGTGTAGGCTAGTAGATGCTCTAAAAGCGTGATGTAGGGGGTTTAG
AAGTGCAGAAGAAGAATACAGTTAATTTTTTAGAGGGTCCTCCGCCATGAATTTAGCAAT
TTTGACCACAGGCTCTAGCGCCAGCAGTTATTAATAGCTTTAAGGGGAGGACCTTCGGGA
ATTTAGATAGTAGAAATAGACTATGTATCCAGGGCAAGTCATCAGGACACAGATACTAGC
ACAGACGTAAGGTTGAGTAAGTAGTTTCTATAAGTTTTGGGGCCAAGAACATTGACAAAA
CCGTTAGTTACGTCGCCATAAAGGTCTACTGGGAGCCTATTAACGCATTTATAACTATGA
TAAGGGTAATGTGAATTCCCCTGAATAAATGGATCCGAGAAAGAAGTATAAGAGATGAAG
CGAAGTCAATAACGGCAATTAAAATGACTTATGAATAGATCGCATTGACTGACCATGAGG
CAAAATTCTAAACACTTAAAGGCGTGAATTTTAGGATCGCATCTTAAGAGGCATACTATC
TGTGGCGACATCAGTAATACCCGAATGAACCTTGAAGTAATGGTACAAGGCAATCTGGAG
CAAAAGCGTAAACTGTTGTGTTGACATAACCAGCTCAAAATCATGATAAAAATAGTTTTA
CGGAGCGGGTGATGGGCAGCAACGGACCAATTTAATCGAAGGGCTATAATACGGGAAAGG
CAATCAACGGATATATGAGCAGAACAAATGAGGCTAGGCACCGCGGGATAGCTATAGGGG
TATAATCATCATAACTGTACCTCATTTAGTGATTCTCCCCGTAAGACAGAACACGCAGCA
CGCTCAATAGTGATTCAAGTGGGCGGTTTTGTATGGCATACAGTCGCTTAACCGTATTGT
GGCTGATCGCACGCTAGTTGAGGTTCTAAATGAATTTAAAGATGCATAGTAGGCCACATG
CTCATTTAAATGGTAACTTTGTACTCAAATTTTGAAAGATTCTAGAAAAATGATACCGGC
TGCTCGGCACTGAGCAGAAGATACGACCACTGTTCCTAAAGATTACCATTAAGTAGTCCA
CAAAGATTATATAAAATTTCTTCAGCCACTGGCCTCTGTGTAACCTTGTTTGATTTACTA
TACCTTCCTATTTTCATGCCTTTGAACTGGGATTTGGAAGCCAGTGGACGAGGATTACTT
CTTAAAAGGATTTTCATGGGGAGCATCTCCATGTTTTCAAGTATAGTGAAATGTATGACT
GCCATAGAGTATGGAAGGGGAATAATTGGAACCTCGAACAATCTGAGCGGGGATGCCTCG
CCACTTGAATAAGAATAAATAATATGACTGTTACGCGTTCGGAATGTACCGCCGTCGGTG
GTAAACACAAGATTACGTGTAGGAACAACTAATAAGCGATATGAGGCGCAGGAGTTAAAC
GTAAATAATCCTTGACCTATTTCTATTGGTTGATCCTTAACTACTTGGCTTGTAAAAATG
GTTAATTAAAGGTATCGCATACTCCGACAGCTCAAGCATGTCGTTAGGATCGGATAGTGT
CGATTGATCAAGTGAATTCTTTCCGAGTGCAAATTACTGGAACGAGGCAGGAGCTTATTT
GTCCAGGAGGGTACGCAGATATTGAAACGCCACCATAGTACCAAGATCTTCCCGTAATAC
AGCATCAATGGACTCCCAACAACGCATAATCTACATAGCATGGATAATCTCAAACGGAAG
AATTAAACAAGAACAACTACTATGGATAAACAGAGTTCCAGACTTAAGGGTATCATGAAT
TAGCTGCACCAAACAATCAAATAGTACGCTGCAATTTCCAGTAGGGTCGGTCATACAGCG
TGGCTAATCTTAAATGATCTGATCGTGAAACGGACCAAGGAATTGTCCCCGGAGGGGAGG
ACTAAGCCCGATGGAAGCGACGAAATGAGATCAGTATGCTTGATCTATTACAAGTTTAAA
TCGTGGACAAATTAGCAGCTGGAATCTTTGTGGGTTAGACTCTAACCTTAGCTGAATGTA
TATGCTAATGGTAGGGGAACACTGCGGAGATCAATTGAACTAACAAAACATTGTAAGGTA
TGGTAAGATGACATACATTTTATCTCGTAATACAGGGACAGATTATAGTAATAAGTCGCA
GTAGGACACCAGTAGATGTGGGGTTTATAACCCACGGTTGAGGGATTATTTCGGAAAAGA
TTTTTCTAGTGACATCGTTTAGTGATGTTAGGTACATTTAATTCTCTTCTTGAACTTAAC
AACACTTATAAAAGGAACCCTACAGCCTAGAAAGGTCATGCCTTTAACCTCATGTAGCGA
GAGGTCCGATTCATAGGTTTTATAGTTGAACGTTCTATAAGCCTCTAGACTTCCACTGTC
GGACTCTCTTATAGGTCCATTATTCGCGACCATTATCGCGACAGCGCGATACAAGACTTG
CGAAAGCGGTGTAATAATGAGTTCCGGCGACTTTTGAACACCTAAGATTGAGTCTAATAT
TTTTAGCGCCATACGTCCAATGCGGCTTAAAATAACGGGCGAGTGGCTAATTAAATCGCA
ATTCTGTAGAGCCGTGGATGACAGGCTCGTTTCAATTGCACGTCGTCATAGCCGGCATTC
GTAAAGAATGAATTTATTGTGGCGATGTCAGGCGTGGACTGAAAAGACAGCGAGGAATGC
CTACAGATACTGATGCCGAGGATTAAATAAGGTCATAGCAGTGGCAAACACGATGTCTCC
TAAGCAAACTTCCCTAAGCATATAACGGCATTGTCACTTCTGTACCTCCCTGAACGACTC
AAGAATCGTGTGAGATCAATTCATGAAGAATCAGATGGTTAAAATCGGGCAAGAACCGGT
GTTCAGCACTTTAAGTGATTGATAAGACACAACGCAAATTTTACGTCTCTATAGAACGAT
TAACGAGTAGGTAGTAGATGGTATGTCGGAATCAGGTACGTCTAAAAGCAAAAGAGGAAT
TGATAACCCGACAACCGGTGAATGGAAGTCTCATAATTGAAGGCCTAAACTAGGCCCGCG
CACATCACCGTTAACTTGTTGCATTGTGATAGGAAGTTTACTACACTAATAATCAGTGGC
TAGTATCGGAACAACGCCAACTAGAATTCAACATTTCATGGAAGTGTAGAAACCTTTAAC
GGTTCTTCCTTCCTCATTAATTTGTACAGCGGGTGTTAAGCACTGCACTAAACTGCGCCT
GAGCAGAAACAGATATCTCAGTTGTATACGACTACGGGTAAAGTCCATCCTATACACCGA
ACATACACCAGGATGTGTGTCGATAGTGTGGGTATTTAGGACTAGACGCAACCGGGTAGC
ATTATACCACCCAAAAGTGACGTAACCAGAGGCAAGAGGGTTACTGGGACAAGATTGTAT
AGGTGGGAACTGGGGGGTTATCTCAAGTAGTCGGGTGCCAGTGATCTAATCTAAGTAAAC
GTAAGACGACTGTGTTAGCGGAAACATGACAAAGCGACAATGACTAATTACCCTTATCTT
TCACACATAAAGTCACCAGAGACCCCCCCCCGGTCTTACAAGAAAAGAAAGTTTTCTAAA
TCATAAAATAGGTGGATAGTAGATCATGATCTCGACAATTCAAAAAACTTACTTCACCAT
CGATAATGAATGGATACATAAAGTTATAGTGGCTAGGCGACACAAACTTAGTATGTAGTA
TGTCGACCACAGCAAATGAATTTCTCGGTTTGTCGTTGAGAACCTGATTTTGAGACAGGG
AAGCATTATGAGTGAAGGTCAGCCGCTGTTATGCCTGGTGATCATCCATAATCATCGAAA
ATCAATTGGTGTAGCCTCTATAAATTGTTACTAACATAGTGTATCGGCCTGCACTTTGTA
ATGACTCAATAATAATGTACAGTATTTATACGATCAATTGAGCACCTTTGAGGGGATAAG
GAGTCCTGACTCCTGATAAATCCCCGTTATCATCCTAAATGTGAAATTGGAAATTAAGCT
AAAAGGTTATGGTGAACCAGGCGACAGAAATAAATACTTTACATCACCAATTACGTCCAA
TTGTAAAATATTTATATCTATCTTCCGAAGTCAAGTTCGTTTCACTATGTAAAATTTGTA
CTGAAGTACGGTCGGTCATGCGACAACCGTGAGTTAACATTTATACATCTTTTGCTAGCG
TAAATAATCAACAATATGATGGAAATTTACATACTCTCACAATTAGATTTTATCCGGGCC
AATGACCCTGAGATAAGACGGTCAGTGTACATAATAGTAGGTCTTCTACGGGGGCACTAG
TGTTCTCGGGCCCAGGAGAAGTTGCACACAATGCATTATATCTGAGGCCATCAGTAACTA
GCCGTATATGTGCGACATAAGGTGAGCAATAGAGTTAGACTATGCTGCGCTTTAGTGGGT
TAAGCAACATGCCTGTCAAGGCTGCCGCGTTGGGCTCAAAGCAGTGAAAGTATTGCTTAG
TTGAAGGTGTAGGGGATGCAATGCACGGCGGGATAACGTGTGCCAGGGACAACTAGGAGA
CCGCCTTTATCACCGCGTCAGACGAGTAGGAATGCGAGGCGGTCTCGGTAATGGCCTTTA
AGAACGTATGCGTCAGTCAACAGAGCGCGCGTACTTGGAAAACACTAATCTGCAAGGGTG
CTTATCCGAAGGTAGATATGGCAAGAAAAATAAACTAGATGCGGTCCCATTTCTATCTGT
AATGGAGGCGCGCAATTCCAAACTGCACGCTTACAGGAAATTTAAAAAACTCGCCAAGAG
TAAGACAACAAGCCGTTCTATTTGGATAAGACCGCGGTGAAAGCATGCACGGTACCTACA
ACAACAAGTGCAGCAGCCTGATGGAAGTACGTTTATCGAATGAGATTTTACTACAAGGGA
ACGTGCCTGCTAATACGTACCTAAGAGGATTGGCCTGAAAGAACTCCTTAAAAATTACGG
GTCTTGACCGAGGCAGTTGAGTGGCGAATAAGTTTAATACTCGACTTCGTAGAGGAAACT
GTATACATTCAGTTTTATCGATTTTTCTCATGTTATGGTGGTTGTGTCTTTCTTTTATTT
GTTGTTGACCTTCAATTCCTATTCATTGTATAACATCTCGTAGTTATCGGCTATTTCACA
AATTAAAGAAGCGGTGTATTGGTCGCAGTCATTCTACAGGGTTAGGTACAGGGATGATAA
CTCCTATGAAAGAATCCTAAAAATTCACTTGCAGTACCGGTCCAAACACCTCACTATCGC
GAACGATAGTCTTTTATGATACAGGGTAGAATATTGGCTACTTAATCCTTCGGAAACAGT
AGATGGCCCATATCGGGGTAAAAAATTATCTTACAATTGCTTAACAAAGTCGGAATCATT
AGGGCACGGTAGGTGAGATGGGATAAGTCATCGATTTGAATTTAAACTACAATGGGAGAC
AATAGTAACCATGATATGATACCCATCAGTAATGGTCCTGCGAACTGCGGATCGGGCCGT
AGGCTGAAATATTACGAAATTAAATTTTTATAATCATATACAGCATGGGTAAACCTTTCC
CACCCAAGGTTTCCCATTAATTAGGTAGCGTATGTATATGTTCTTTTTGAATAAGGAATA
CGGATCACTAGCATGGAGTCTGTTTAGTCACGTGCGGATGATTTACTCTTCGTATGGCAT
GATCCGACACGCTCGCCTAGTTGATGTTTGTAGGTCTTTATTGGCGGCAATATAGGATAT
GATGAAGAGCCAAGAATGTCTCCACTGAGGTTCTAAAGCGGGTGGATTAAGGTTGTTGTT
AATAAACGGAAAACCTAGGTAGATCTCAGTATCTATAAAAACCATTATTATATATAGCTT
TATCACAATACGGGCTTTATGGTTGATTGTGTAGACAGTGAGCGAAACTTACTGTGTTTA
AAAACTCCGGGATTTTTTCCGATACATTATTATTTTATTGAGGATTATACTTATGTGGAG
CAAGTTGAGACTCGTGGTCTATTTCCGTCTAGTGACGAGTCTGTAAGAAGAATGAGAGCA
AGTGTCAGAGTTATCGTTCGGGTTTAAGAAAACTTACAACCCGATAGATTAGAGACATTA
CTCCAAGGATGTGTTACGACGCATGGCCTTAAGTTAAGCGATCGCATCCGTATATGCGAA
AGAGCGATTAGCCAAAACTCTATTCGTTTATCACATACAGGACAATGATAGTTGGACGTA
CATTTGGATAGCGGAATGTGCGCTGTTTGCGACCTAGTGAAGTTTTGTCACCGTTCGATG
ATTGGATGATCGAGTGCTAAATCTAAATGGGTGGTAAGTTGCAATTTATAGGCAAAGGAT
AAAGGGAATGTGCTAAATCACGGATATGTAATCGCATACCAGATAGTAAAAGCATATAGA
CGATTGACTTGGGTCATACTGGCATGAACATGACTATGAGAAGTAAAGGAACTAGCTATA
TTAGACGGCATAATTTATCGTTGCAAAGTGTTTTAGGAATGGATTGCCCTCCGTCTGCCC
CACGAACTTAGCCATAGCCATTTAGTGATGCGAGGCTAGTTAGGAGCACACGACATTCGG
AACAGATTCCGTTTTTTCTATACATCAGCCCCTAATGATGCAGATAACCTTACTTGGACG
CCAAAGTTCAGACATAACCACATTATAGTAAAGCGTTGGAGGATCTAGTGCAAGGAACAA
TCTCCTAAAGAATTAGAGATTATGGAACAATACTTGATCACTTACTAAATGAAACGACAT
AGATTAAGACTGAAGACGGGACAGACAATTAGTCAAAGAATCTATCTCAAGACGTAATGA
TAACCGTTTTAAATGTAGACGGCAATTCTGAGTATCTAGACGATTCCTCGGATAAATGAA
GAAAGCGATAGTAGGTTTTCCAGTTGAAGTAGACTTTAATCCGACTAGTTAATTATGCGC
AGTACTAACCCGCCAACCTAATTAGATGATAATTAAGCGTATGGAATGAGATTCAAAGAT
TTTTCATACCAAGGATTTATTGGCGGGTTCATAGAGTCGACCAAGCCCATATATCCAAAC
TATATTACGTTGCTCCAATGCACTTATCTGAACGGTAGCATTTCCCTAAAAGTGATTATA
AAAGCTGCTATCCCTGTAGGATAACTTAGTTAAGTGATGCTAACGTTATGTTCTAATCAG
GTATGGCGGGTCCATACCCTCAACAAAAAGTATACTTATGCAGTTGAGCGCGAACAAAGA
AATGGCGTGACCGTACTCCATTCCTCGCCTACAAGGGACGTACCTAGTAATAAGTGATCT
CCTGAGATTGGATTTATAGTAATTGCAACCCCGGTAACATTAAGTAAAGTAATAACAGAT
TTACGTCATTTCTGGAATGCATTCGGTCGTGAAGACTGCTCTATACGAATTAAAGTGAAA
ATGAACTTATCGGATGTTTAGATACAAGGACGATGATAGTAAAAAATTCAACATTGTACT
TAATAGGTACACCAATCATTTACAGGGGAAAACGATAAAAGGAGTTACTCTAATGCGGTG
TGAGATTAGAAATAAGATGAAACCAGTTAAGAGGTCCAGCCTAGAACTACCATGCGTAGT
GAAAGAAAAATGTCATATTTGTTAATTAACGCGTGTAGCTCACTGGCTCGGGAAGAACAA
GTTGGTTATTATGTATAGTTAAGGTAATTCTTAATAAGTGGTCATGGCAGAAACTAGCTA
TAAGATAAAACTTAGAGATCATTTACTGATAAGGACATGCAACTTAAATGATTCATTAGA
TTTCCCTTTAGGTCTAAGACTTCTCCTTGAGAGGGTGAGGCAAGCGGAGTACGCAAATGG
TGGGAACATATAATGCTAAGTTAGTGGAATTACACTTAAGTATTTATTACTTAATGACCA
ATGATCACGTAACGGATAGCTAGAAATAGACAACAAGTATACACAGTAACCGGATCAAGG
GCAAACTAGATTAATGTCTAAGAGGAAAAACCTATAGACCGGACTAGACCCTTTGTTTGA
ATTTAAACATATTATAGTTAACTGTAAACTTCGGTGAATTAACCCGGGGACGGATATTCC
TAATTGTGTATTTTACGGTAATAATAGTAGAATTAGCAATTAGATCAATTGCTCTCAGGA
TCTATCTAAATCATATATGTAAACGTGATAAAAGTGCAGCCTCATGGGCGGTGTACGTAA
ATAATAATATCTAATATAATAGGCTCATTATCGTCCCTACAACGGATCGCACTTACTGGT
GCCTTTCTAAGCTGTTATTACTACTATAGTCCACCACCTATCAGCCTTCTCTCACATATA
TATCATCCTTCGTATGGGTATAATGACATTAATGTCTACCCTAGTTCAAAGGAGCAATAC
TAGTAAGTATACACCAGTAACCAGCGTCATACAGATTCCAGGTGGATGCATTCTTACCCA
AGAGACTGTATAGTAGCAACCAATATATTTTAACGTGTATCATGCCGCCCGAATTTGAGG
TTACATTCCTAAAGCACTATCAAAATAGTTGCAGCGCCTCCCATCAGCTTATAATGTCAT
CCAACAACAATGCACGGGGATTTTCTGGCCGTCTTTATTTAAGAGGTCTGCTTGACTCTC
TTCTTTTTTTCGCCTCAGCCACCCTACTAACGTCTTATCAGTAGGTATCAAGTTACTCCT
CGGGGTAGGCGTGTTATAATTGGCCGTTGGTTCACAAGGCCAGAACGCACACATCGACAC
CATATCACGCCACCTAACTTATCGGCCAAACACCCTCTTAATGAAGTTTATTGCCAGTGC
AAGGACAGCCCAGTGCTTAATCTGTTATCGCTATAATAGGTAGTGATTATTTACCTATTT
TTCTGCTAGCGAAAGGGGGGAGGACCTATAGGATCCTTCGAAATTTAACGTCACGTTGAC
ACTGCTTTAGTGTAAGAAGGAAAACCGAAGCTTAGGATTACGAGGTGTTCTAGGTATTCT
GAAGGTTGACCTGAGCATACAGGCAATGATTTTCAATACCGCACCTTAATATTCGCTAAT
TTCAGATTAGATTGAAGACTGACTGGAGTCCTATTAGAAACTAAATACGTGGATACACGA
GAAATCTATGGCTATCTAAAGATCTAAAACAATAGTAAGAGCTGTAAAGTTGTTTGCAGT
AAAAGATTTGGGGAGAGTAGTGAGGGGGAATTATGAAGCGGGTATTTGAAACATGAGGAG
ATGTCGGTTGGCTAATAGAAACTTATAACTACGTTTCGCCTTGCGAACCTGTTATATAGA
AGAAAGATTTAATTTAAGGTATATACGGTTTTTACATTAGGAGCAACGGGGTACGCACTC
AAAGGTTAGGACAATGGACATGTTCGCTTCTGTCGTCCGTGGTCTCTGTGAAAATACTTG
TAATTTGGTGTATCGCGCAAGAGCTAGGCTAAGCGGAGTCAGTTTGAGCGACGAACAATT
AAGCTTAAATCGAGTAACCGGGCATCTATGAATTCAGTAGGTGAAAGATATAGAAGTGCT
CTTATAGAGATAGTAGGTTTGTGTTTGAATTTGTTTATGTGAGTATACTTTGTATAGGCG
AATAAACATCCAAGGGAAGTAGTATCACGTTCGAAATTAGGGAGGCTTTAATGCTCGTAT
AATGGTATGGCGTATATTGTAGATAGACTTGGTCAGTCAATATTGAGCTCATATGATTGC
ATTAGATATACCCTGGATTCTCCTAGGTTTACACTTAACGGGTCGACTATTAATAATCAG
GCGAAGCTTTCAATAAAGCAAAAAGTAGGTGGGCTGGTGCGCTGTCAGTAGAACGGAATG
GTTGGTGGTCACTTTTTAAAACATACGCTTACTATTCCCGCAGATATGGCGTACCGGTTA
TTTCTTTTAATTATGCTGTTGAGATCTTGTTCTTTTAAGCGTCGTCACGAGTTTAGCACT
GACGGTGGTTATCACCGCATCGTAAGAGTATTCAAATTCGATAAACGCCTTTCATAATCA
TGGTCACCATTCTATAGAAGACGTTGTTCACATTTTCTACTGTCAGTTGACGGATGACAA
GAATGAAACTTACACGGACGCGGAGCGAGGGGGTGATGAGATTTATGGAGGCCGGATGCT
TGGAGACGTTCGAGCTGACGATATTATCTTCTGGGAAAGACAGGAGATATATAACACAAT
GCAAGATAGCTCCTTCTGAATTCACACAAGAAGTAAGTGAGTGTGCCTCGTACCTTGTTA
ATCTCCTTTCGGAATGTATTGAGAGATATGCGGGTACTCAATTGTGGCGATTATCAATTG
TGTCATTAGAATTCGACCCAATGAAGCCGACACGCGAAGAGGTCCAGATGCTTGCCAAAC
CAAATTTGAACTGGTAAATTTCTAGAGCAAGAACGTCTAATAGCCGACAGAATAATCTGA
CCAGGATGGTATAGATTTCGCTAATATACATATCTGCATAAGTGGGTACAACGCATATAC
CAACTATCCGTCCTGGTATGGGGCGGAATGCGACCCTTATTCGGCCACTTGACCATACCA
ATACGATACCAGTGTCTAGTAGGTGGAAGGCGCAGTAAGGAATGGCCGATAAACTCCGAT
ATAGAAAGTAGCCATCCATATATAATATAAATAAGCACAATGACTTTATAAGCTAATCAC
CTGTCGCTTGTCAATTGGAGTACGTGTGCGTAACTCAAAGTTTTGATTCATTCTCTAGGG
ATTTAACTAGACTAGTTATGGTACTGGGCTTGACGACATTATCGCCTTGATATCATCTCT
TACCCCGTGGTCTTGTACATCTGCCATGCCGTGAAGTTGAGCAAAGAACGGCAAACCGAA
GCAGGTAATAGATCAGTGACGTAGATAATCAGGAGAATAATTATTAGATGACTACATACA
AGATGGAGAAAAAAGTCATTTTGCCCCTGAAAACCAGCGCGAAGCGGTGTCATGGTCAGT
TGGAGCAACAAGCTACCTTGAAATGCACGCTTCTAACATGTTATTAGTTCTATAGATTGA
AGAGGAATACGCAACTCGCGTAAGTACACCTCTGTTTTGTTGTAAATATAAGTAGATCGT
CACGTTATCATTGGTAACTCATTAAGCTTCGATATTCTGCAGCATGTACAAGCAGTTTAG
TGTATGCCAGTGTTGGCTTCATTATTTTAAACGTAGGTCTCTTTGGGATCGTTGTAGGTG
TTGTCATTAGCCTAAAGTCGTTTATTCCACTATTGTGGTCGATGCAACTCAACTTGCATT
TACACTTCTGGTTAAATTGGGGGCTAGGATCCCTGTCCGTCCGCAGTAGTTCAGTGACTG
GCAAATGACGATTTACAAGGTATGAAGTTACTGAGGGCTTCTTCATCTTAGTAGGTCGTT
GCGGTTAGTAGGATAAACGCAAGTAGATGGTCCACAATAATATCTTTGCAACGCCGTAGG
GTCCTCGTAACAAGGGTAGGTGTGATTTAATGTTCGAGAAATTCGACAAAGGCAAATATT
ACTGTGACTGATAGGAATTTTGTGTTAGTACTGGTCACATCCGATTCTGCGTGTAATTAC
GAGAGGTTTCATTGAGAGGTGTTACTGACTTCTCTAATCAAAAGACGATCTGAAATTATC
ACATACAGGCGAGAAACTCACTGGTTCCTGTAGATAAGACTTGGCGAAATACCGTCTTTT
TGGTTAGTATAAATTCACTAAAATTAAAAGGTTCTGGACAAGTCGTGAAAATACTTTGCT
TGGAAGCTTAGCTTACTATCAGAATCCAGAGTGACATGTCTCATCCTCACAATATTACGA
TTGCTACGCTTCACTATAAGCTGGGGAGCTTTGTACCATTCCTATTAAAACGGCGTACGG
GGAAGAGGTTGAATGGCAGTTCTGAAACATACAACAGCAAAAATACGTTCGGATATTATC
TTCGGGAGGGTGGATGTACCGCATCATTGGCACGGAATCTTTTAGATAGTGATTCTAGAG
TTCAGACACATTCGTCTTTTGTACCTCAGTGGGATAGTGGCCTGATAAAGTACTCTATTC
TCTTCATACTTTGGTAGCCTTGGAAAATGGTTCACTTGGAGCTGGAGTGTGACATGTCCA
TTGGTCTGCACAATATGTACGCAGCCCAATAAAAACATGAGATAGTCGAAGGGTTAATAC
GTTCTAAACCGTAGAAATGTTGGATCGGACTGCACTTACAGTAAGGTCAATTTACCTAGC
ACTTGAACTAGAGATATTACCAACACTAGAATACTCGTCACGGTAAGGCTGCAGCACGGT
ATAATCTCAATCCCGAATAGAACCGCACAAAGAGAAAAACCAGGACCAATTACGCGCATC
GTGGGTTTGAGTCCGTGGCCGTACTTATACGGTGTTGCTTTCTTTACGTGTTTCGCTTGT
GCTATTACTGCAAAAGGACGCCTTCTTTGAACCTGCCTAGTTCATGAGCTGCCCGTAGTT
CGTGTGGAGAACCCTTGCGTCCGGTTATTTGATGCATTTGATCTAATGCGGGTTATGTAT
GTTGAGCTGGTGGGAGCAACTCAACGCTAGGGACGTCCGTTTTGAGGGTACACTTCGGGT
ATTGGGTTAAGACAGCAGTGGAGAACGCAGATCTAGGAATTTGATTTTTGATACTTTTGG
AATCCAAGTAACGTAAAGCTGTAATTTTCCCTAGAATCTCACATTAGTATGGAAAAGAAC
AAAAAATTATTGCACAATTAGTCTGTAATGTGTTACAATCTAAGCTGTATCTATAATGAG
TGGAACAAGCCATGAGGCTAAATAGTGGAGAATATTTAGGATCATAGATGAGGAGAAGCA
ACCCAGGTTTTAACTGCATAGTTTTGGGCATAGGTGTGACAAACGTTAGCAGCAGAACCA
GAGAACCACGAAAGTCATGAAGGAAAAATTGGAAGCGGAGCCAGCCTCTTTTGATTGATC
CCTATCCCCATCAATCGGCCATCCCCCAGTATCGCTGCAGCCTGTTGAATATGGACACTC
AAGACGTAAGGGTAGTCGATTACGTTCTGCTGAGTTGGTTAGCATTGATAGGTGATAATA
TGTAATTGCGATTTTTAGAAGTTAATCATAGCAGACACTCAAGGATCACCTATCCCTGGG
AGCCATGTCAAGCGGGGTGATATGGTAAACGCTGGGCAAAAGCAAATAGCGCGGGGAAAC
AACCCACAGATCCGGGCGGCAAAATATAGTGAGTGTAAGAAAAGTAAAAACATTATAAAT
TAGATGATACGGCTCACTTTTATATTTATACATAAAACTGGTCGGCACCCGAACGGAGGT
TTACTTTCCATGTAGTTGCAGCTTGATATGCATAAAGTCTTAATAATTGGAGGCGGGACG
GGTGGAGCTTCCGGGGGGGGCTAAGATTGTCAACTCGTATCGCTTGCTGATTTTTCGTTT
AAGTAAAATGGAACGAGGCGAATTGGAGGGGGGTATGCCGCTAAGTGTTTGGACTATAGG
TCTACTTAGAAAAATATATAGACATGCATTCAGTGGTGTCCAATTGATTTACTATAGAGT
CAGAGTGGGTAACGCATTTCGGCACTGGTTAGGTCCGTATAAGCTTCTATAGATAAAACG
GTAAATAGAATCACGAATGCACGATTAAGGAGACACATCGTAGAAACGAGGTATAAAATT
TGAAACTTAACGAAACAGACTGAAGGTCACACTAGAGTCTCTGGGCAAGTCTGTCTAGTC
CGATGATCGAGAAAGGCAACGGACGAAGCCAAGGTGATAAGGATTTTCGGTGTATGAAGG
ATCCATCTGCAAGATAGACAGTCAGGAATTTTATTACGCAATCAAATAAACCATGAAGTA
TAGGAATTAATAATAGTTCTGTTTGAAGTACGAATATAGTTAACTACTGCGTCGCGTGCA
TGCTCCGGTCTTGTATGCTGGGAGTTGCCCAAGGCGTACCAGATCTACGCTACTTCTTTA
ATTCCTATTTATCGGGAACGGTTGCGTCCGTGAATCACCATGCGTAAGTTGTTTCTCGCT
CAACTGGGAAGATCATTTCTAAGCCTCAGTTCAAAATTGGGTATTTTGAAGGAAAAACAC
TTTTACATGATGAAAGGACTCGTTAAGATATTGCAGTATGGGAAGACTGAAGAAAGTAAG
AATCGCCTTTGTAAATTTACGTTGTGGACCAAACCCGGGAGATGACCTCCAGAATAGCTA
GACCCCTTAGGTTAGGTGAACCCGCACGGAACCGTGAGGAGTTAAAAGTGGGACACGTAT
GGCAATAGATACGTTTTATGTAGCCACCAGCCAAGCTCTAGGCGCAATTGCACCGGTTCT
TAATTCGAAACAATCCAAAAGTCCTATTCTCACGTACAGTTTTGAGCAGCCCGTACCGAG
GGGCTGTATGCTCCCTGCTGGAAGCACCAACGCTCATCTTTTAGACTAATCATGTTCTCA
AGTCACCCTTCTGTGGAAAGGCAGCGAGGTAAATTTGCCATTGTCGGTCTATTGAGGAGA
ATTCCGAATAAAAGAGGAGCAATACTCTCTCAGACAAACGGAGAACCACTTCGCCGCCCT
CCGTAAAAGTATCCGCTATGAATCAGTTGCATCTAGATTCGAGAAGATATGTGCATTCAC
AGAACAAAAGGACTCGTAGAATAGACGATTGAGCAAATTACTGCCCCAATAAACGCCATT
CTCTTCATGGAAATAGTGTGGTAAGCGCATCGGGGGAATAGAACAATAGGGAGAAGATAA
ATAAATACGGCTCAGGTGATTGAAACATAAGGATATGAAGGATAAGGCATACGGTGAATC
CTATACATTGGTATAAAGTTGAAGGCATCCAATTCCTGAGTGCACGCTTATACTCGGTGT
ACACACTTATAACGACCTCTTGCAGTTAGGCATACGTTAAGTTGTAACTTCTTGTTCTTT
TAGTTAACCGGGTAGGGCAGTTAAGTTGTTTAGTTGGTACTCATCAGTAATCCTAATATT
TTTAGGTGCGCTAATCCCGCTGCTTCTCCAATGTGCACTTAAGAAATACCACTTTGGATT
GTATCTATTAGTGACATCTTTGCGAGGCTCGTGGTTTAGTTATACGTGCGTAAGCTATTA
AACGCCATGAAAACCTCTCCTCGAAGGCGCTGATGGTATATCTTTAAGAGTAACTTTAAG
TGGAATAAGGTGTTAGAAAGCCTTATGGTGTATTAGTTTAGGTGAGGAAATTCTATAGAT
ACTAGCTGTTAATCAAGTATCACTTATACTATGCTAGCTAAAATTTAATATGAGTCGCGG
CCGCTTGCCAATACCGTCGAACAAGTCTTCACGTTATCTAGATCTATACGTATGCTACAA
TCGTTTGAAGCATTTACGAGGCATTGAGTTGTTATGTTTCAAAGCTAGTTGAAGGCTTAT
CTCTAGTTAGGCAAAAAGGCTCTATCTTGGAGTACTGAAAAAGGATTAGGGACAAAGGCA
TGAGCTGAAAGTGATGTGCAGGCGAGTAGATCACCGTACATTAAAGCTCTCATCGTTAGA
GCTCATGTCGGCTAAAGTACTATCGGGTGCCAAGTTATTATAAGGGGTTATAATTTTAAA
CGTTGACATACTAACGGGCGTAAGATATGAAATGTATGGTTGTCGGAAGGAGCACATTGA
GAAGGCAGGATAGGACTAGTCAAAGTCCGACACGATGTACAGCAGCGTAGTGAAGGAAGG
GCGGCGATATTATATAGTAACTACATTATCGATAGTCAGTTGGAGACTGCCTATGTAATA
CTAAGGTAAGTTTGTAGGGTGTAACTATACAGCGAACCTTAGCTGCCATCAAGGTATGTG
ATAACAGAGTAGGGACATAGCGCTAGAAGAAACGTGCCGATGAAGGTTGGTAAACATGAA
AAGAGTACGGGTGAACTCAAGATTAAAGTTATCAAGGTGAAATTGGACTTATAGAAAAGA
TATGATATCGATCATACTGAAAAAAGAGCACTGGAGCGGAAAAGCGACGATATAGTGGTT
AGAGGGATATGGTGAACAGCGACGGATCGCGTTTCCCAGAGAAATGACAAGGGTTTAGTG
TGGCGGCCATGGATCAAAATTACTCATAAGTATTGGTCCTAAGTATGAATACGATGTAAC
TGAATGTTGGTCCAGAACTATATTAGCGTTCGTAGAATAGCCATACGTAGGGGCGATTCT
AACAAGATAAAGTCTCGAAATATGGTACGATAGATTAAGCTGAGCTATGCCCACCCCTTG
CTAGCAGACGTGTCGCCTTTTACGATGGTTGGAAAGTTAGGGGAAACTGTTGCCGGCTCC
GCCGAGTTGCGAGTTTAAATAATGAGAGGCCTGGAAAGTAGAAACACTATTGAACAGAGG
TGCTGAACAAGGTAACAAATCCGGTACGTAACCCAACAGATCATAACTTGGTATCGAGCT
AGCCACCGGCAGGAAAGAGCGATCGCTAAGTAACAGGCTGAAGCATTTTTTTTTCGTCGG
TGATTTCTTATATTCTGTGCTGCTCTTCCGGAAAATGTATAGGCGGCTACAGGTTCGTAT
TGTGGTCTGATCGCATAGTACACAGCGATGCAACGAGAAGTTATGAAAGGAGAAGCTTCC
GCGATAGTGGGAAAGTCAGGAATGTTTTTCGTTCATTATTCTCTGCTCAGATCTAAAGAT
CTAATCCTTTTGGTTGACTTAGGGAAACAGCAGGACTTCACTGTAATGTTTTACCGCCTA
AGGTCATCTTTCTATATCAAAATTGGTAAACCTCTAGTTGATTGACGCCTTACGACTAAT
AACTTTGATAATTCGTTAACATCTTCTTCATACCCATCAACGTAGTAAATATAGAGATGG
AGGATTGAGGTAAGTCACAGAAACAGTTAGCAACACCCCAGACTTCAGATAGAAGATTCA
GGCAGCGGCGGCGAGTAATACGCAGAGTCACTGGGGAGTATAATGCACGATATTAGAAGT
AGCTTCCTTTAACGATGTAGTTGTAGAGGCTTCATAAAGTGGAGTATTCAAGTACCTCAG
ACCTGAATATGATACGGTAGTCGACTAACTTTTCCCTCGGGAGATTCCCCACATTTAGAT
CTTCACCAAGCATTGTTTTGTGTGGAATCTCACTTTTGCCATTGTACACATCGGAATCCG
ATAAGTCCTCGGGAGAGACTTTGTGATGATTAGCCTGCAATTGGAATCAAATCATTAAAG
TACATCGGAATCCTCTGTGGCGCGTGGTTTACCATGCGGCCGGTTAATCAGCATAGTATT
AGGAGAGGACTCTACAATGCTAAGCAATATAAAGATGATGAGTGTCCTAATTGAAAGAGC
GCAAAAAGTCCGAGAAATTGGAGTGGCTGTATGAACAGTAGCAGATTTCCTAATTAACAA
ATTTGCTGGATGTTTGTTGTCAGCGGCGAAAAGAAAGCCGATCGTCAAGCCTAGTAGATA
CGGTTGCTTATGAATCTGTGAAACTTCAGACAGTAGGGTCGCAAATCAAGTAGATTTCGG
TAAGAGGCAGATTCGGGAAATACACGACCATACAGCTAGGGTTACGGAAGCTTAGATAAG
CTATACCCAGGGTCAGGATACGTAAAGTCGATAGCGCCCTTGACGAGAAAGATCATAAAG
AGGGGAGTGTACATCAAGAAAGATACAAATATCCGCGTATGGCTCGATGAATCTATGCTA
TAGTACGATAACGGGATTAGCGGTCTTGACCAAAGTTGAGCAAATAATCTAAGATAAACG
TGACAAGTTTTGGTACGGACAAGAAGACTACGCTATGTTCGGAGGAAGCTAGAACCGATG
GGGATTTTGCAGAGTCACACAGTAATAACTTTCAGCACCCTATCGGTAGGTTAAGTTTAC
GAGGGACGAGAGGAACTTTATCCGTTATTGACAATATCGCCTTAAGATTTGTTTAACACA
TTTCGTGGTCGGGCAAGTACGAAAGTTAAGCTGAACATCCTTTCTAGGATTGCATCGAAT
ATATTTGCTCAACGCTTTCGCTGGTAATTCCACAGCTAGTCTTCCAGAAGAGTGTCCCTG
TACTATAACCTAGGGGAACTTCACGTGGATGCGGCTTGGGAGACATAGATTAGACATATA
GGTTAACTTTTGTTACATTCGTAATAGGTATATGGATGTAACAAAAAATATTTACTTATA
AATACGTGCATATAATATCTATCAGGCTCCCTCGATAAGCGGTAGTAATTTACCATCAAC
GGACATTACTAGAAGTCCCTATATTAAAACGATGATTAACTGATGTTATGACTAAGAAAG
AGATCAAGAAATGTTTAGCGTGATTGTGCGCGTCTCTGACTGTAGTTTAACTGGCGCCGG
AGGTGGAGGATGCAAATGTAGACGCTACAGCATACTAGGGCCAGGCAATGCGCATGAGAC
ACGTGAACCACTGAATCTTTGTTATTGGGACTGGTGCTGAGATAGCAACATGTGGACGCG
TGGTTTGAATATTGGGGAGGCGCCTTATGTGAAAGCAGGTGTATTCGATAGTAGAAATAT
AGGATTGGATGTATTCTGACTAAAAAAGGCTTCAAGTTCATTCGATTAGCTACAGAATAT
GTTGTTGTAGTTGGTTAAACTTGTTCCTTATTTGGTTCTGATTGGATCTAAGGTACTCAA
TTAATGGAAATATTAGCTGTATGGACCCCCAAGGCAATCGGCTCAACGTGTTACAAATAA
GGTTTTAGAAGATCAAGTCTAACAGATGAGTAATAAGTAACCTCTATTTGACTTAGAATA
ATACACGATGTATAAGAAATTCTTGGAAAAAGATGCTGATCAGAGAGAATAAGAATTATG
ATGATGCTGAACATGGATAGCTACAAGCATGTGGTGTTGTCTTCGGTATAACATTTAGGA
ACCACTAACTTGCATCTTTAAACACAAAGCCACCCAAAATACCCATATATTTGGTCTTCT
CTCTAATTTTTTGCATAAAACGGGATTTCCCTTGTACATACTAATTTAAATTACTACCGA
CCAATAGTATTGTCTTTAGTGACATATCCTCCGGCTCTGTTAGAAGTAAATAACTAATAG
AAATGTCAACTGTTAACGGACCTAAGCTGAAATTAATCTGAGAGCCCGTAGAAGTGATTT
TTAATACATACCAAGGATGTGCAATTTATTTCAAAACGTGTTTTTTATCTTAATTGACTG
ACGTGAGTGTACTTTCCTATTAAACAGGTAGAAATATGTCTTCTTGTGAGGAGGCGTTTA
GAGTACTTATTTAACGACAAAAGGTAGTATTGCTATGTAATCCGACACGTGAACATTCCC
AAAGTTTAGGGTCAACTGAAGTAATCATTTTATTTCGGTATAAGGACCCCCAGAAAGTGA
AATTCGGGTAAATAGAGGGAGAATGTGATCCTTGTGATTAAGCTAACAAGATTCTTTCCT
CGTGAACCCCGGAAGTGCTCATGGTCAAGCGCAATACTCGCGGAGATACCTCCCCTGTGT
GTTCGCCCGAGTCTCTTAGCAAGGTTGCTAAGATCGAGCATCATCATAAACAAGAAATCT
GGACTCGTGGGATCACAATTTTAATCTTAATACCAGAAATCTGACGTGTCATCCCATGCT
TAAATGTATGGCAATCATTGATCTTTTTCACGTGAAGCATCAATGGCAATTAGTGGGAAT
TATGATAACAGCCGATCAGATCAGATCTGAGTGCTGCAGCCGGCTATCGCATATGGAGGA
GCCTACTAATAGGTGTGGCTTCTGTGAACCATCTAAATTTGATATCCCCTAAAGATCCTA
CGATTAAACAGGGTGAAGCAATAATAATATCGCGGCACCGAAAGTATAATTCATTTGATG
GGTCGGGCAATTATCTAAGGCAATACATAGTCCGGTACGCCCAGACGAGGGAATGGTCTG
CAGAGAATGACTTGCCGAAATATCCAAACATCAGGCAGTAGAAGCGACAGTACGAGGTTA
ATAGGGGAATCTTATTGCATGACCACCCACTGCTAGCTAATGTAGAACTAGGAACCAAAG
GCGTATAGGCAAAGCAAGAGTAATTAAATCCTATGTTGAACTCACAATAGAAAGCAAAAT
GGTTGTTGGGTGGACGACTTGATAATGTTTGGAAACGTGAGGAGTGGTCTTAGTATCTTA
ATCCAATGATATAAAATACTTAGTGGCACAGGATCAACGTCGGCAGTTCAAAATCGGTTC
GGCAGTGAAATGGTATTATAGTGTATATCAGAAATTTAATGGCAATCTAATCCTAACCAT
CAATATACTTTGCTTGCGATTCTATTGGTAGCCGGACGTGTGTAACGAGGTTCGAAGCGA
GTCCGATAGTTTACTACTGTTTATATCTTTGCAAGATCGAACTTCTTACACGTGGATCTT
CTATGTCTAATAATATTATGTAAGAGGAGGTCAAGCAGTTAGAGCAAGACTGCGATGAAA
ATTGAATCTAATATTGAGTCAGGAAGGTGCCCGTACAGTTAAAGATTAAAGGAATACAGC
TATTAGTGCGTGTTCGAAAAGTGAGAAACAAAGCGCATTTGTTTGAAATCCGAAGATTCG
ATTCTAGTTACAAGCCAGCCATGGTTGTAAGTTTCAGGATGATTTTATCTTAATTCGCAC
ACGTTAGAAGTCATAAGGGAATCCTGCTTGGAAACGTGAAGTGAAAAGTGCAATGTAGTG
GGATCCAAAAAAAAGGTTGGAGACGAAAAGGTAGGGGCATATATTTTTAAGGTTCAATGC
CCGGCAAAAGGTCCTTTTGGTCAAGCGACATGGACATGATAGGAGGTTAGATTCTAGGAA
TCGGTAAGTGCTATTGGCACTGTGGTTCAGTAAACCAAATTCCTGGGGCAAGGGACGTTG
TACGAAGGGACCGAACACGCCGGGGTACTGGTCGAGCGCGTAAGAGAAGGTACATATTCA
GGACTGAGATAAGATATCACGCCAAAAGCGAATAGTAGCATTTCATTTGGTTACACTCTA
AAACACATCGAATTCCATTCTATTTCATGACGAGTTTCTAGAGGAAGAGACACCATTTTT
TATGGGATAGCACTACCAGCTTATAAAATCGGCTGTCTACCCCGAACGCGACTGCATTGA
AATGCTGAGTCAACTCCTAGTTGCTTAGGCAATCTGGAGGTGTACTGATGGAGTCCGTCT
GTGGAGTAAAAGAAATTAAGTGTTGAAGATTAGGCGAAGAAGAGTCTCTTTTAACTCTGA
TAATGATTCATAAACGTTTATATAATATTCATCACCGCAACACAGGCGATCGGTACATTG
GCGTTCGGGTGGTAGCGTGAAATTCTTGAACTTAAAGTACCGTTTGTGGAAAAGTACAAT
TGTTTTAGTGTTAATACTAAATAGGTAGGTCAAGAATGGGATGGAAAGGAATTAATGAAA
CGACGACCCGGCACGTATAACGGAGCAGAATTCACAAGATCAGTAGCTACCTATAGACAG
TGGTATTTAATTAGATAATGTGAAAAGAATTAGTTCGGTATGAGCTGTTAAGGAGCATGT
GATATTTATGATATGAGGGAGAGCTTGGCACAAATAATGGGTAGCAATGGCAAGCCATAC
AAAATGAATATTCCGGACTTTATAAGCTAAAAAAATAAAATAGTCAACAGGACAAGAAGA
GTCAAATGTACAGTCACCTTAAGTGAAGACTACCAAACAGACTTTAACTAACTAGCAAGC
CTGATAGGGTTTACTACTGCATAAATTTCTTAAAACGAAAGGGGTGATGATTTGTAGCGT
ACAGGTGCAGGAACCACTGAGAATGAGAAAACCAAGGACGCAGGACGTTGGATGACGCCT
GACCATGTTAAAAACTTCGAGAAGAGAATCCACATAATTATATGACGCTAAAATACACCG
AAGTTGGCGAGTTAGTACTAAGTCGTTAACAGGTTACAAGGTGAAATCATCTAGGAATAA
GGAAACGGTGGAAGGTGTGCTAAGTTAGAGTAAACGATCTGATGCAGGAAGCGAGTATTC
TCTGAACAGCAGTTGAAAAAGATGAGGTGACGTTCACGTGAAGTTAAAGGCAGCTCACAT
ATAAAAAAATAAATTATGGGAGTCTCTAGCATCAATCTGTATGTGAGATAAATAACGATG
GTTCAGCAATAAGTTATCTAGTCATAGATAGAAAGTGGATAAATAGGGAACTACGGCCTC
GTGACTTGATTATGTCATCGATGTTCGGAGAAAACAGCAGGGGGCGTCATATAGTTGGCA
GGAGTGGCAAGGACACACTATAAATTGAACGACTACCAAGGGACAGCGCAGATAAAAAAG
AACAAGAACTCTGTTGTGCAGTCAAGTAGGGAAGGGACGCCTAAGTGAACTAGCGCAAGT
AAAAAAGCATGTGCTACATTAAAATGGCGAAAAGAGACAGAGAGTAAGCTAAAAAGTACG
CAAGTCAAAAAGAAGGACACCGAAAAGATATTGACTGAGCAGACCCACGATTAAATTTTT
AGCATCTTTTTTCTTGTAAGTGACGATTCAGATTCACTGGTGGGAATCGGACTATGCAAT
TTCACTAGGTGAATATTGGACTCAGAGGACGACCAAAAGTTCGTAACTAGAGAGGGTTGG
TTTCCCTCATGTGTTGGCGTTATGTTAGTACCATCCGGAAACACAATGGTCTGAGTATTC
AATTTACGTGTTTACCTCGCGCGCTCTTTACGTTCAAAAGCTCAACTTCTCAGGAGGTAA
ACACTGAAACCGATGTAGAGTGCTTGATAAGTTTCAAGGCAACCAATAAGAGCCGAAGTT
GAATGTACCTCAAAGTTTGGATGATCGGGAGACGATGTGTATGCAGGACACCAGTTTACA
ATGGATGATATGATCCTTTCCGTCAAGATTTACCCCCTGGTTCGGAATGGCTGAATGTAA
ATAGAAGCTTTAGTAGGTTGGATAATGGTACCAACCGTGATTCGTATAGTAAGTACCGTT
CCTGTGTTAACTCCGGAAGTTAAGCATGAACCCAACCTTATTAATGTCCATTTACCGTCT
CGGTACGAGTAAGTAGGCAAGCAAATCCTACGACAGTCATCTCAAATCGGTTCGCCCGAC
GCAGATAAACAAGAGTTATTAAGATTTACAATAACAAGCCGGTCTCAGCAAAATTAGAAA
CGAATTCCCCTGGGTTCGAGTGTGTAACCTAGGGAAATACTGTGACTTAACTTCGCTTAT
TTAAATCTCTGCGAGATTTGAACATCAAATTATGTGGCTACGTCTGTGCCTATTGTCTAT
ATATCAAGTCGTTGTGATAGTACTACATACGCTAAATGCTGAGGCTGGTGTCCTACCAAA
AATCAGGGGCTAGAACAGAGTTTTCTTCCCATAAGAGAGTAACAAGGAAATTCCCTAGCC
GCGGGATGCGATTATGTTTCATTTTGTCTTAGCTAATTATTTTCTCCCGGACATGAGCCG
GCCATGAAGAAGTGTTTGGTAGAATTAGAGTCAGTCTTATGCGTTAGGTGTGCAGACAGC
GGATAGATAACGTAAAGTCAGAGCAGAACCGCGCTCCGTTCAAGCTTTAGCGATCAAAAG
ACACGCACCGCATGGACCGATGTTTCCTTCGTGGAACTCCATTTTATTCACCTATACCCA
TGGCTGCATATCCGTCAAGTCAAGATCTGGGGACTCAAAGGAGGGGCGAAAGATAAAGAA
AATAGTAGTTACACTTGAACAAAAAAGGAGTCTGGTAGTCGAGTTAAAATACCGAGAAGT
ATAACCACACACTGATGTATTAGTCGTTAAAGGTAATAGAAATACCTATTTCTTTCGAAT
ATTTCCTTCGTCAGACCTTTGGTGAGGTCCAGCCAAACGAGTATGAAATCTGAAATTTTA
AGATCTACATGCCTGGACTGTCAAGTTACGTGTTTAGTGCATTCTTAATCCGAAATAAGG
GAGCATGAAATAAAGATAGGTCTGCACCAGGGCACAGCTCGCAGAGTAGTGGGACCGTAC
ACTTTCTGAAGATAGGTTTAACAGTCAGAATGGGGGCCCGGTAAAAGATTCGTAATTACA
AGACAGTCCCGGACAACCGGTCGATTTGAAACCCTGCGCAAGATAGCTGGGTACGACAAT
ACTCTAGTTCGAAACTTCGTACCGATATATGGGTTGCACTCTAGGTAATAATGGCCAGAA
TTACGCCGCCAGTTACGGTCTCAACTGTGAGAACGTCGGATAGACGCTAATGCTTTGGCA
AGCTAAGTCAACCCAGCTCCTATTTGATCTCGTGAGTAGAAACATAATAAATTCGCCGGA
GGGGATCGCTATGTAACTAAGCTTCAAACCTTGGACCTACTATAGTGCTTGTAGGTTCAA
TGGTGAGAAATCGAATACGAGGCGAGGGGTGACAATGTGCACCCGGATATTAGGCGAAAC
TGAAGAGAACGTCTGGAGTTAGCTACGCCGACTAAAGTCATGAGAATGTTGAGCGAACTC
AGTTCATAGTACTATGGTTAAGGGGGAGATGAGTCCAGTGGACACTATTCACATAAAGCT
ACTCTTTAAAACGTTAGGATTTGTTCATCCCCCCTTGACGAAAATGTTCCTTGCATCAGA
AAACGAGCTGTCGAGATGTAGATAAACGTGCGAAGTGGAGACGAAGAGTTGGCGAATATA
GGACTTTTTTGTGCATATTCCCATGTTTGAACTGAATGGGTATTCAGCGCTTAACCTTAG
AAACCCCAGGGGTAGGGCAAGCGTGAACGGGCCTAAAAGGCAAGCGAGTAGCCGTATCTA
TGTGTAGTGAGAGGGGTCATAGGATGCAAGAGGAGCAAATAAAGGGGAATACAATTGAAG
AAGTACGCAAATGATTAGAAAATAGCGCAGCCATCCGAAAATCGTAGGACGCAAAAATGT
GCTACAGAGTAACTCCATGTGGAACGATTCGCATGAGAATTTTGAGCTAAGGTGACGAAG
GATTTAGCAAGTAAATCTAGAGATTCACCTTAGAACTATCGTACAGTATGAGGAACCAAC
ATTGGACGCCGCATTGGGGAAGGCATCAAACTCAGTGCTAGACCTCGCACAAGTTAGACG
GCATTTGGAATCATGCTCCGTGGGAGAGTGCCGTAATCCACTGTTAATGTGTGAGAATTT
AGTTATGCTAAGGAACACCTCCTTATCACAAATTTTCGCGCAATCTGGGTTGAAAAGAAG
TAGTACGTAGCCAGTTGGAGGATGGGAGCTACGATTTGAATAGCCGGGTAACGAAAGTAA
TGGATTGGCCGAGTCAACGAGGGTGCAGCCAAGATGCGACTTACGAAATTAGAATCATCG
TATGTTGATTTCAAGCGAAAATCCCGATCGTCATCTCAGAATTGGCTCCGCTTTCACATT
AATCTCTGGATCTTTTTCGAAGGGTGTCCTTTTCGACCCACTCCCGAGTCCATCATACAG
GGTTTCAATCATTAATTCGGGCACGACGATTAACTCATAGCTCACGTACTATCCTGCCTC
AACTCATTTTTACCCTTTAGTTCCACAGGTCCACAAACGCGAGTGGGGGCTACCGTCCCG
CGTTCCCAGATTTCAGCCGTCTGCGCGGAACGCTTCTTATTCCAGGGATTTCTTATTGAT
AGATCACTGTGCGCGTAATTGCTCCATGTAAATGCAGCACAACGTGCGGAACGACAGAAA
TTGGGAACACTAAGGCAGTCACGAAAGCGGCAAAATGCGACTCCATAAGGAGGCAACCTC
CTAGTACCCTTGCTGGGCTCTAACATGCATCTCATAGATAACTTAAGAACTGTTCATCCC
TTTAATGATGCTGCATTTGACATTGACGGCACAAGCGTAGCACTAACGAAGTTAGAGTGA
TCAAGATCTGTAGCTCGGTGGATACCTAATCTGAGAAGGAGTTATTAAGCGTTGGTTGGC
ATTGATGCCCTGGATCGAAGCGATAAGAGGTCCGGGGTAAAAATGCATCGCCATGACATG
GACCTGAACATAGAATGGGTTGTACAACAGCTAAAGAATTCGCTACGGGGGTTGGGAAGA
AATGGAGTCAGAGTTTTAAAGGGCTAGTTTTTCAGCAAGGGTATCCGTATTCGATTGATG
TCCACACTATGTCGCCAAGTAGTGTGGCCATCACGATTGACAGGACATGCGTAAATGTGT
TCGCAGCTTGTTGCAGTTTTAAGACGTATTCACATCGAACCCAGCTGCTTACTTACGCGC
GACGTGACTGTTGAGCAGAATACGCGCTGGTTCTCCATACTCTTTAGCAGCAATAGAGGA
TCGGTTTATTGATGTGGAAATCCTTTCCCAGATAATGCTTATATTACCTTGTCTTCGAAT
ACCGGTGGTTGTGCGGATATGCCAGAGTAGGTAGCGTGGCGATTCTTCTTCGAGCTAGTA
GTTGCGGCACAGTCATCCGCAAGAAGCGATAATTGCCGGGGGTTTCCGTTGTTTACCCGT
TAGGTCACGTTATTACCGATACGGTCTCAGAGAGAAGTAGAGAAGTAGTGGGGACAAAGA
ACCCCCTTCAGTGCCGGAGGCTGTATCGAGATGCGTGTGCTATCCCAAGTGCTCCCCGGC
AAGAATGTGCAGGCCTGGGGTTCTTTGATGAGAAAGCCCAGAGGGTAATGTGAATGTCAA
GCTGGTTAATTGAATGACTGAACTTTCTGGCATCAGTATGATTATACTAAAGTTTTAACG
CAAGAGTAAGGTCAAACAAGCGGAGTACACGAGCTGCCAGTGACTTATGCTTCACGAAGT
ATTTGCTATCTTGACCCTATAGAAGTGTCGAGTACCGCCTCCCATAACGGACCTTCTTTG
GGCAATAGTCTTGAGTTATTTCGGATTCTTGGTAGGCCAGTATCCTCTCTCAAAATAATC
TTCAGGGACTAGCCAGGCAGAAATTTGCGAAGTGATGGAACTTATTGCTAACCTAATATC
ATTCAAGCCTCCGCCCGAATCACCTCGCACGACCCTGTCCCCGCTTGGCTCGCACTCTCC
TGTCGTAACTACGATAAGCTGATCTCGCTTTCGATCGCTGTCTTCGAGATCACATACGTG
AATCCCTCTAAATTATTTATCCTTCGTCCACATACGGGTGATGTTTGCCTGAGCTGAGAT
GGGTTCTCGAATCTGTTTGATTGGTCATGATTAAGGTTGATGTAGATATAAGTACTATCT
GCTACCTTTTGGCATTTTTTATACCACAGGTATTATTTGCAATTAGGTTGAGTATCGAGA
TGGTGTCGTTTAACATCGTTATTGTATAGATGGGTGGCTAAATAGAGTTTTATTAGATGC
AAACAATCTAATAGTCGTCTTTGCACATGACCTCTTCAAAAAGCTTTCTTACTTGCAATA
GGTTAACAGGTATGAGGCGCATCGGAGCTTGCTCGGGACCCCCCAAATCACCCGTTCTGG
AAGTAGTTAAAATGTATCCGGACAGGGTTGGTTGCAGTGGTAGAGGCAAGAGCGAGAATA
AAAGGGAAGATTCCAAGGACTTTTGCAGACTAAAGGGGTTGTACGCTTCCGACGAGTGTG
AGGCCGAATGGAACTGACAATCAAAGGTCAGTAGAAGGCAAAATATCACAAGGGTATGAG
CCATAATATGCATGGAAAGTAAGTTCAAGTGAAATTATATAAATATTGACATAATACAAT
GATTAGGATTGTTCTATTTTTAGAACCATAAGAAGTGTAGGTACGGACAGAAAAGATACT
AGAATGGCGGTGCAAAGAATCAGGTTGACCAAGAAACAGGTTAACCGCGTGCATGGTAAC
TAACACATACCTTCTTAACTAAAGCTACGATAAAACGTCCTCGATGGTGACGCTAACCTG
TAACACACCTTTTGCACTGTGAACAAGTGTTCAATTTAAACGTAAAGCAGTCACTTGAGG
CCCTTGATAGCCTAGCGTCTTCCGATGAGATTGTGTTCTAAGGGCATATCGCATTTACAT
CGATATCATTGATTTTTACAAAGCTGCTTTACTATTGCACAATAGCTCGGGTTGTATAAC
TACTCTTCACTGATGCCTCCCTAGTTACCTGTATGGGCCGTTAAACTATTCACTTGTACA
CACTTGATTCAGCCGAGCGCCACGGAGCACATGTGTAATGTCATAGTCTGGATTTAAATT
AGGAACGACATAAATATAAGTCATACGGGGGGGGGGGAATATGTTGAAACTAGGCGAGAT
ATAAAGAACCTCGGGTAATATTAATATCCTTTAAGAAGGTCAATGTAGGTAGAGGGAAAT
TGTACTGAGCATTATATTAGAACCTATACGGTAAGTTAAGCAGTTATCTGTGCTTTTGCC
GCCAATTACGTTTTTATTCAGTTACCGGAATACCTGATAATCCCCAACAGAATACCCACA
GCGGATCGCGCGTAACAGAGTTTGTTAAACCATGGGTTCATATTTCAACACGTAACACAA
TCTTTAAAAAAAGGGAGAAAAAGAAATCGAGGAGCTTGGATGAAGAACTGGGAAATCAGA
GACAAACAGGGAGTAGAATAATGACTAGCGACGAAAAGGATAGACGGAAACAAGTCAAGA
GGGAAGATTCCCTCTTTTATCCTAAGGATTAGACAAGAGACGGGTTGTAGATGAGACCCC
AACCTTCAGACCAAATAGAAGTTAAACCTACGAAAATTAATATGGAAGGCATTGAAAGCG
ATACAAGAGACTCCGAAAACTTATATTGAAGCTCAGACAAATAAAGAAAGAAGACTAGAT
ATGAGATTCATAATAGTCTGGTACACTACTGATCCCATCATGAACATTGCTAAGTTTAAA
GGTATGGGTCTGCCGATAGTTTATCGAAGTAAACTCAATCAGTCTAGGAGTGATCTATTT
ACTGGTATTCGAAGGTAGAATAAAAACCACACAATTAAAAAAAGAAATCTAAGAGCTAAA
CTATAGTTAGATATGCGCAACGCAGTGCCGGACGTGTTAGGTTTGATTCCGTGGTTAATG
CACTTGAGACGTACACAATATGAATTGCGCCAAGGAAACTATTTGAAGTCGTCCGCGGAC
GATATAGCGCGATATGATTCTATTTGGTCATAAACGTATAAAACATAAAAGCACAAAGTA
TATAAATTCGGCTGGGAGAGAGGGCAGATCAAATTGGGCCCGGCCGGAATACGGGTTTGA
ACGAGAGTCAGGCCGTCCAAATAATTCAGCTTTGAGCGACACGTGATTAGCCACAGTGAA
GACTAACAGGCGAAACGTGAAAAGCTATACTTTAAGAAACACGAGATCGAGTAACTGTGC
AGTCCATTCAAATTTCTTAATATCCACCTTATATCACAAATTACTGTTCCAGATTCTCCA
CCATCGATCCACTGGACCCGTTCTCAGTTCCCGTAAGTCTCTTCTCGCCGCTGGTACATC
TCTACTTTTCCCATTATCCTCGAAGTAGCGTCAATCGAATGCCCATTTTAACGGTTCGAG
ATCTCGCTTACCTTTGCGTAGTTGCTCTTTGTATTCCGAACGTGATGAGATACGTAGAAC
ACGGCCAATGGGAATGGATGCAGCAACATTTAATTGGAGATTGACAAAGTAAGTTGCAAC
AAATGGGGGGGGGAGAAAAAGGTGTATTGGTGCACTCAATAAAGGTACAAAGTTTGCTTA
TCACTCAGGAACTCCATAAGTGGGACTTACGGTGACGTTAATGCTGTAGTGATATATCAT
AGCTGCTATGCCCCCATAAACTTGAAGAACATTTGGTAACCGTTGATCATTTGATCCCGA
TACAAATTTGTGCAGGGACGGATAATTACAGAATTAACCAGCTGAATACTGACTAAATTG
GTGATGTCCTGCATATATTGTTTAAGGACCAACCCCAGGATTTGATAGTCATCAGAGGAA
CAGACGATCAGTGAGAGGGTTGGGGGCGGATCGCGGCCCCCCATATACTCTACCTACTGA
ACACACACCTTCGGGCACGGTGAGTAAGAAAAATGTCATTAACACAACGGCCCATGTAGT
TAAGATGTATTCGCAGATAGGGTTCTGTGTAATTACTCAGTAAATCGATAGTGACAAACC
ACTAAAGGCCATACAGTGGAGGTTTACCTTGTTTAATGAAAAGGGTAGTGACCATTTGTC
TCGACAAAGAAATTCAAGCATATTAAGGTGATGGTATGAACCAATTCGCCTCGCAGGTTC
GTTTAACAACCTCGTAATATGGCCCCGAGTTGATTGGAAACTCAGGGATCGTGATGTCGG
GATACTTTGGTGGCACAATGAGATTGTCTTCATATACATACAATATCTACGGCTCTTAAA
CTAAGGCCGGCAGTCTTACATGTCGCTAAGATGAACTAGATACAATATCAACATCAGTGT
CACATAACGGCAAACGTTTTACATTGGTGGCCAGAAGACCGCGATAGCGTTAGCGATCTT
GGAATTATGATAGAAGAAATACTCTTAAATGTAGGGATCTAACTTATGTCAGTCCGTGCT
GCATATGCGATATCGATATACAGGCGAATACCATAGCTCGAGGTACCAACGTCATAAACG
CGAAGGGAATGCAAACATTTTGTCATATGGACTTCAGAGGCACACGAGGAGAAACTACTT
CGAGCGAGCTATACATGGAAAATTAACCCATAGTGAGATAGAAGATATCTAAAATAGCAA
ATGACGTGAGACGAGGCAATCTTGTTGTCTTTGCATGGCGCACGTCTGCTAGAAGCCTAG
GCTATAGCTAATCATAACTATAAAAGCAATAACCCAGATACGCGCTGCCCAGTGCCTTAT
CTACATTTCTTCTTAATTTCATGGGTTATTGGCATATAAGATTACGGAGGACTGATAGTT
CAAGACGTTTGGCGCTCTTGCCAGGTGTGACAATCCAATTCTATTGCACACGTTCTATCA
GCATTATCTCTACTGAGAGGAAATTTAGGTCTCATCTGAGGAGGTTCCTAGAGGAAATAT
TGCGATGCCCTATTAAATGTCTCTTGTCATAGTATAGAATGAGGATTTCGTAATAATCGA
CTATCCGATTAGTGTGTAATTTTGTCTAAGTGGCTCGGATTACTCTAGTTGTAAGGTTCA
AGTCTTTAAAGGAATACGGACCAAGGTTTGTTCCTTGGTCTTCTCAGTCACTTCGAGTGA
AATCGTACCGGCCTGGTTCAGATGGTCGCTTTATTTTTGCAACATAAGTATGCATGCTCC
ATCTGCGGGTGAACCACTGCTTAGGGGGCATTCAGGTGCCCCTGGAGGATGTACGGTGAC
TATGTTGTGTTGATCGTGCGCCACTCAAGGCGGGTTGGTGGCAACGCCGTCTCCGTGCAC
CGCTACACGTGTTTAATGACAAAGAAAGTATGTCACGGCGGAGTGATAAACCGGCATGCG
ACAATGCAAATGGGTAAAGAACAGAATATAAACAGTACTGGATCTAATTACATCAGTGCT
ACTGCATGAACTCTGGATACTTCCAGTGGGTCTGGAGGGAAGTGTTCTATACCAAATACC
TCTAAACAAGTACGACAACAGATCAAAGGAGGCAGGAGTGGGGATCGACTTCTTAGACCA
ATTACATATCAAGCGGAGACGGTTAACTCGCAGACAAAGTTAGCATACACATGATGGTGA
TAGAAACTGAAGGAAAAAGAATATTTTGGGCACGGGCGAAAACTGTAGCCATGTTGCTGT
ATCATCGAGACTCAGCCCATTAAGTTATCCCGACAGATACAATTATCTAATTGATAAAAG
AAAAGACCCCATAAGCGGTGGAATTGAGCGCAGTCGTAACAACATATGTGGAACATCGCT
GCCCAGGAGTCTATGCAGGAGGTTGGCCCTTAACGTCGCAAATGGTAAACCGTGGAAGGT
AAGGGCAAGATGGCTTATTTGAAACAAATCGCGGGTAGATTTAGAAGTGAGACGAATGAT
CAGATTCTATTGGGGACAAAAGACGTAAATCGTAGGCAGACTAGTATATGACATGGTATT
CAGAAAGGATGAAGTCAGGAATCTACCCAAAACATAAAGAACCAATTGAAAACTTTTGAT
CACCTTGATCAGATTGACTTCAGTTCATACGTCAGAGGGAACTGTGTACGGATTTCTTGC
ATTTACCCCTCGTGATTCGGACGGGATGAATTAACGAGAGGGTCACTGAAAACAAACACT
GTTCTCCCGAGGAGGGAAGACCAGATCTATTATAAGCGTAGGTGGGTTTATTGGCTGGAA
ATCATAATTGGACACGCTGAGTTGACTGAGATGGGATTGGAAAGTACGGGACAGAAATAG
AACAAATAAAAGAGTTGATATATATAAATACACTAGTTTGCCGTAGTTAAAGAAAACCAA
TACTTATGAGAAGAAAATTCATGAGCTGGACTTAGGCTAAGAAAAATGCAGAACCGGACG
TATTTTGTGATAAAACACTTCCTAGAAGATAGATTAACTTACTAGCTCAGAGAGAACACT
TAGTTGTGAGCCGTAACGCGGTGAAGATTTTACGTATGATGGTGAGTACAATTCTTTATC
CTGGCGACTAGCTGCAGTATTACGGACGCAGTTAGATCTGATTAAGAAAGGTGCACTACG
AGAAAGGTTTTCGTATGGGTCACCTAAATATATAATAACGCTCATCTGTACCACTTTTTA
TGGTTTCACGGGTTTCCCAGTTAAAGCACAGGTCGATAACAACAAGCGATTTTGAACATG
TTTTGATGAAATAGCACACGCCTTTTCAGTCGGCGGATGCGGCGTTCCGTAATCTTGTGA
TGAACAGGGATGAACAAAAAGGTAGTAAGGAACTCACCTCTTCATAAAGGCTTTGGCAGC
CATTCCTATCATCGCGCAGTTTGAAATGAAAGCAAGATTTCCGTACAGCTAGGATCTTCA
[truncated: 12,791,248 more chars]
